# Supplementary material for: Two additive mechanisms impair the differentiation of 'substrate-selective' p38 inhibitors from classical p38 inhibitors in vitro
Source: BMC Syst Biol. 2010 Mar 15;4:23. doi: 10.1186/1752-0509-4-23 (PMC2850882; doi:10.1186/1752-0509-4-23)
Supplement: Additional file 3 — SSImodel. Substrate-selective inhibitor model in SBML (systems biology markup language http://www.sbml.org) format. All model variations described in the text are included. [file 1752-0509-4-23-S3.XML]

<?xml version="1.0" encoding="UTF-8" standalone="yes" ?>
<sbml version="1" level="2"
  xmlns="http://www.sbml.org/sbml/level2">
  <model>
    <notes>
      <body xmlns="http://www.w3.org/1999/xhtml">
        <p>
          Generated by TERANODE Biological Modeler</p>
        <p>
          http://www.teranode.com</p>
      </body>
    </notes>
    <listOfUnitDefinitions>
      <unitDefinition name="(1/nM)/s" id="unit8">
        <listOfUnits>
          <unit kind="litre" exponent="1"/>
          <unit kind="second" exponent="-1"/>
          <unit kind="mole" exponent="-1"/>
          <unit kind="dimensionless"
            multiplier="1.0000000000000002E9"/>
        </listOfUnits>
      </unitDefinition>
      <unitDefinition name="(nM^-1)*(sec^-1)" id="unit16">
        <listOfUnits>
          <unit kind="litre" exponent="1"/>
          <unit kind="second" exponent="-1"/>
          <unit kind="mole" exponent="-1"/>
          <unit kind="dimensionless"
            multiplier="1.0000000000000002E9"/>
        </listOfUnits>
      </unitDefinition>
      <unitDefinition name="molar/s" id="unit12">
        <listOfUnits>
          <unit kind="litre" exponent="-1"/>
          <unit kind="second" exponent="-1"/>
          <unit kind="mole" exponent="1"/>
        </listOfUnits>
      </unitDefinition>
      <unitDefinition name="1/s" id="unit9">
        <listOfUnits>
          <unit kind="second" exponent="-1"/>
        </listOfUnits>
      </unitDefinition>
      <unitDefinition name="(nM^-1)*(s^-1)" id="unit13">
        <listOfUnits>
          <unit kind="litre" exponent="1"/>
          <unit kind="second" exponent="-1"/>
          <unit kind="mole" exponent="-1"/>
          <unit kind="dimensionless"
            multiplier="1.0000000000000002E9"/>
        </listOfUnits>
      </unitDefinition>
      <unitDefinition name="L" id="unit1">
        <listOfUnits>
          <unit kind="litre" exponent="1"/>
        </listOfUnits>
      </unitDefinition>
      <unitDefinition name="nM" id="unit4">
        <listOfUnits>
          <unit kind="litre" exponent="-1"/>
          <unit kind="mole" exponent="1"/>
          <unit kind="dimensionless"
            multiplier="9.999999999999999E-10"/>
        </listOfUnits>
      </unitDefinition>
      <unitDefinition name="molar" id="unit6">
        <listOfUnits>
          <unit kind="litre" exponent="-1"/>
          <unit kind="mole" exponent="1"/>
        </listOfUnits>
      </unitDefinition>
      <unitDefinition name="sec" id="unit15">
        <listOfUnits>
          <unit kind="second" exponent="1"/>
        </listOfUnits>
      </unitDefinition>
      <unitDefinition name="s^-1" id="unit17">
        <listOfUnits>
          <unit kind="second" exponent="-1"/>
        </listOfUnits>
      </unitDefinition>
      <unitDefinition name="nmol/s" id="unit7">
        <listOfUnits>
          <unit kind="second" exponent="-1"/>
          <unit kind="mole" exponent="1"/>
          <unit kind="dimensionless" multiplier="1.0E-9"/>
        </listOfUnits>
      </unitDefinition>
      <unitDefinition name="sec^-1" id="unit14">
        <listOfUnits>
          <unit kind="second" exponent="-1"/>
        </listOfUnits>
      </unitDefinition>
      <unitDefinition name="mol/s" id="unit10">
        <listOfUnits>
          <unit kind="second" exponent="-1"/>
          <unit kind="mole" exponent="1"/>
        </listOfUnits>
      </unitDefinition>
      <unitDefinition name="nM/s" id="unit11">
        <listOfUnits>
          <unit kind="litre" exponent="-1"/>
          <unit kind="second" exponent="-1"/>
          <unit kind="mole" exponent="1"/>
          <unit kind="dimensionless"
            multiplier="9.999999999999999E-10"/>
        </listOfUnits>
      </unitDefinition>
      <unitDefinition name="mol" id="unit5">
        <listOfUnits>
          <unit kind="mole" exponent="1"/>
        </listOfUnits>
      </unitDefinition>
      <unitDefinition name="s" id="unit2">
        <listOfUnits>
          <unit kind="second" exponent="1"/>
        </listOfUnits>
      </unitDefinition>
      <unitDefinition name="nmol" id="unit3">
        <listOfUnits>
          <unit kind="mole" exponent="1"/>
          <unit kind="dimensionless" multiplier="1.0E-9"/>
        </listOfUnits>
      </unitDefinition>
    </listOfUnitDefinitions>
    <listOfCompartments>
      <compartment units="unit1" name="NonSSI_NonCompetitive"
        spatialDimensions="3" size="0.00004" outside="main"
        id="main_NonSSI_NonCompetitive">
      </compartment>
      <compartment units="unit1"
        name="NoInhibitor_ATPdepletion" spatialDimensions="3" size="0.00004" outside="main"
        id="main_NoInhibitor_ATPdepletion">
      </compartment>
      <compartment units="unit1"
        name="SSI_NonCompetitive_alteredp38" spatialDimensions="3" size="0.00004" outside="main"
        id="main_SSI_NonCompetitive_alteredp38">
      </compartment>
      <compartment units="unit1"
        name="NoInhibitor_SubstrateInhibition" spatialDimensions="3" size="0.00004" outside="main"
        id="main_NoInhibitor_SubstrateInhibition">
      </compartment>
      <compartment units="unit1"
        name="NoInhibitor_MK2changesp38KDATP" spatialDimensions="3" size="0.00004" outside="main"
        id="main_NoInhibitor_MK2changesp38KDATP">
      </compartment>
      <compartment units="unit1"
        name="NoInhibitor_phosphoMK2bindsATF2" spatialDimensions="3" size="0.00004" outside="main"
        id="main_NoInhibitor_phosphoMK2bindsATF2">
      </compartment>
      <compartment units="unit1"
        name="NoInhibitor_MK2changesp38KDATF2" spatialDimensions="3" size="0.00004" outside="main"
        id="main_NoInhibitor_MK2changesp38KDATF2">
      </compartment>
      <compartment units="unit1"
        name="NoInhibitor_MK2changesp38kc" spatialDimensions="3" size="0.00004" outside="main"
        id="main_NoInhibitor_MK2changesp38kc">
      </compartment>
      <compartment units="unit1"
        name="NonSSI_ATPCompetitive_MK2changesp38" spatialDimensions="3" size="0.00004" outside="main"
        id="main_NonSSI_ATPCompetitive_MK2changesp38">
      </compartment>
      <compartment units="unit1"
        name="NonSSI_NonCompetitive_alteredp38" spatialDimensions="3" size="0.00004" outside="main"
        id="main_NonSSI_NonCompetitive_alteredp38">
      </compartment>
      <compartment units="unit1" name="SSI_NonCompetitive"
        spatialDimensions="3" size="0.00004" outside="main"
        id="main_SSI_NonCompetitive">
      </compartment>
      <compartment units="unit1"
        name="SSI_ATPCompetitive_MK2changesp38" spatialDimensions="3" size="0.00004" outside="main"
        id="main_SSI_ATPCompetitive_MK2changesp38">
      </compartment>
      <compartment units="unit1" name="NoInhibitor"
        spatialDimensions="3" size="0.00004" outside="main" id="main_NoInhibitor">
      </compartment>
      <compartment units="unit1" name="SSI_ATPCompetitive"
        spatialDimensions="3" size="0.00004" outside="main"
        id="main_SSI_ATPCompetitive">
      </compartment>
      <compartment units="unit1" name="NonSSI_ATPCompetitive"
        spatialDimensions="3" size="0.00004" outside="main"
        id="main_NonSSI_ATPCompetitive">
      </compartment>
      <compartment units="unit1" name="main"
        spatialDimensions="3" size="1" id="main">
      </compartment>
    </listOfCompartments>
    <listOfSpecies>
      <species substanceUnits="unit3" name="p38_MK2"
        boundaryCondition="false" compartment="main_NonSSI_NonCompetitive"
        initialConcentration="0.0" spatialSizeUnits="unit1"
        id="main_NonSSI_NonCompetitive_p38_MK2">
      </species>
      <species substanceUnits="unit3" name="ADP"
        boundaryCondition="false" compartment="main_NonSSI_NonCompetitive"
        initialConcentration="0.0" spatialSizeUnits="unit1"
        id="main_NonSSI_NonCompetitive_ADP">
      </species>
      <species substanceUnits="unit5"
        name="p38_ATP_ATF2_Inoncomp" boundaryCondition="false"
        compartment="main_NonSSI_NonCompetitive" initialConcentration="0.0" spatialSizeUnits="unit1"
        id="main_NonSSI_NonCompetitive_p38_ATP_ATF2_Inoncomp">
      </species>
      <species substanceUnits="unit3" name="p38_MK2_Inoncomp"
        boundaryCondition="false" compartment="main_NonSSI_NonCompetitive"
        initialConcentration="0.0" spatialSizeUnits="unit1"
        id="main_NonSSI_NonCompetitive_p38_MK2_Inoncomp">
      </species>
      <species substanceUnits="unit3" name="p38_ATP_ATF2"
        boundaryCondition="false" compartment="main_NonSSI_NonCompetitive"
        initialConcentration="0.0" spatialSizeUnits="unit1"
        id="main_NonSSI_NonCompetitive_p38_ATP_ATF2">
      </species>
      <species substanceUnits="unit3" name="active_p38"
        boundaryCondition="false" compartment="main_NonSSI_NonCompetitive"
        initialConcentration="0.5" spatialSizeUnits="unit1"
        id="main_NonSSI_NonCompetitive_active_p38">
      </species>
      <species substanceUnits="unit3" name="MK2"
        boundaryCondition="false" compartment="main_NonSSI_NonCompetitive"
        initialConcentration="10.0" spatialSizeUnits="unit1"
        id="main_NonSSI_NonCompetitive_MK2">
      </species>
      <species substanceUnits="unit3" name="ATF2"
        boundaryCondition="false" compartment="main_NonSSI_NonCompetitive"
        initialConcentration="100.0" spatialSizeUnits="unit1"
        id="main_NonSSI_NonCompetitive_ATF2">
      </species>
      <species substanceUnits="unit3" name="phospho_MK2"
        boundaryCondition="false" compartment="main_NonSSI_NonCompetitive"
        initialConcentration="0.0" spatialSizeUnits="unit1"
        id="main_NonSSI_NonCompetitive_phospho_MK2">
      </species>
      <species substanceUnits="unit3" name="p38_ATF2"
        boundaryCondition="false" compartment="main_NonSSI_NonCompetitive"
        initialConcentration="0.0" spatialSizeUnits="unit1"
        id="main_NonSSI_NonCompetitive_p38_ATF2">
      </species>
      <species substanceUnits="unit5"
        name="p38_ATP_MK2_Inoncomp" boundaryCondition="false"
        compartment="main_NonSSI_NonCompetitive" initialConcentration="0.0" spatialSizeUnits="unit1"
        id="main_NonSSI_NonCompetitive_p38_ATP_MK2_Inoncomp">
      </species>
      <species substanceUnits="unit3" name="ATP"
        boundaryCondition="false" compartment="main_NonSSI_NonCompetitive"
        initialConcentration="50000.0" spatialSizeUnits="unit1"
        id="main_NonSSI_NonCompetitive_ATP">
      </species>
      <species substanceUnits="unit3" name="p38_ATP"
        boundaryCondition="false" compartment="main_NonSSI_NonCompetitive"
        initialConcentration="0.0" spatialSizeUnits="unit1"
        id="main_NonSSI_NonCompetitive_p38_ATP">
      </species>
      <species substanceUnits="unit3" name="p38_ATP_MK2"
        boundaryCondition="false" compartment="main_NonSSI_NonCompetitive"
        initialConcentration="0.0" spatialSizeUnits="unit1"
        id="main_NonSSI_NonCompetitive_p38_ATP_MK2">
      </species>
      <species substanceUnits="unit3" name="phospho_ATF2"
        boundaryCondition="false" compartment="main_NonSSI_NonCompetitive"
        initialConcentration="0.0" spatialSizeUnits="unit1"
        id="main_NonSSI_NonCompetitive_phospho_ATF2">
      </species>
      <species substanceUnits="unit3" name="p38_ATF2_Inoncomp"
        boundaryCondition="false" compartment="main_NonSSI_NonCompetitive"
        initialConcentration="0.0" spatialSizeUnits="unit1"
        id="main_NonSSI_NonCompetitive_p38_ATF2_Inoncomp">
      </species>
      <species substanceUnits="unit5" name="p38_ATP_Inoncomp"
        boundaryCondition="false" compartment="main_NonSSI_NonCompetitive"
        initialConcentration="0.0" spatialSizeUnits="unit1"
        id="main_NonSSI_NonCompetitive_p38_ATP_Inoncomp">
      </species>
      <species substanceUnits="unit3" name="p38_Inoncomp"
        boundaryCondition="false" compartment="main_NonSSI_NonCompetitive"
        initialConcentration="0.0" spatialSizeUnits="unit1"
        id="main_NonSSI_NonCompetitive_p38_Inoncomp">
      </species>
      <species substanceUnits="unit3" name="I_noncomp"
        boundaryCondition="false" compartment="main_NonSSI_NonCompetitive"
        initialConcentration="1000.0" spatialSizeUnits="unit1"
        id="main_NonSSI_NonCompetitive_I_noncomp">
      </species>
      <species substanceUnits="unit3" name="ATF2"
        boundaryCondition="false" compartment="main_NoInhibitor_ATPdepletion"
        initialConcentration="100.0" spatialSizeUnits="unit1"
        id="main_NoInhibitor_ATPdepletion_ATF2">
      </species>
      <species substanceUnits="unit3" name="p38_ATF2"
        boundaryCondition="false" compartment="main_NoInhibitor_ATPdepletion"
        initialConcentration="0.0" spatialSizeUnits="unit1"
        id="main_NoInhibitor_ATPdepletion_p38_ATF2">
      </species>
      <species substanceUnits="unit3" name="ADP"
        boundaryCondition="false" compartment="main_NoInhibitor_ATPdepletion"
        initialConcentration="0.0" spatialSizeUnits="unit1"
        id="main_NoInhibitor_ATPdepletion_ADP">
      </species>
      <species substanceUnits="unit3" name="p38_ATP"
        boundaryCondition="false" compartment="main_NoInhibitor_ATPdepletion"
        initialConcentration="0.0" spatialSizeUnits="unit1"
        id="main_NoInhibitor_ATPdepletion_p38_ATP">
      </species>
      <species substanceUnits="unit3" name="phospho_ATF2"
        boundaryCondition="false" compartment="main_NoInhibitor_ATPdepletion"
        initialConcentration="0.0" spatialSizeUnits="unit1"
        id="main_NoInhibitor_ATPdepletion_phospho_ATF2">
      </species>
      <species substanceUnits="unit3" name="MK2"
        boundaryCondition="false" compartment="main_NoInhibitor_ATPdepletion"
        initialConcentration="10.0" spatialSizeUnits="unit1"
        id="main_NoInhibitor_ATPdepletion_MK2">
      </species>
      <species substanceUnits="unit3" name="p38_ATP_ATF2"
        boundaryCondition="false" compartment="main_NoInhibitor_ATPdepletion"
        initialConcentration="0.0" spatialSizeUnits="unit1"
        id="main_NoInhibitor_ATPdepletion_p38_ATP_ATF2">
      </species>
      <species substanceUnits="unit3" name="p38_ATP_MK2"
        boundaryCondition="false" compartment="main_NoInhibitor_ATPdepletion"
        initialConcentration="0.0" spatialSizeUnits="unit1"
        id="main_NoInhibitor_ATPdepletion_p38_ATP_MK2">
      </species>
      <species substanceUnits="unit3" name="ATP"
        boundaryCondition="false" compartment="main_NoInhibitor_ATPdepletion"
        initialConcentration="50000.0" spatialSizeUnits="unit1"
        id="main_NoInhibitor_ATPdepletion_ATP">
      </species>
      <species substanceUnits="unit3" name="phospho_MK2"
        boundaryCondition="false" compartment="main_NoInhibitor_ATPdepletion"
        initialConcentration="0.0" spatialSizeUnits="unit1"
        id="main_NoInhibitor_ATPdepletion_phospho_MK2">
      </species>
      <species substanceUnits="unit3" name="p38_MK2"
        boundaryCondition="false" compartment="main_NoInhibitor_ATPdepletion"
        initialConcentration="0.0" spatialSizeUnits="unit1"
        id="main_NoInhibitor_ATPdepletion_p38_MK2">
      </species>
      <species substanceUnits="unit3" name="active_p38"
        boundaryCondition="false" compartment="main_NoInhibitor_ATPdepletion"
        initialConcentration="0.5" spatialSizeUnits="unit1"
        id="main_NoInhibitor_ATPdepletion_active_p38">
      </species>
      <species substanceUnits="unit3" name="active_p38"
        boundaryCondition="false" compartment="main_SSI_NonCompetitive_alteredp38"
        initialConcentration="0.5" spatialSizeUnits="unit1"
        id="main_SSI_NonCompetitive_alteredp38_active_p38">
      </species>
      <species substanceUnits="unit3" name="p38_ATF2"
        boundaryCondition="false" compartment="main_SSI_NonCompetitive_alteredp38"
        initialConcentration="0.0" spatialSizeUnits="unit1"
        id="main_SSI_NonCompetitive_alteredp38_p38_ATF2">
      </species>
      <species substanceUnits="unit3" name="ADP"
        boundaryCondition="false" compartment="main_SSI_NonCompetitive_alteredp38"
        initialConcentration="0.0" spatialSizeUnits="unit1"
        id="main_SSI_NonCompetitive_alteredp38_ADP">
      </species>
      <species substanceUnits="unit3" name="MK2"
        boundaryCondition="false" compartment="main_SSI_NonCompetitive_alteredp38"
        initialConcentration="10.0" spatialSizeUnits="unit1"
        id="main_SSI_NonCompetitive_alteredp38_MK2">
      </species>
      <species substanceUnits="unit3" name="postp38_ATP"
        boundaryCondition="false" compartment="main_SSI_NonCompetitive_alteredp38"
        initialConcentration="0.0" spatialSizeUnits="unit1"
        id="main_SSI_NonCompetitive_alteredp38_postp38_ATP">
      </species>
      <species substanceUnits="unit3"
        name="postp38_ATF2_Inoncomp" boundaryCondition="false"
        compartment="main_SSI_NonCompetitive_alteredp38" initialConcentration="0.0" spatialSizeUnits="unit1"
        id="main_SSI_NonCompetitive_alteredp38_postp38_ATF2_Inoncomp">
      </species>
      <species substanceUnits="unit3" name="postp38_ATF2"
        boundaryCondition="false" compartment="main_SSI_NonCompetitive_alteredp38"
        initialConcentration="0.0" spatialSizeUnits="unit1"
        id="main_SSI_NonCompetitive_alteredp38_postp38_ATF2">
      </species>
      <species substanceUnits="unit3" name="ATP"
        boundaryCondition="false" compartment="main_SSI_NonCompetitive_alteredp38"
        initialConcentration="50000.0" spatialSizeUnits="unit1"
        id="main_SSI_NonCompetitive_alteredp38_ATP">
      </species>
      <species substanceUnits="unit3" name="p38_MK2_Inoncomp"
        boundaryCondition="false" compartment="main_SSI_NonCompetitive_alteredp38"
        initialConcentration="0.0" spatialSizeUnits="unit1"
        id="main_SSI_NonCompetitive_alteredp38_p38_MK2_Inoncomp">
      </species>
      <species substanceUnits="unit3" name="p38_ATF2_Inoncomp"
        boundaryCondition="false" compartment="main_SSI_NonCompetitive_alteredp38"
        initialConcentration="0.0" spatialSizeUnits="unit1"
        id="main_SSI_NonCompetitive_alteredp38_p38_ATF2_Inoncomp">
      </species>
      <species substanceUnits="unit3" name="phospho_ATF2"
        boundaryCondition="false" compartment="main_SSI_NonCompetitive_alteredp38"
        initialConcentration="0.0" spatialSizeUnits="unit1"
        id="main_SSI_NonCompetitive_alteredp38_phospho_ATF2">
      </species>
      <species substanceUnits="unit3" name="p38_MK2"
        boundaryCondition="false" compartment="main_SSI_NonCompetitive_alteredp38"
        initialConcentration="0.0" spatialSizeUnits="unit1"
        id="main_SSI_NonCompetitive_alteredp38_p38_MK2">
      </species>
      <species substanceUnits="unit5"
        name="postp38_ATP_ATF2_Inoncomp" boundaryCondition="false"
        compartment="main_SSI_NonCompetitive_alteredp38" initialConcentration="0.0" spatialSizeUnits="unit1"
        id="main_SSI_NonCompetitive_alteredp38_postp38_ATP_ATF2_Inoncomp">
      </species>
      <species substanceUnits="unit3" name="p38_ATP_ATF2"
        boundaryCondition="false" compartment="main_SSI_NonCompetitive_alteredp38"
        initialConcentration="0.0" spatialSizeUnits="unit1"
        id="main_SSI_NonCompetitive_alteredp38_p38_ATP_ATF2">
      </species>
      <species substanceUnits="unit3" name="phospho_MK2"
        boundaryCondition="false" compartment="main_SSI_NonCompetitive_alteredp38"
        initialConcentration="0.0" spatialSizeUnits="unit1"
        id="main_SSI_NonCompetitive_alteredp38_phospho_MK2">
      </species>
      <species substanceUnits="unit3" name="postp38_ATP_ATF2"
        boundaryCondition="false" compartment="main_SSI_NonCompetitive_alteredp38"
        initialConcentration="0.0" spatialSizeUnits="unit1"
        id="main_SSI_NonCompetitive_alteredp38_postp38_ATP_ATF2">
      </species>
      <species substanceUnits="unit3"
        name="postp38_MK2_Inoncomp" boundaryCondition="false"
        compartment="main_SSI_NonCompetitive_alteredp38" initialConcentration="0.0" spatialSizeUnits="unit1"
        id="main_SSI_NonCompetitive_alteredp38_postp38_MK2_Inoncomp">
      </species>
      <species substanceUnits="unit3" name="postp38_ATP_MK2"
        boundaryCondition="false" compartment="main_SSI_NonCompetitive_alteredp38"
        initialConcentration="0.0" spatialSizeUnits="unit1"
        id="main_SSI_NonCompetitive_alteredp38_postp38_ATP_MK2">
      </species>
      <species substanceUnits="unit3" name="postp38_MK2"
        boundaryCondition="false" compartment="main_SSI_NonCompetitive_alteredp38"
        initialConcentration="0.0" spatialSizeUnits="unit1"
        id="main_SSI_NonCompetitive_alteredp38_postp38_MK2">
      </species>
      <species substanceUnits="unit5"
        name="postp38_ATP_Inoncomp" boundaryCondition="false"
        compartment="main_SSI_NonCompetitive_alteredp38" initialConcentration="0.0" spatialSizeUnits="unit1"
        id="main_SSI_NonCompetitive_alteredp38_postp38_ATP_Inoncomp">
      </species>
      <species substanceUnits="unit3" name="p38_ATP_MK2"
        boundaryCondition="false" compartment="main_SSI_NonCompetitive_alteredp38"
        initialConcentration="0.0" spatialSizeUnits="unit1"
        id="main_SSI_NonCompetitive_alteredp38_p38_ATP_MK2">
      </species>
      <species substanceUnits="unit3" name="ATF2"
        boundaryCondition="false" compartment="main_SSI_NonCompetitive_alteredp38"
        initialConcentration="100.0" spatialSizeUnits="unit1"
        id="main_SSI_NonCompetitive_alteredp38_ATF2">
      </species>
      <species substanceUnits="unit3" name="p38_Inoncomp"
        boundaryCondition="false" compartment="main_SSI_NonCompetitive_alteredp38"
        initialConcentration="0.0" spatialSizeUnits="unit1"
        id="main_SSI_NonCompetitive_alteredp38_p38_Inoncomp">
      </species>
      <species substanceUnits="unit3" name="postp38"
        boundaryCondition="false" compartment="main_SSI_NonCompetitive_alteredp38"
        initialConcentration="0.0" spatialSizeUnits="unit1"
        id="main_SSI_NonCompetitive_alteredp38_postp38">
        <notes>
          <body xmlns="http://www.w3.org/1999/xhtml">
            <p>
              p38 after it has interacted with MK2</p>
          </body>
        </notes>
      </species>
      <species substanceUnits="unit3" name="p38_ATP"
        boundaryCondition="false" compartment="main_SSI_NonCompetitive_alteredp38"
        initialConcentration="0.0" spatialSizeUnits="unit1"
        id="main_SSI_NonCompetitive_alteredp38_p38_ATP">
      </species>
      <species substanceUnits="unit3" name="I_noncomp"
        boundaryCondition="false" compartment="main_SSI_NonCompetitive_alteredp38"
        initialConcentration="1000.0" spatialSizeUnits="unit1"
        id="main_SSI_NonCompetitive_alteredp38_I_noncomp">
      </species>
      <species substanceUnits="unit5"
        name="p38_ATP_MK2_Inoncomp" boundaryCondition="false"
        compartment="main_SSI_NonCompetitive_alteredp38" initialConcentration="0.0" spatialSizeUnits="unit1"
        id="main_SSI_NonCompetitive_alteredp38_p38_ATP_MK2_Inoncomp">
      </species>
      <species substanceUnits="unit5"
        name="postp38_ATP_MK2_Inoncomp" boundaryCondition="false"
        compartment="main_SSI_NonCompetitive_alteredp38" initialConcentration="0.0" spatialSizeUnits="unit1"
        id="main_SSI_NonCompetitive_alteredp38_postp38_ATP_MK2_Inoncomp">
      </species>
      <species substanceUnits="unit3" name="postp38_Inoncomp"
        boundaryCondition="false" compartment="main_SSI_NonCompetitive_alteredp38"
        initialConcentration="0.0" spatialSizeUnits="unit1"
        id="main_SSI_NonCompetitive_alteredp38_postp38_Inoncomp">
      </species>
      <species substanceUnits="unit5" name="p38_ATP_Inoncomp"
        boundaryCondition="false" compartment="main_SSI_NonCompetitive_alteredp38"
        initialConcentration="0.0" spatialSizeUnits="unit1"
        id="main_SSI_NonCompetitive_alteredp38_p38_ATP_Inoncomp">
      </species>
      <species substanceUnits="unit5"
        name="p38_ATP_ATF2_Inoncomp" boundaryCondition="false"
        compartment="main_SSI_NonCompetitive_alteredp38" initialConcentration="0.0" spatialSizeUnits="unit1"
        id="main_SSI_NonCompetitive_alteredp38_p38_ATP_ATF2_Inoncomp">
      </species>
      <species substanceUnits="unit3" name="p38_ATF2"
        boundaryCondition="false" compartment="main_NoInhibitor_SubstrateInhibition"
        initialConcentration="0.0" spatialSizeUnits="unit1"
        id="main_NoInhibitor_SubstrateInhibition_p38_ATF2">
      </species>
      <species substanceUnits="unit3" name="p38_ATP_MK2"
        boundaryCondition="false" compartment="main_NoInhibitor_SubstrateInhibition"
        initialConcentration="0.0" spatialSizeUnits="unit1"
        id="main_NoInhibitor_SubstrateInhibition_p38_ATP_MK2">
      </species>
      <species substanceUnits="unit3" name="ATF2"
        boundaryCondition="false" compartment="main_NoInhibitor_SubstrateInhibition"
        initialConcentration="100.0" spatialSizeUnits="unit1"
        id="main_NoInhibitor_SubstrateInhibition_ATF2">
      </species>
      <species substanceUnits="unit3" name="p38_MK2"
        boundaryCondition="false" compartment="main_NoInhibitor_SubstrateInhibition"
        initialConcentration="0.0" spatialSizeUnits="unit1"
        id="main_NoInhibitor_SubstrateInhibition_p38_MK2">
      </species>
      <species substanceUnits="unit3" name="p38_phosphoMK2"
        boundaryCondition="false" compartment="main_NoInhibitor_SubstrateInhibition"
        initialConcentration="0.0" spatialSizeUnits="unit1"
        id="main_NoInhibitor_SubstrateInhibition_p38_phosphoMK2">
      </species>
      <species substanceUnits="unit3" name="ATP"
        boundaryCondition="false" compartment="main_NoInhibitor_SubstrateInhibition"
        initialConcentration="50000.0" spatialSizeUnits="unit1"
        id="main_NoInhibitor_SubstrateInhibition_ATP">
      </species>
      <species substanceUnits="unit3" name="phospho_MK2"
        boundaryCondition="false" compartment="main_NoInhibitor_SubstrateInhibition"
        initialConcentration="0.0" spatialSizeUnits="unit1"
        id="main_NoInhibitor_SubstrateInhibition_phospho_MK2">
      </species>
      <species substanceUnits="unit3" name="active_p38"
        boundaryCondition="false" compartment="main_NoInhibitor_SubstrateInhibition"
        initialConcentration="0.5" spatialSizeUnits="unit1"
        id="main_NoInhibitor_SubstrateInhibition_active_p38">
      </species>
      <species substanceUnits="unit3" name="p38_phosphoATF2"
        boundaryCondition="false" compartment="main_NoInhibitor_SubstrateInhibition"
        initialConcentration="0.0" spatialSizeUnits="unit1"
        id="main_NoInhibitor_SubstrateInhibition_p38_phosphoATF2">
      </species>
      <species substanceUnits="unit3"
        name="p38_ATP_phosphoMK2" boundaryCondition="false"
        compartment="main_NoInhibitor_SubstrateInhibition" initialConcentration="0.0" spatialSizeUnits="unit1"
        id="main_NoInhibitor_SubstrateInhibition_p38_ATP_phosphoMK2">
      </species>
      <species substanceUnits="unit3" name="phospho_ATF2"
        boundaryCondition="false" compartment="main_NoInhibitor_SubstrateInhibition"
        initialConcentration="0.0" spatialSizeUnits="unit1"
        id="main_NoInhibitor_SubstrateInhibition_phospho_ATF2">
      </species>
      <species substanceUnits="unit3"
        name="p38_ATP_phosphoATF2" boundaryCondition="false"
        compartment="main_NoInhibitor_SubstrateInhibition" initialConcentration="0.0" spatialSizeUnits="unit1"
        id="main_NoInhibitor_SubstrateInhibition_p38_ATP_phosphoATF2">
      </species>
      <species substanceUnits="unit3" name="p38_ATP"
        boundaryCondition="false" compartment="main_NoInhibitor_SubstrateInhibition"
        initialConcentration="0.0" spatialSizeUnits="unit1"
        id="main_NoInhibitor_SubstrateInhibition_p38_ATP">
      </species>
      <species substanceUnits="unit3" name="p38_ATP_ATF2"
        boundaryCondition="false" compartment="main_NoInhibitor_SubstrateInhibition"
        initialConcentration="0.0" spatialSizeUnits="unit1"
        id="main_NoInhibitor_SubstrateInhibition_p38_ATP_ATF2">
      </species>
      <species substanceUnits="unit3" name="MK2"
        boundaryCondition="false" compartment="main_NoInhibitor_SubstrateInhibition"
        initialConcentration="10.0" spatialSizeUnits="unit1"
        id="main_NoInhibitor_SubstrateInhibition_MK2">
      </species>
      <species substanceUnits="unit3" name="ADP"
        boundaryCondition="false" compartment="main_NoInhibitor_SubstrateInhibition"
        initialConcentration="0.0" spatialSizeUnits="unit1"
        id="main_NoInhibitor_SubstrateInhibition_ADP">
      </species>
      <species substanceUnits="unit3" name="p38_MK2"
        boundaryCondition="false" compartment="main_NoInhibitor_MK2changesp38KDATP"
        initialConcentration="0.0" spatialSizeUnits="unit1"
        id="main_NoInhibitor_MK2changesp38KDATP_p38_MK2">
      </species>
      <species substanceUnits="unit3" name="p38_ATP_ATF2"
        boundaryCondition="false" compartment="main_NoInhibitor_MK2changesp38KDATP"
        initialConcentration="0.0" spatialSizeUnits="unit1"
        id="main_NoInhibitor_MK2changesp38KDATP_p38_ATP_ATF2">
      </species>
      <species substanceUnits="unit3" name="phospho_ATF2"
        boundaryCondition="false" compartment="main_NoInhibitor_MK2changesp38KDATP"
        initialConcentration="0.0" spatialSizeUnits="unit1"
        id="main_NoInhibitor_MK2changesp38KDATP_phospho_ATF2">
      </species>
      <species substanceUnits="unit3" name="p38_ATP_MK2"
        boundaryCondition="false" compartment="main_NoInhibitor_MK2changesp38KDATP"
        initialConcentration="0.0" spatialSizeUnits="unit1"
        id="main_NoInhibitor_MK2changesp38KDATP_p38_ATP_MK2">
      </species>
      <species substanceUnits="unit3" name="ADP"
        boundaryCondition="false" compartment="main_NoInhibitor_MK2changesp38KDATP"
        initialConcentration="0.0" spatialSizeUnits="unit1"
        id="main_NoInhibitor_MK2changesp38KDATP_ADP">
      </species>
      <species substanceUnits="unit3" name="p38_ATP"
        boundaryCondition="false" compartment="main_NoInhibitor_MK2changesp38KDATP"
        initialConcentration="0.0" spatialSizeUnits="unit1"
        id="main_NoInhibitor_MK2changesp38KDATP_p38_ATP">
      </species>
      <species substanceUnits="unit3" name="post_p38_ATF2"
        boundaryCondition="false" compartment="main_NoInhibitor_MK2changesp38KDATP"
        initialConcentration="0.0" spatialSizeUnits="unit1"
        id="main_NoInhibitor_MK2changesp38KDATP_post_p38_ATF2">
      </species>
      <species substanceUnits="unit3" name="phospho_MK2"
        boundaryCondition="false" compartment="main_NoInhibitor_MK2changesp38KDATP"
        initialConcentration="0.0" spatialSizeUnits="unit1"
        id="main_NoInhibitor_MK2changesp38KDATP_phospho_MK2">
      </species>
      <species substanceUnits="unit3" name="ATF2"
        boundaryCondition="false" compartment="main_NoInhibitor_MK2changesp38KDATP"
        initialConcentration="100.0" spatialSizeUnits="unit1"
        id="main_NoInhibitor_MK2changesp38KDATP_ATF2">
      </species>
      <species substanceUnits="unit3" name="post_p38_ATP_MK2"
        boundaryCondition="false" compartment="main_NoInhibitor_MK2changesp38KDATP"
        initialConcentration="0.0" spatialSizeUnits="unit1"
        id="main_NoInhibitor_MK2changesp38KDATP_post_p38_ATP_MK2">
      </species>
      <species substanceUnits="unit3" name="MK2"
        boundaryCondition="false" compartment="main_NoInhibitor_MK2changesp38KDATP"
        initialConcentration="10.0" spatialSizeUnits="unit1"
        id="main_NoInhibitor_MK2changesp38KDATP_MK2">
      </species>
      <species substanceUnits="unit3" name="post_p38_ATP"
        boundaryCondition="false" compartment="main_NoInhibitor_MK2changesp38KDATP"
        initialConcentration="0.0" spatialSizeUnits="unit1"
        id="main_NoInhibitor_MK2changesp38KDATP_post_p38_ATP">
      </species>
      <species substanceUnits="unit3" name="active_p38"
        boundaryCondition="false" compartment="main_NoInhibitor_MK2changesp38KDATP"
        initialConcentration="0.5" spatialSizeUnits="unit1"
        id="main_NoInhibitor_MK2changesp38KDATP_active_p38">
      </species>
      <species substanceUnits="unit3" name="ATP"
        boundaryCondition="false" compartment="main_NoInhibitor_MK2changesp38KDATP"
        initialConcentration="50000.0" spatialSizeUnits="unit1"
        id="main_NoInhibitor_MK2changesp38KDATP_ATP">
      </species>
      <species substanceUnits="unit3" name="post_p38_ATP_ATF2"
        boundaryCondition="false" compartment="main_NoInhibitor_MK2changesp38KDATP"
        initialConcentration="0.0" spatialSizeUnits="unit1"
        id="main_NoInhibitor_MK2changesp38KDATP_post_p38_ATP_ATF2">
      </species>
      <species substanceUnits="unit3" name="p38_ATF2"
        boundaryCondition="false" compartment="main_NoInhibitor_MK2changesp38KDATP"
        initialConcentration="0.0" spatialSizeUnits="unit1"
        id="main_NoInhibitor_MK2changesp38KDATP_p38_ATF2">
      </species>
      <species substanceUnits="unit3" name="Postp38"
        boundaryCondition="false" compartment="main_NoInhibitor_MK2changesp38KDATP"
        initialConcentration="0.0" spatialSizeUnits="unit1"
        id="main_NoInhibitor_MK2changesp38KDATP_Postp38">
        <notes>
          <body xmlns="http://www.w3.org/1999/xhtml">
            <p>
              p38 after it has interacted with MK2</p>
          </body>
        </notes>
      </species>
      <species substanceUnits="unit3" name="post_p38_MK2"
        boundaryCondition="false" compartment="main_NoInhibitor_MK2changesp38KDATP"
        initialConcentration="0.0" spatialSizeUnits="unit1"
        id="main_NoInhibitor_MK2changesp38KDATP_post_p38_MK2">
      </species>
      <species substanceUnits="unit3" name="phospho_MK2"
        boundaryCondition="false" compartment="main_NoInhibitor_phosphoMK2bindsATF2"
        initialConcentration="0.0" spatialSizeUnits="unit1"
        id="main_NoInhibitor_phosphoMK2bindsATF2_phospho_MK2">
      </species>
      <species substanceUnits="unit3" name="active_p38"
        boundaryCondition="false" compartment="main_NoInhibitor_phosphoMK2bindsATF2"
        initialConcentration="0.5" spatialSizeUnits="unit1"
        id="main_NoInhibitor_phosphoMK2bindsATF2_active_p38">
      </species>
      <species substanceUnits="unit3" name="p38_ATF2"
        boundaryCondition="false" compartment="main_NoInhibitor_phosphoMK2bindsATF2"
        initialConcentration="0.0" spatialSizeUnits="unit1"
        id="main_NoInhibitor_phosphoMK2bindsATF2_p38_ATF2">
      </species>
      <species substanceUnits="unit3" name="p38_MK2"
        boundaryCondition="false" compartment="main_NoInhibitor_phosphoMK2bindsATF2"
        initialConcentration="0.0" spatialSizeUnits="unit1"
        id="main_NoInhibitor_phosphoMK2bindsATF2_p38_MK2">
      </species>
      <species substanceUnits="unit3" name="pMK2_ATF2"
        boundaryCondition="false" compartment="main_NoInhibitor_phosphoMK2bindsATF2"
        initialConcentration="0.0" spatialSizeUnits="unit1"
        id="main_NoInhibitor_phosphoMK2bindsATF2_pMK2_ATF2">
      </species>
      <species substanceUnits="unit3" name="phospho_ATF2"
        boundaryCondition="false" compartment="main_NoInhibitor_phosphoMK2bindsATF2"
        initialConcentration="0.0" spatialSizeUnits="unit1"
        id="main_NoInhibitor_phosphoMK2bindsATF2_phospho_ATF2">
      </species>
      <species substanceUnits="unit3" name="MK2"
        boundaryCondition="false" compartment="main_NoInhibitor_phosphoMK2bindsATF2"
        initialConcentration="10.0" spatialSizeUnits="unit1"
        id="main_NoInhibitor_phosphoMK2bindsATF2_MK2">
      </species>
      <species substanceUnits="unit3" name="ATP"
        boundaryCondition="false" compartment="main_NoInhibitor_phosphoMK2bindsATF2"
        initialConcentration="50000.0" spatialSizeUnits="unit1"
        id="main_NoInhibitor_phosphoMK2bindsATF2_ATP">
      </species>
      <species substanceUnits="unit3" name="p38_ATP_MK2"
        boundaryCondition="false" compartment="main_NoInhibitor_phosphoMK2bindsATF2"
        initialConcentration="0.0" spatialSizeUnits="unit1"
        id="main_NoInhibitor_phosphoMK2bindsATF2_p38_ATP_MK2">
      </species>
      <species substanceUnits="unit3" name="p38_ATP"
        boundaryCondition="false" compartment="main_NoInhibitor_phosphoMK2bindsATF2"
        initialConcentration="0.0" spatialSizeUnits="unit1"
        id="main_NoInhibitor_phosphoMK2bindsATF2_p38_ATP">
      </species>
      <species substanceUnits="unit3" name="ADP"
        boundaryCondition="false" compartment="main_NoInhibitor_phosphoMK2bindsATF2"
        initialConcentration="0.0" spatialSizeUnits="unit1"
        id="main_NoInhibitor_phosphoMK2bindsATF2_ADP">
      </species>
      <species substanceUnits="unit3" name="p38_ATP_ATF2"
        boundaryCondition="false" compartment="main_NoInhibitor_phosphoMK2bindsATF2"
        initialConcentration="0.0" spatialSizeUnits="unit1"
        id="main_NoInhibitor_phosphoMK2bindsATF2_p38_ATP_ATF2">
      </species>
      <species substanceUnits="unit3" name="ATF2"
        boundaryCondition="false" compartment="main_NoInhibitor_phosphoMK2bindsATF2"
        initialConcentration="100.0" spatialSizeUnits="unit1"
        id="main_NoInhibitor_phosphoMK2bindsATF2_ATF2">
      </species>
      <species substanceUnits="unit3" name="phospho_MK2"
        boundaryCondition="false" compartment="main_NoInhibitor_MK2changesp38KDATF2"
        initialConcentration="0.0" spatialSizeUnits="unit1"
        id="main_NoInhibitor_MK2changesp38KDATF2_phospho_MK2">
      </species>
      <species substanceUnits="unit3" name="phospho_ATF2"
        boundaryCondition="false" compartment="main_NoInhibitor_MK2changesp38KDATF2"
        initialConcentration="0.0" spatialSizeUnits="unit1"
        id="main_NoInhibitor_MK2changesp38KDATF2_phospho_ATF2">
      </species>
      <species substanceUnits="unit3" name="post_p38_ATP_MK2"
        boundaryCondition="false" compartment="main_NoInhibitor_MK2changesp38KDATF2"
        initialConcentration="0.0" spatialSizeUnits="unit1"
        id="main_NoInhibitor_MK2changesp38KDATF2_post_p38_ATP_MK2">
      </species>
      <species substanceUnits="unit3" name="post_p38_ATF2"
        boundaryCondition="false" compartment="main_NoInhibitor_MK2changesp38KDATF2"
        initialConcentration="0.0" spatialSizeUnits="unit1"
        id="main_NoInhibitor_MK2changesp38KDATF2_post_p38_ATF2">
      </species>
      <species substanceUnits="unit3" name="p38_ATP_MK2"
        boundaryCondition="false" compartment="main_NoInhibitor_MK2changesp38KDATF2"
        initialConcentration="0.0" spatialSizeUnits="unit1"
        id="main_NoInhibitor_MK2changesp38KDATF2_p38_ATP_MK2">
      </species>
      <species substanceUnits="unit3" name="post_p38_ATP_ATF2"
        boundaryCondition="false" compartment="main_NoInhibitor_MK2changesp38KDATF2"
        initialConcentration="0.0" spatialSizeUnits="unit1"
        id="main_NoInhibitor_MK2changesp38KDATF2_post_p38_ATP_ATF2">
      </species>
      <species substanceUnits="unit3" name="ATF2"
        boundaryCondition="false" compartment="main_NoInhibitor_MK2changesp38KDATF2"
        initialConcentration="100.0" spatialSizeUnits="unit1"
        id="main_NoInhibitor_MK2changesp38KDATF2_ATF2">
      </species>
      <species substanceUnits="unit3" name="p38_MK2"
        boundaryCondition="false" compartment="main_NoInhibitor_MK2changesp38KDATF2"
        initialConcentration="0.0" spatialSizeUnits="unit1"
        id="main_NoInhibitor_MK2changesp38KDATF2_p38_MK2">
      </species>
      <species substanceUnits="unit3" name="p38_ATP"
        boundaryCondition="false" compartment="main_NoInhibitor_MK2changesp38KDATF2"
        initialConcentration="0.0" spatialSizeUnits="unit1"
        id="main_NoInhibitor_MK2changesp38KDATF2_p38_ATP">
      </species>
      <species substanceUnits="unit3" name="MK2"
        boundaryCondition="false" compartment="main_NoInhibitor_MK2changesp38KDATF2"
        initialConcentration="10.0" spatialSizeUnits="unit1"
        id="main_NoInhibitor_MK2changesp38KDATF2_MK2">
      </species>
      <species substanceUnits="unit3" name="active_p38"
        boundaryCondition="false" compartment="main_NoInhibitor_MK2changesp38KDATF2"
        initialConcentration="0.5" spatialSizeUnits="unit1"
        id="main_NoInhibitor_MK2changesp38KDATF2_active_p38">
      </species>
      <species substanceUnits="unit3" name="p38_ATF2"
        boundaryCondition="false" compartment="main_NoInhibitor_MK2changesp38KDATF2"
        initialConcentration="0.0" spatialSizeUnits="unit1"
        id="main_NoInhibitor_MK2changesp38KDATF2_p38_ATF2">
      </species>
      <species substanceUnits="unit3" name="p38_ATP_ATF2"
        boundaryCondition="false" compartment="main_NoInhibitor_MK2changesp38KDATF2"
        initialConcentration="0.0" spatialSizeUnits="unit1"
        id="main_NoInhibitor_MK2changesp38KDATF2_p38_ATP_ATF2">
      </species>
      <species substanceUnits="unit3" name="ATP"
        boundaryCondition="false" compartment="main_NoInhibitor_MK2changesp38KDATF2"
        initialConcentration="50000.0" spatialSizeUnits="unit1"
        id="main_NoInhibitor_MK2changesp38KDATF2_ATP">
      </species>
      <species substanceUnits="unit3" name="post_p38_ATP"
        boundaryCondition="false" compartment="main_NoInhibitor_MK2changesp38KDATF2"
        initialConcentration="0.0" spatialSizeUnits="unit1"
        id="main_NoInhibitor_MK2changesp38KDATF2_post_p38_ATP">
      </species>
      <species substanceUnits="unit3" name="ADP"
        boundaryCondition="false" compartment="main_NoInhibitor_MK2changesp38KDATF2"
        initialConcentration="0.0" spatialSizeUnits="unit1"
        id="main_NoInhibitor_MK2changesp38KDATF2_ADP">
      </species>
      <species substanceUnits="unit3" name="Postp38"
        boundaryCondition="false" compartment="main_NoInhibitor_MK2changesp38KDATF2"
        initialConcentration="0.0" spatialSizeUnits="unit1"
        id="main_NoInhibitor_MK2changesp38KDATF2_Postp38">
        <notes>
          <body xmlns="http://www.w3.org/1999/xhtml">
            <p>
              p38 after it has interacted with MK2</p>
          </body>
        </notes>
      </species>
      <species substanceUnits="unit3" name="post_p38_MK2"
        boundaryCondition="false" compartment="main_NoInhibitor_MK2changesp38KDATF2"
        initialConcentration="0.0" spatialSizeUnits="unit1"
        id="main_NoInhibitor_MK2changesp38KDATF2_post_p38_MK2">
      </species>
      <species substanceUnits="unit3" name="phospho_MK2"
        boundaryCondition="false" compartment="main_NoInhibitor_MK2changesp38kc"
        initialConcentration="0.0" spatialSizeUnits="unit1"
        id="main_NoInhibitor_MK2changesp38kc_phospho_MK2">
      </species>
      <species substanceUnits="unit3" name="ATF2"
        boundaryCondition="false" compartment="main_NoInhibitor_MK2changesp38kc"
        initialConcentration="100.0" spatialSizeUnits="unit1"
        id="main_NoInhibitor_MK2changesp38kc_ATF2">
      </species>
      <species substanceUnits="unit3" name="active_p38"
        boundaryCondition="false" compartment="main_NoInhibitor_MK2changesp38kc"
        initialConcentration="0.5" spatialSizeUnits="unit1"
        id="main_NoInhibitor_MK2changesp38kc_active_p38">
      </species>
      <species substanceUnits="unit3" name="MK2"
        boundaryCondition="false" compartment="main_NoInhibitor_MK2changesp38kc"
        initialConcentration="10.0" spatialSizeUnits="unit1"
        id="main_NoInhibitor_MK2changesp38kc_MK2">
      </species>
      <species substanceUnits="unit3" name="ADP"
        boundaryCondition="false" compartment="main_NoInhibitor_MK2changesp38kc"
        initialConcentration="0.0" spatialSizeUnits="unit1"
        id="main_NoInhibitor_MK2changesp38kc_ADP">
      </species>
      <species substanceUnits="unit3" name="p38_MK2"
        boundaryCondition="false" compartment="main_NoInhibitor_MK2changesp38kc"
        initialConcentration="0.0" spatialSizeUnits="unit1"
        id="main_NoInhibitor_MK2changesp38kc_p38_MK2">
      </species>
      <species substanceUnits="unit3" name="ATP"
        boundaryCondition="false" compartment="main_NoInhibitor_MK2changesp38kc"
        initialConcentration="50000.0" spatialSizeUnits="unit1"
        id="main_NoInhibitor_MK2changesp38kc_ATP">
      </species>
      <species substanceUnits="unit3" name="p38_ATF2"
        boundaryCondition="false" compartment="main_NoInhibitor_MK2changesp38kc"
        initialConcentration="0.0" spatialSizeUnits="unit1"
        id="main_NoInhibitor_MK2changesp38kc_p38_ATF2">
      </species>
      <species substanceUnits="unit3" name="phospho_ATF2"
        boundaryCondition="false" compartment="main_NoInhibitor_MK2changesp38kc"
        initialConcentration="0.0" spatialSizeUnits="unit1"
        id="main_NoInhibitor_MK2changesp38kc_phospho_ATF2">
      </species>
      <species substanceUnits="unit3" name="p38_ATP"
        boundaryCondition="false" compartment="main_NoInhibitor_MK2changesp38kc"
        initialConcentration="0.0" spatialSizeUnits="unit1"
        id="main_NoInhibitor_MK2changesp38kc_p38_ATP">
      </species>
      <species substanceUnits="unit3" name="p38_ATP_MK2"
        boundaryCondition="false" compartment="main_NoInhibitor_MK2changesp38kc"
        initialConcentration="0.0" spatialSizeUnits="unit1"
        id="main_NoInhibitor_MK2changesp38kc_p38_ATP_MK2">
      </species>
      <species substanceUnits="unit3" name="post_p38_MK2"
        boundaryCondition="false" compartment="main_NoInhibitor_MK2changesp38kc"
        initialConcentration="0.0" spatialSizeUnits="unit1"
        id="main_NoInhibitor_MK2changesp38kc_post_p38_MK2">
      </species>
      <species substanceUnits="unit3" name="post_p38_ATP"
        boundaryCondition="false" compartment="main_NoInhibitor_MK2changesp38kc"
        initialConcentration="0.0" spatialSizeUnits="unit1"
        id="main_NoInhibitor_MK2changesp38kc_post_p38_ATP">
      </species>
      <species substanceUnits="unit3" name="Postp38"
        boundaryCondition="false" compartment="main_NoInhibitor_MK2changesp38kc"
        initialConcentration="0.0" spatialSizeUnits="unit1"
        id="main_NoInhibitor_MK2changesp38kc_Postp38">
        <notes>
          <body xmlns="http://www.w3.org/1999/xhtml">
            <p>
              p38 after it has interacted with MK2</p>
          </body>
        </notes>
      </species>
      <species substanceUnits="unit3" name="post_p38_ATF2"
        boundaryCondition="false" compartment="main_NoInhibitor_MK2changesp38kc"
        initialConcentration="0.0" spatialSizeUnits="unit1"
        id="main_NoInhibitor_MK2changesp38kc_post_p38_ATF2">
      </species>
      <species substanceUnits="unit3" name="p38_ATP_ATF2"
        boundaryCondition="false" compartment="main_NoInhibitor_MK2changesp38kc"
        initialConcentration="0.0" spatialSizeUnits="unit1"
        id="main_NoInhibitor_MK2changesp38kc_p38_ATP_ATF2">
      </species>
      <species substanceUnits="unit3" name="post_p38_ATP_MK2"
        boundaryCondition="false" compartment="main_NoInhibitor_MK2changesp38kc"
        initialConcentration="0.0" spatialSizeUnits="unit1"
        id="main_NoInhibitor_MK2changesp38kc_post_p38_ATP_MK2">
      </species>
      <species substanceUnits="unit3" name="post_p38_ATP_ATF2"
        boundaryCondition="false" compartment="main_NoInhibitor_MK2changesp38kc"
        initialConcentration="0.0" spatialSizeUnits="unit1"
        id="main_NoInhibitor_MK2changesp38kc_post_p38_ATP_ATF2">
      </species>
      <species substanceUnits="unit3" name="p38_ATP_MK2"
        boundaryCondition="false" compartment="main_NonSSI_ATPCompetitive_MK2changesp38"
        initialConcentration="0.0" spatialSizeUnits="unit1"
        id="main_NonSSI_ATPCompetitive_MK2changesp38_p38_ATP_MK2">
      </species>
      <species substanceUnits="unit3" name="postp38_Iatpcomp"
        boundaryCondition="false" compartment="main_NonSSI_ATPCompetitive_MK2changesp38"
        initialConcentration="0.0" spatialSizeUnits="unit1"
        id="main_NonSSI_ATPCompetitive_MK2changesp38_postp38_Iatpcomp">
      </species>
      <species substanceUnits="unit3" name="active_p38"
        boundaryCondition="false" compartment="main_NonSSI_ATPCompetitive_MK2changesp38"
        initialConcentration="0.5" spatialSizeUnits="unit1"
        id="main_NonSSI_ATPCompetitive_MK2changesp38_active_p38">
      </species>
      <species substanceUnits="unit3" name="phospho_MK2"
        boundaryCondition="false" compartment="main_NonSSI_ATPCompetitive_MK2changesp38"
        initialConcentration="0.0" spatialSizeUnits="unit1"
        id="main_NonSSI_ATPCompetitive_MK2changesp38_phospho_MK2">
      </species>
      <species substanceUnits="unit3" name="p38_ATP_ATF2"
        boundaryCondition="false" compartment="main_NonSSI_ATPCompetitive_MK2changesp38"
        initialConcentration="0.0" spatialSizeUnits="unit1"
        id="main_NonSSI_ATPCompetitive_MK2changesp38_p38_ATP_ATF2">
      </species>
      <species substanceUnits="unit3" name="p38_MK2"
        boundaryCondition="false" compartment="main_NonSSI_ATPCompetitive_MK2changesp38"
        initialConcentration="0.0" spatialSizeUnits="unit1"
        id="main_NonSSI_ATPCompetitive_MK2changesp38_p38_MK2">
      </species>
      <species substanceUnits="unit3" name="p38_MK2_Iatpcomp"
        boundaryCondition="false" compartment="main_NonSSI_ATPCompetitive_MK2changesp38"
        initialConcentration="0.0" spatialSizeUnits="unit1"
        id="main_NonSSI_ATPCompetitive_MK2changesp38_p38_MK2_Iatpcomp">
      </species>
      <species substanceUnits="unit3" name="ATF2"
        boundaryCondition="false" compartment="main_NonSSI_ATPCompetitive_MK2changesp38"
        initialConcentration="100.0" spatialSizeUnits="unit1"
        id="main_NonSSI_ATPCompetitive_MK2changesp38_ATF2">
      </species>
      <species substanceUnits="unit3"
        name="postp38_ATF2_Iatpcomp" boundaryCondition="false"
        compartment="main_NonSSI_ATPCompetitive_MK2changesp38" initialConcentration="0.0" spatialSizeUnits="unit1"
        id="main_NonSSI_ATPCompetitive_MK2changesp38_postp38_ATF2_Iatpcomp">
      </species>
      <species substanceUnits="unit3" name="p38_ATF2_Iatpcomp"
        boundaryCondition="false" compartment="main_NonSSI_ATPCompetitive_MK2changesp38"
        initialConcentration="0.0" spatialSizeUnits="unit1"
        id="main_NonSSI_ATPCompetitive_MK2changesp38_p38_ATF2_Iatpcomp">
      </species>
      <species substanceUnits="unit3" name="MK2"
        boundaryCondition="false" compartment="main_NonSSI_ATPCompetitive_MK2changesp38"
        initialConcentration="10.0" spatialSizeUnits="unit1"
        id="main_NonSSI_ATPCompetitive_MK2changesp38_MK2">
      </species>
      <species substanceUnits="unit3" name="ATP"
        boundaryCondition="false" compartment="main_NonSSI_ATPCompetitive_MK2changesp38"
        initialConcentration="50000.0" spatialSizeUnits="unit1"
        id="main_NonSSI_ATPCompetitive_MK2changesp38_ATP">
      </species>
      <species substanceUnits="unit3" name="phospho_ATF2"
        boundaryCondition="false" compartment="main_NonSSI_ATPCompetitive_MK2changesp38"
        initialConcentration="0.0" spatialSizeUnits="unit1"
        id="main_NonSSI_ATPCompetitive_MK2changesp38_phospho_ATF2">
      </species>
      <species substanceUnits="unit3" name="p38_ATF2"
        boundaryCondition="false" compartment="main_NonSSI_ATPCompetitive_MK2changesp38"
        initialConcentration="0.0" spatialSizeUnits="unit1"
        id="main_NonSSI_ATPCompetitive_MK2changesp38_p38_ATF2">
      </species>
      <species substanceUnits="unit3" name="p38_Iatpcomp"
        boundaryCondition="false" compartment="main_NonSSI_ATPCompetitive_MK2changesp38"
        initialConcentration="0.0" spatialSizeUnits="unit1"
        id="main_NonSSI_ATPCompetitive_MK2changesp38_p38_Iatpcomp">
      </species>
      <species substanceUnits="unit3" name="I_atpcomp"
        boundaryCondition="false" compartment="main_NonSSI_ATPCompetitive_MK2changesp38"
        initialConcentration="1000.0" spatialSizeUnits="unit1"
        id="main_NonSSI_ATPCompetitive_MK2changesp38_I_atpcomp">
      </species>
      <species substanceUnits="unit3" name="postp38"
        boundaryCondition="false" compartment="main_NonSSI_ATPCompetitive_MK2changesp38"
        initialConcentration="0.0" spatialSizeUnits="unit1"
        id="main_NonSSI_ATPCompetitive_MK2changesp38_postp38">
        <notes>
          <body xmlns="http://www.w3.org/1999/xhtml">
            <p>
              p38 after it has interacted with MK2</p>
          </body>
        </notes>
      </species>
      <species substanceUnits="unit3" name="ADP"
        boundaryCondition="false" compartment="main_NonSSI_ATPCompetitive_MK2changesp38"
        initialConcentration="0.0" spatialSizeUnits="unit1"
        id="main_NonSSI_ATPCompetitive_MK2changesp38_ADP">
      </species>
      <species substanceUnits="unit3"
        name="postp38_MK2_Iatpcomp" boundaryCondition="false"
        compartment="main_NonSSI_ATPCompetitive_MK2changesp38" initialConcentration="0.0" spatialSizeUnits="unit1"
        id="main_NonSSI_ATPCompetitive_MK2changesp38_postp38_MK2_Iatpcomp">
      </species>
      <species substanceUnits="unit3" name="p38_ATP"
        boundaryCondition="false" compartment="main_NonSSI_ATPCompetitive_MK2changesp38"
        initialConcentration="0.0" spatialSizeUnits="unit1"
        id="main_NonSSI_ATPCompetitive_MK2changesp38_p38_ATP">
      </species>
      <species substanceUnits="unit3" name="postp38_ATF2"
        boundaryCondition="false" compartment="main_NonSSI_ATPCompetitive_MK2changesp38"
        initialConcentration="0.0" spatialSizeUnits="unit1"
        id="main_NonSSI_ATPCompetitive_MK2changesp38_postp38_ATF2">
      </species>
      <species substanceUnits="unit3" name="postp38_MK2"
        boundaryCondition="false" compartment="main_NonSSI_ATPCompetitive_MK2changesp38"
        initialConcentration="0.0" spatialSizeUnits="unit1"
        id="main_NonSSI_ATPCompetitive_MK2changesp38_postp38_MK2">
      </species>
      <species substanceUnits="unit3" name="postp38_ATP"
        boundaryCondition="false" compartment="main_NonSSI_ATPCompetitive_MK2changesp38"
        initialConcentration="0.0" spatialSizeUnits="unit1"
        id="main_NonSSI_ATPCompetitive_MK2changesp38_postp38_ATP">
      </species>
      <species substanceUnits="unit3" name="postp38_ATP_ATF2"
        boundaryCondition="false" compartment="main_NonSSI_ATPCompetitive_MK2changesp38"
        initialConcentration="0.0" spatialSizeUnits="unit1"
        id="main_NonSSI_ATPCompetitive_MK2changesp38_postp38_ATP_ATF2">
      </species>
      <species substanceUnits="unit3" name="post_p38_ATP_MK2"
        boundaryCondition="false" compartment="main_NonSSI_ATPCompetitive_MK2changesp38"
        initialConcentration="0.0" spatialSizeUnits="unit1"
        id="main_NonSSI_ATPCompetitive_MK2changesp38_post_p38_ATP_MK2">
      </species>
      <species substanceUnits="unit3" name="ADP"
        boundaryCondition="false" compartment="main_NonSSI_NonCompetitive_alteredp38"
        initialConcentration="0.0" spatialSizeUnits="unit1"
        id="main_NonSSI_NonCompetitive_alteredp38_ADP">
      </species>
      <species substanceUnits="unit3" name="postp38_ATP_ATF2"
        boundaryCondition="false" compartment="main_NonSSI_NonCompetitive_alteredp38"
        initialConcentration="0.0" spatialSizeUnits="unit1"
        id="main_NonSSI_NonCompetitive_alteredp38_postp38_ATP_ATF2">
      </species>
      <species substanceUnits="unit3" name="p38_ATP_ATF2"
        boundaryCondition="false" compartment="main_NonSSI_NonCompetitive_alteredp38"
        initialConcentration="0.0" spatialSizeUnits="unit1"
        id="main_NonSSI_NonCompetitive_alteredp38_p38_ATP_ATF2">
      </species>
      <species substanceUnits="unit3" name="postp38_ATP"
        boundaryCondition="false" compartment="main_NonSSI_NonCompetitive_alteredp38"
        initialConcentration="0.0" spatialSizeUnits="unit1"
        id="main_NonSSI_NonCompetitive_alteredp38_postp38_ATP">
      </species>
      <species substanceUnits="unit5"
        name="postp38_ATP_Inoncomp" boundaryCondition="false"
        compartment="main_NonSSI_NonCompetitive_alteredp38" initialConcentration="0.0" spatialSizeUnits="unit1"
        id="main_NonSSI_NonCompetitive_alteredp38_postp38_ATP_Inoncomp">
      </species>
      <species substanceUnits="unit3"
        name="postp38_MK2_Inoncomp" boundaryCondition="false"
        compartment="main_NonSSI_NonCompetitive_alteredp38" initialConcentration="0.0" spatialSizeUnits="unit1"
        id="main_NonSSI_NonCompetitive_alteredp38_postp38_MK2_Inoncomp">
      </species>
      <species substanceUnits="unit3" name="ATF2"
        boundaryCondition="false" compartment="main_NonSSI_NonCompetitive_alteredp38"
        initialConcentration="100.0" spatialSizeUnits="unit1"
        id="main_NonSSI_NonCompetitive_alteredp38_ATF2">
      </species>
      <species substanceUnits="unit3" name="p38_ATP_MK2"
        boundaryCondition="false" compartment="main_NonSSI_NonCompetitive_alteredp38"
        initialConcentration="0.0" spatialSizeUnits="unit1"
        id="main_NonSSI_NonCompetitive_alteredp38_p38_ATP_MK2">
      </species>
      <species substanceUnits="unit3" name="postp38_ATP_MK2"
        boundaryCondition="false" compartment="main_NonSSI_NonCompetitive_alteredp38"
        initialConcentration="0.0" spatialSizeUnits="unit1"
        id="main_NonSSI_NonCompetitive_alteredp38_postp38_ATP_MK2">
      </species>
      <species substanceUnits="unit3" name="ATP"
        boundaryCondition="false" compartment="main_NonSSI_NonCompetitive_alteredp38"
        initialConcentration="50000.0" spatialSizeUnits="unit1"
        id="main_NonSSI_NonCompetitive_alteredp38_ATP">
      </species>
      <species substanceUnits="unit3" name="postp38_MK2"
        boundaryCondition="false" compartment="main_NonSSI_NonCompetitive_alteredp38"
        initialConcentration="0.0" spatialSizeUnits="unit1"
        id="main_NonSSI_NonCompetitive_alteredp38_postp38_MK2">
      </species>
      <species substanceUnits="unit3" name="I_noncomp"
        boundaryCondition="false" compartment="main_NonSSI_NonCompetitive_alteredp38"
        initialConcentration="1000.0" spatialSizeUnits="unit1"
        id="main_NonSSI_NonCompetitive_alteredp38_I_noncomp">
      </species>
      <species substanceUnits="unit5"
        name="p38_ATP_ATF2_Inoncomp" boundaryCondition="false"
        compartment="main_NonSSI_NonCompetitive_alteredp38" initialConcentration="0.0" spatialSizeUnits="unit1"
        id="main_NonSSI_NonCompetitive_alteredp38_p38_ATP_ATF2_Inoncomp">
      </species>
      <species substanceUnits="unit3" name="phospho_ATF2"
        boundaryCondition="false" compartment="main_NonSSI_NonCompetitive_alteredp38"
        initialConcentration="0.0" spatialSizeUnits="unit1"
        id="main_NonSSI_NonCompetitive_alteredp38_phospho_ATF2">
      </species>
      <species substanceUnits="unit3" name="p38_ATP"
        boundaryCondition="false" compartment="main_NonSSI_NonCompetitive_alteredp38"
        initialConcentration="0.0" spatialSizeUnits="unit1"
        id="main_NonSSI_NonCompetitive_alteredp38_p38_ATP">
      </species>
      <species substanceUnits="unit5" name="p38_ATP_Inoncomp"
        boundaryCondition="false" compartment="main_NonSSI_NonCompetitive_alteredp38"
        initialConcentration="0.0" spatialSizeUnits="unit1"
        id="main_NonSSI_NonCompetitive_alteredp38_p38_ATP_Inoncomp">
      </species>
      <species substanceUnits="unit3" name="postp38_Inoncomp"
        boundaryCondition="false" compartment="main_NonSSI_NonCompetitive_alteredp38"
        initialConcentration="0.0" spatialSizeUnits="unit1"
        id="main_NonSSI_NonCompetitive_alteredp38_postp38_Inoncomp">
      </species>
      <species substanceUnits="unit3" name="p38_MK2"
        boundaryCondition="false" compartment="main_NonSSI_NonCompetitive_alteredp38"
        initialConcentration="0.0" spatialSizeUnits="unit1"
        id="main_NonSSI_NonCompetitive_alteredp38_p38_MK2">
      </species>
      <species substanceUnits="unit3" name="postp38_ATF2"
        boundaryCondition="false" compartment="main_NonSSI_NonCompetitive_alteredp38"
        initialConcentration="0.0" spatialSizeUnits="unit1"
        id="main_NonSSI_NonCompetitive_alteredp38_postp38_ATF2">
      </species>
      <species substanceUnits="unit3" name="phospho_MK2"
        boundaryCondition="false" compartment="main_NonSSI_NonCompetitive_alteredp38"
        initialConcentration="0.0" spatialSizeUnits="unit1"
        id="main_NonSSI_NonCompetitive_alteredp38_phospho_MK2">
      </species>
      <species substanceUnits="unit5"
        name="postp38_ATP_MK2_Inoncomp" boundaryCondition="false"
        compartment="main_NonSSI_NonCompetitive_alteredp38" initialConcentration="0.0" spatialSizeUnits="unit1"
        id="main_NonSSI_NonCompetitive_alteredp38_postp38_ATP_MK2_Inoncomp">
      </species>
      <species substanceUnits="unit3" name="MK2"
        boundaryCondition="false" compartment="main_NonSSI_NonCompetitive_alteredp38"
        initialConcentration="10.0" spatialSizeUnits="unit1"
        id="main_NonSSI_NonCompetitive_alteredp38_MK2">
      </species>
      <species substanceUnits="unit5"
        name="postp38_ATP_ATF2_Inoncomp" boundaryCondition="false"
        compartment="main_NonSSI_NonCompetitive_alteredp38" initialConcentration="0.0" spatialSizeUnits="unit1"
        id="main_NonSSI_NonCompetitive_alteredp38_postp38_ATP_ATF2_Inoncomp">
      </species>
      <species substanceUnits="unit3" name="p38_MK2_Inoncomp"
        boundaryCondition="false" compartment="main_NonSSI_NonCompetitive_alteredp38"
        initialConcentration="0.0" spatialSizeUnits="unit1"
        id="main_NonSSI_NonCompetitive_alteredp38_p38_MK2_Inoncomp">
      </species>
      <species substanceUnits="unit3" name="p38_ATF2"
        boundaryCondition="false" compartment="main_NonSSI_NonCompetitive_alteredp38"
        initialConcentration="0.0" spatialSizeUnits="unit1"
        id="main_NonSSI_NonCompetitive_alteredp38_p38_ATF2">
      </species>
      <species substanceUnits="unit3" name="postp38"
        boundaryCondition="false" compartment="main_NonSSI_NonCompetitive_alteredp38"
        initialConcentration="0.0" spatialSizeUnits="unit1"
        id="main_NonSSI_NonCompetitive_alteredp38_postp38">
        <notes>
          <body xmlns="http://www.w3.org/1999/xhtml">
            <p>
              p38 after it has interacted with MK2</p>
          </body>
        </notes>
      </species>
      <species substanceUnits="unit5"
        name="p38_ATP_MK2_Inoncomp" boundaryCondition="false"
        compartment="main_NonSSI_NonCompetitive_alteredp38" initialConcentration="0.0" spatialSizeUnits="unit1"
        id="main_NonSSI_NonCompetitive_alteredp38_p38_ATP_MK2_Inoncomp">
      </species>
      <species substanceUnits="unit3" name="p38_Inoncomp"
        boundaryCondition="false" compartment="main_NonSSI_NonCompetitive_alteredp38"
        initialConcentration="0.0" spatialSizeUnits="unit1"
        id="main_NonSSI_NonCompetitive_alteredp38_p38_Inoncomp">
      </species>
      <species substanceUnits="unit3" name="active_p38"
        boundaryCondition="false" compartment="main_NonSSI_NonCompetitive_alteredp38"
        initialConcentration="0.5" spatialSizeUnits="unit1"
        id="main_NonSSI_NonCompetitive_alteredp38_active_p38">
      </species>
      <species substanceUnits="unit3"
        name="postp38_ATF2_Inoncomp" boundaryCondition="false"
        compartment="main_NonSSI_NonCompetitive_alteredp38" initialConcentration="0.0" spatialSizeUnits="unit1"
        id="main_NonSSI_NonCompetitive_alteredp38_postp38_ATF2_Inoncomp">
      </species>
      <species substanceUnits="unit3" name="p38_ATF2_Inoncomp"
        boundaryCondition="false" compartment="main_NonSSI_NonCompetitive_alteredp38"
        initialConcentration="0.0" spatialSizeUnits="unit1"
        id="main_NonSSI_NonCompetitive_alteredp38_p38_ATF2_Inoncomp">
      </species>
      <species substanceUnits="unit3" name="p38_ATP_MK2"
        boundaryCondition="false" compartment="main_SSI_NonCompetitive"
        initialConcentration="0.0" spatialSizeUnits="unit1"
        id="main_SSI_NonCompetitive_p38_ATP_MK2">
      </species>
      <species substanceUnits="unit3" name="p38_MK2"
        boundaryCondition="false" compartment="main_SSI_NonCompetitive"
        initialConcentration="0.0" spatialSizeUnits="unit1"
        id="main_SSI_NonCompetitive_p38_MK2">
      </species>
      <species substanceUnits="unit3" name="ATF2"
        boundaryCondition="false" compartment="main_SSI_NonCompetitive"
        initialConcentration="100.0" spatialSizeUnits="unit1"
        id="main_SSI_NonCompetitive_ATF2">
      </species>
      <species substanceUnits="unit3" name="p38_Inoncomp"
        boundaryCondition="false" compartment="main_SSI_NonCompetitive"
        initialConcentration="0.0" spatialSizeUnits="unit1"
        id="main_SSI_NonCompetitive_p38_Inoncomp">
      </species>
      <species substanceUnits="unit5"
        name="p38_ATP_ATF2_Inoncomp" boundaryCondition="false"
        compartment="main_SSI_NonCompetitive" initialConcentration="0.0" spatialSizeUnits="unit1"
        id="main_SSI_NonCompetitive_p38_ATP_ATF2_Inoncomp">
      </species>
      <species substanceUnits="unit5"
        name="p38_ATP_MK2_Inoncomp" boundaryCondition="false"
        compartment="main_SSI_NonCompetitive" initialConcentration="0.0" spatialSizeUnits="unit1"
        id="main_SSI_NonCompetitive_p38_ATP_MK2_Inoncomp">
      </species>
      <species substanceUnits="unit5" name="p38_ATP_Inoncomp"
        boundaryCondition="false" compartment="main_SSI_NonCompetitive"
        initialConcentration="0.0" spatialSizeUnits="unit1"
        id="main_SSI_NonCompetitive_p38_ATP_Inoncomp">
      </species>
      <species substanceUnits="unit3" name="p38_ATP_ATF2"
        boundaryCondition="false" compartment="main_SSI_NonCompetitive"
        initialConcentration="0.0" spatialSizeUnits="unit1"
        id="main_SSI_NonCompetitive_p38_ATP_ATF2">
      </species>
      <species substanceUnits="unit3" name="phospho_ATF2"
        boundaryCondition="false" compartment="main_SSI_NonCompetitive"
        initialConcentration="0.0" spatialSizeUnits="unit1"
        id="main_SSI_NonCompetitive_phospho_ATF2">
      </species>
      <species substanceUnits="unit3" name="p38_ATF2_Inoncomp"
        boundaryCondition="false" compartment="main_SSI_NonCompetitive"
        initialConcentration="0.0" spatialSizeUnits="unit1"
        id="main_SSI_NonCompetitive_p38_ATF2_Inoncomp">
      </species>
      <species substanceUnits="unit3" name="p38_ATF2"
        boundaryCondition="false" compartment="main_SSI_NonCompetitive"
        initialConcentration="0.0" spatialSizeUnits="unit1"
        id="main_SSI_NonCompetitive_p38_ATF2">
      </species>
      <species substanceUnits="unit3" name="phospho_MK2"
        boundaryCondition="false" compartment="main_SSI_NonCompetitive"
        initialConcentration="0.0" spatialSizeUnits="unit1"
        id="main_SSI_NonCompetitive_phospho_MK2">
      </species>
      <species substanceUnits="unit3" name="ATP"
        boundaryCondition="false" compartment="main_SSI_NonCompetitive"
        initialConcentration="50000.0" spatialSizeUnits="unit1"
        id="main_SSI_NonCompetitive_ATP">
      </species>
      <species substanceUnits="unit3" name="active_p38"
        boundaryCondition="false" compartment="main_SSI_NonCompetitive"
        initialConcentration="0.5" spatialSizeUnits="unit1"
        id="main_SSI_NonCompetitive_active_p38">
      </species>
      <species substanceUnits="unit3" name="I_noncomp"
        boundaryCondition="false" compartment="main_SSI_NonCompetitive"
        initialConcentration="1000.0" spatialSizeUnits="unit1"
        id="main_SSI_NonCompetitive_I_noncomp">
      </species>
      <species substanceUnits="unit3" name="MK2"
        boundaryCondition="false" compartment="main_SSI_NonCompetitive"
        initialConcentration="10.0" spatialSizeUnits="unit1"
        id="main_SSI_NonCompetitive_MK2">
      </species>
      <species substanceUnits="unit3" name="ADP"
        boundaryCondition="false" compartment="main_SSI_NonCompetitive"
        initialConcentration="0.0" spatialSizeUnits="unit1"
        id="main_SSI_NonCompetitive_ADP">
      </species>
      <species substanceUnits="unit3" name="p38_MK2_Inoncomp"
        boundaryCondition="false" compartment="main_SSI_NonCompetitive"
        initialConcentration="0.0" spatialSizeUnits="unit1"
        id="main_SSI_NonCompetitive_p38_MK2_Inoncomp">
      </species>
      <species substanceUnits="unit3" name="p38_ATP"
        boundaryCondition="false" compartment="main_SSI_NonCompetitive"
        initialConcentration="0.0" spatialSizeUnits="unit1"
        id="main_SSI_NonCompetitive_p38_ATP">
      </species>
      <species substanceUnits="unit3" name="postp38_ATF2"
        boundaryCondition="false" compartment="main_SSI_ATPCompetitive_MK2changesp38"
        initialConcentration="0.0" spatialSizeUnits="unit1"
        id="main_SSI_ATPCompetitive_MK2changesp38_postp38_ATF2">
      </species>
      <species substanceUnits="unit3" name="p38_ATP_MK2"
        boundaryCondition="false" compartment="main_SSI_ATPCompetitive_MK2changesp38"
        initialConcentration="0.0" spatialSizeUnits="unit1"
        id="main_SSI_ATPCompetitive_MK2changesp38_p38_ATP_MK2">
      </species>
      <species substanceUnits="unit3" name="active_p38"
        boundaryCondition="false" compartment="main_SSI_ATPCompetitive_MK2changesp38"
        initialConcentration="0.5" spatialSizeUnits="unit1"
        id="main_SSI_ATPCompetitive_MK2changesp38_active_p38">
      </species>
      <species substanceUnits="unit3"
        name="postp38_MK2_Iatpcomp" boundaryCondition="false"
        compartment="main_SSI_ATPCompetitive_MK2changesp38" initialConcentration="0.0" spatialSizeUnits="unit1"
        id="main_SSI_ATPCompetitive_MK2changesp38_postp38_MK2_Iatpcomp">
      </species>
      <species substanceUnits="unit3" name="postp38_MK2"
        boundaryCondition="false" compartment="main_SSI_ATPCompetitive_MK2changesp38"
        initialConcentration="0.0" spatialSizeUnits="unit1"
        id="main_SSI_ATPCompetitive_MK2changesp38_postp38_MK2">
      </species>
      <species substanceUnits="unit3" name="MK2"
        boundaryCondition="false" compartment="main_SSI_ATPCompetitive_MK2changesp38"
        initialConcentration="10.0" spatialSizeUnits="unit1"
        id="main_SSI_ATPCompetitive_MK2changesp38_MK2">
      </species>
      <species substanceUnits="unit3" name="ATP"
        boundaryCondition="false" compartment="main_SSI_ATPCompetitive_MK2changesp38"
        initialConcentration="50000.0" spatialSizeUnits="unit1"
        id="main_SSI_ATPCompetitive_MK2changesp38_ATP">
      </species>
      <species substanceUnits="unit3" name="postp38_ATP"
        boundaryCondition="false" compartment="main_SSI_ATPCompetitive_MK2changesp38"
        initialConcentration="0.0" spatialSizeUnits="unit1"
        id="main_SSI_ATPCompetitive_MK2changesp38_postp38_ATP">
      </species>
      <species substanceUnits="unit3" name="postp38_ATP_ATF2"
        boundaryCondition="false" compartment="main_SSI_ATPCompetitive_MK2changesp38"
        initialConcentration="0.0" spatialSizeUnits="unit1"
        id="main_SSI_ATPCompetitive_MK2changesp38_postp38_ATP_ATF2">
      </species>
      <species substanceUnits="unit3" name="ADP"
        boundaryCondition="false" compartment="main_SSI_ATPCompetitive_MK2changesp38"
        initialConcentration="0.0" spatialSizeUnits="unit1"
        id="main_SSI_ATPCompetitive_MK2changesp38_ADP">
      </species>
      <species substanceUnits="unit3" name="p38_MK2"
        boundaryCondition="false" compartment="main_SSI_ATPCompetitive_MK2changesp38"
        initialConcentration="0.0" spatialSizeUnits="unit1"
        id="main_SSI_ATPCompetitive_MK2changesp38_p38_MK2">
      </species>
      <species substanceUnits="unit3" name="postp38_ATP_MK2"
        boundaryCondition="false" compartment="main_SSI_ATPCompetitive_MK2changesp38"
        initialConcentration="0.0" spatialSizeUnits="unit1"
        id="main_SSI_ATPCompetitive_MK2changesp38_postp38_ATP_MK2">
      </species>
      <species substanceUnits="unit3" name="phospho_ATF2"
        boundaryCondition="false" compartment="main_SSI_ATPCompetitive_MK2changesp38"
        initialConcentration="0.0" spatialSizeUnits="unit1"
        id="main_SSI_ATPCompetitive_MK2changesp38_phospho_ATF2">
      </species>
      <species substanceUnits="unit3"
        name="post_p38_ATF2_Iatpcomp" boundaryCondition="false"
        compartment="main_SSI_ATPCompetitive_MK2changesp38" initialConcentration="0.0" spatialSizeUnits="unit1"
        id="main_SSI_ATPCompetitive_MK2changesp38_post_p38_ATF2_Iatpcomp">
      </species>
      <species substanceUnits="unit3" name="I_atpcomp"
        boundaryCondition="false" compartment="main_SSI_ATPCompetitive_MK2changesp38"
        initialConcentration="1000.0" spatialSizeUnits="unit1"
        id="main_SSI_ATPCompetitive_MK2changesp38_I_atpcomp">
      </species>
      <species substanceUnits="unit3" name="postp38"
        boundaryCondition="false" compartment="main_SSI_ATPCompetitive_MK2changesp38"
        initialConcentration="0.0" spatialSizeUnits="unit1"
        id="main_SSI_ATPCompetitive_MK2changesp38_postp38">
        <notes>
          <body xmlns="http://www.w3.org/1999/xhtml">
            <p>
              p38 after it has interacted with MK2</p>
          </body>
        </notes>
      </species>
      <species substanceUnits="unit3" name="phospho_MK2"
        boundaryCondition="false" compartment="main_SSI_ATPCompetitive_MK2changesp38"
        initialConcentration="0.0" spatialSizeUnits="unit1"
        id="main_SSI_ATPCompetitive_MK2changesp38_phospho_MK2">
      </species>
      <species substanceUnits="unit3" name="p38_ATF2_Iatpcomp"
        boundaryCondition="false" compartment="main_SSI_ATPCompetitive_MK2changesp38"
        initialConcentration="0.0" spatialSizeUnits="unit1"
        id="main_SSI_ATPCompetitive_MK2changesp38_p38_ATF2_Iatpcomp">
      </species>
      <species substanceUnits="unit3" name="p38_MK2_Iatpcomp"
        boundaryCondition="false" compartment="main_SSI_ATPCompetitive_MK2changesp38"
        initialConcentration="0.0" spatialSizeUnits="unit1"
        id="main_SSI_ATPCompetitive_MK2changesp38_p38_MK2_Iatpcomp">
      </species>
      <species substanceUnits="unit3" name="p38_ATP"
        boundaryCondition="false" compartment="main_SSI_ATPCompetitive_MK2changesp38"
        initialConcentration="0.0" spatialSizeUnits="unit1"
        id="main_SSI_ATPCompetitive_MK2changesp38_p38_ATP">
      </species>
      <species substanceUnits="unit3" name="ATF2"
        boundaryCondition="false" compartment="main_SSI_ATPCompetitive_MK2changesp38"
        initialConcentration="100.0" spatialSizeUnits="unit1"
        id="main_SSI_ATPCompetitive_MK2changesp38_ATF2">
      </species>
      <species substanceUnits="unit3" name="postp38_Iatpcomp"
        boundaryCondition="false" compartment="main_SSI_ATPCompetitive_MK2changesp38"
        initialConcentration="0.0" spatialSizeUnits="unit1"
        id="main_SSI_ATPCompetitive_MK2changesp38_postp38_Iatpcomp">
      </species>
      <species substanceUnits="unit3" name="p38_ATF2"
        boundaryCondition="false" compartment="main_SSI_ATPCompetitive_MK2changesp38"
        initialConcentration="0.0" spatialSizeUnits="unit1"
        id="main_SSI_ATPCompetitive_MK2changesp38_p38_ATF2">
      </species>
      <species substanceUnits="unit3" name="p38_ATP_ATF2"
        boundaryCondition="false" compartment="main_SSI_ATPCompetitive_MK2changesp38"
        initialConcentration="0.0" spatialSizeUnits="unit1"
        id="main_SSI_ATPCompetitive_MK2changesp38_p38_ATP_ATF2">
      </species>
      <species substanceUnits="unit3" name="p38_Iatpcomp"
        boundaryCondition="false" compartment="main_SSI_ATPCompetitive_MK2changesp38"
        initialConcentration="0.0" spatialSizeUnits="unit1"
        id="main_SSI_ATPCompetitive_MK2changesp38_p38_Iatpcomp">
      </species>
      <species substanceUnits="unit3" name="ATF2"
        boundaryCondition="false" compartment="main_NoInhibitor"
        initialConcentration="100.0" spatialSizeUnits="unit1" id="main_NoInhibitor_ATF2">
      </species>
      <species substanceUnits="unit3" name="p38_ATP"
        boundaryCondition="false" compartment="main_NoInhibitor"
        initialConcentration="0.0" spatialSizeUnits="unit1"
        id="main_NoInhibitor_p38_ATP">
      </species>
      <species substanceUnits="unit3" name="MK2"
        boundaryCondition="false" compartment="main_NoInhibitor"
        initialConcentration="10.0" spatialSizeUnits="unit1" id="main_NoInhibitor_MK2">
      </species>
      <species substanceUnits="unit3" name="active_p38"
        boundaryCondition="false" compartment="main_NoInhibitor"
        initialConcentration="0.5" spatialSizeUnits="unit1"
        id="main_NoInhibitor_active_p38">
      </species>
      <species substanceUnits="unit3" name="ATP"
        boundaryCondition="false" compartment="main_NoInhibitor"
        initialConcentration="50000.0" spatialSizeUnits="unit1" id="main_NoInhibitor_ATP">
      </species>
      <species substanceUnits="unit3" name="p38_ATF2"
        boundaryCondition="false" compartment="main_NoInhibitor"
        initialConcentration="0.0" spatialSizeUnits="unit1"
        id="main_NoInhibitor_p38_ATF2">
      </species>
      <species substanceUnits="unit3" name="phospho_ATF2"
        boundaryCondition="false" compartment="main_NoInhibitor"
        initialConcentration="0.0" spatialSizeUnits="unit1"
        id="main_NoInhibitor_phospho_ATF2">
      </species>
      <species substanceUnits="unit3" name="phospho_MK2"
        boundaryCondition="false" compartment="main_NoInhibitor"
        initialConcentration="0.0" spatialSizeUnits="unit1"
        id="main_NoInhibitor_phospho_MK2">
      </species>
      <species substanceUnits="unit3" name="p38_MK2"
        boundaryCondition="false" compartment="main_NoInhibitor"
        initialConcentration="0.0" spatialSizeUnits="unit1"
        id="main_NoInhibitor_p38_MK2">
      </species>
      <species substanceUnits="unit3" name="p38_ATP_ATF2"
        boundaryCondition="false" compartment="main_NoInhibitor"
        initialConcentration="0.0" spatialSizeUnits="unit1"
        id="main_NoInhibitor_p38_ATP_ATF2">
      </species>
      <species substanceUnits="unit3" name="ADP"
        boundaryCondition="false" compartment="main_NoInhibitor"
        initialConcentration="0.0" spatialSizeUnits="unit1" id="main_NoInhibitor_ADP">
      </species>
      <species substanceUnits="unit3" name="p38_ATP_MK2"
        boundaryCondition="false" compartment="main_NoInhibitor"
        initialConcentration="0.0" spatialSizeUnits="unit1"
        id="main_NoInhibitor_p38_ATP_MK2">
      </species>
      <species substanceUnits="unit3" name="phospho_ATF2"
        boundaryCondition="false" compartment="main_SSI_ATPCompetitive"
        initialConcentration="0.0" spatialSizeUnits="unit1"
        id="main_SSI_ATPCompetitive_phospho_ATF2">
      </species>
      <species substanceUnits="unit3" name="p38_ATP_ATF2"
        boundaryCondition="false" compartment="main_SSI_ATPCompetitive"
        initialConcentration="0.0" spatialSizeUnits="unit1"
        id="main_SSI_ATPCompetitive_p38_ATP_ATF2">
      </species>
      <species substanceUnits="unit3" name="ATP"
        boundaryCondition="false" compartment="main_SSI_ATPCompetitive"
        initialConcentration="50000.0" spatialSizeUnits="unit1"
        id="main_SSI_ATPCompetitive_ATP">
      </species>
      <species substanceUnits="unit3" name="phospho_MK2"
        boundaryCondition="false" compartment="main_SSI_ATPCompetitive"
        initialConcentration="0.0" spatialSizeUnits="unit1"
        id="main_SSI_ATPCompetitive_phospho_MK2">
      </species>
      <species substanceUnits="unit3" name="p38_ATP"
        boundaryCondition="false" compartment="main_SSI_ATPCompetitive"
        initialConcentration="0.0" spatialSizeUnits="unit1"
        id="main_SSI_ATPCompetitive_p38_ATP">
      </species>
      <species substanceUnits="unit3" name="p38_ATF2"
        boundaryCondition="false" compartment="main_SSI_ATPCompetitive"
        initialConcentration="0.0" spatialSizeUnits="unit1"
        id="main_SSI_ATPCompetitive_p38_ATF2">
      </species>
      <species substanceUnits="unit3" name="p38_ATP_MK2"
        boundaryCondition="false" compartment="main_SSI_ATPCompetitive"
        initialConcentration="0.0" spatialSizeUnits="unit1"
        id="main_SSI_ATPCompetitive_p38_ATP_MK2">
      </species>
      <species substanceUnits="unit3" name="p38_Iatpcomp"
        boundaryCondition="false" compartment="main_SSI_ATPCompetitive"
        initialConcentration="0.0" spatialSizeUnits="unit1"
        id="main_SSI_ATPCompetitive_p38_Iatpcomp">
      </species>
      <species substanceUnits="unit3" name="MK2"
        boundaryCondition="false" compartment="main_SSI_ATPCompetitive"
        initialConcentration="10.0" spatialSizeUnits="unit1"
        id="main_SSI_ATPCompetitive_MK2">
      </species>
      <species substanceUnits="unit3" name="ADP"
        boundaryCondition="false" compartment="main_SSI_ATPCompetitive"
        initialConcentration="0.0" spatialSizeUnits="unit1"
        id="main_SSI_ATPCompetitive_ADP">
      </species>
      <species substanceUnits="unit3" name="p38_MK2"
        boundaryCondition="false" compartment="main_SSI_ATPCompetitive"
        initialConcentration="0.0" spatialSizeUnits="unit1"
        id="main_SSI_ATPCompetitive_p38_MK2">
      </species>
      <species substanceUnits="unit3" name="I_atpcomp"
        boundaryCondition="false" compartment="main_SSI_ATPCompetitive"
        initialConcentration="1000.0" spatialSizeUnits="unit1"
        id="main_SSI_ATPCompetitive_I_atpcomp">
      </species>
      <species substanceUnits="unit3" name="p38_ATF2_Iatpcomp"
        boundaryCondition="false" compartment="main_SSI_ATPCompetitive"
        initialConcentration="0.0" spatialSizeUnits="unit1"
        id="main_SSI_ATPCompetitive_p38_ATF2_Iatpcomp">
      </species>
      <species substanceUnits="unit3" name="ATF2"
        boundaryCondition="false" compartment="main_SSI_ATPCompetitive"
        initialConcentration="100.0" spatialSizeUnits="unit1"
        id="main_SSI_ATPCompetitive_ATF2">
      </species>
      <species substanceUnits="unit3" name="active_p38"
        boundaryCondition="false" compartment="main_SSI_ATPCompetitive"
        initialConcentration="0.5" spatialSizeUnits="unit1"
        id="main_SSI_ATPCompetitive_active_p38">
      </species>
      <species substanceUnits="unit3" name="p38_MK2_Iatpcomp"
        boundaryCondition="false" compartment="main_SSI_ATPCompetitive"
        initialConcentration="0.0" spatialSizeUnits="unit1"
        id="main_SSI_ATPCompetitive_p38_MK2_Iatpcomp">
      </species>
      <species substanceUnits="unit3" name="p38_ATP"
        boundaryCondition="false" compartment="main_NonSSI_ATPCompetitive"
        initialConcentration="0.0" spatialSizeUnits="unit1"
        id="main_NonSSI_ATPCompetitive_p38_ATP">
      </species>
      <species substanceUnits="unit3" name="I_atpcomp"
        boundaryCondition="false" compartment="main_NonSSI_ATPCompetitive"
        initialConcentration="1000.0" spatialSizeUnits="unit1"
        id="main_NonSSI_ATPCompetitive_I_atpcomp">
      </species>
      <species substanceUnits="unit3" name="phospho_ATF2"
        boundaryCondition="false" compartment="main_NonSSI_ATPCompetitive"
        initialConcentration="0.0" spatialSizeUnits="unit1"
        id="main_NonSSI_ATPCompetitive_phospho_ATF2">
      </species>
      <species substanceUnits="unit3" name="p38_ATP_MK2"
        boundaryCondition="false" compartment="main_NonSSI_ATPCompetitive"
        initialConcentration="0.0" spatialSizeUnits="unit1"
        id="main_NonSSI_ATPCompetitive_p38_ATP_MK2">
      </species>
      <species substanceUnits="unit3" name="p38_MK2"
        boundaryCondition="false" compartment="main_NonSSI_ATPCompetitive"
        initialConcentration="0.0" spatialSizeUnits="unit1"
        id="main_NonSSI_ATPCompetitive_p38_MK2">
      </species>
      <species substanceUnits="unit3" name="MK2"
        boundaryCondition="false" compartment="main_NonSSI_ATPCompetitive"
        initialConcentration="10.0" spatialSizeUnits="unit1"
        id="main_NonSSI_ATPCompetitive_MK2">
      </species>
      <species substanceUnits="unit3" name="ATF2"
        boundaryCondition="false" compartment="main_NonSSI_ATPCompetitive"
        initialConcentration="100.0" spatialSizeUnits="unit1"
        id="main_NonSSI_ATPCompetitive_ATF2">
      </species>
      <species substanceUnits="unit3" name="p38_ATF2"
        boundaryCondition="false" compartment="main_NonSSI_ATPCompetitive"
        initialConcentration="0.0" spatialSizeUnits="unit1"
        id="main_NonSSI_ATPCompetitive_p38_ATF2">
      </species>
      <species substanceUnits="unit3" name="p38_MK2_Iatpcomp"
        boundaryCondition="false" compartment="main_NonSSI_ATPCompetitive"
        initialConcentration="0.0" spatialSizeUnits="unit1"
        id="main_NonSSI_ATPCompetitive_p38_MK2_Iatpcomp">
      </species>
      <species substanceUnits="unit3" name="ATP"
        boundaryCondition="false" compartment="main_NonSSI_ATPCompetitive"
        initialConcentration="50000.0" spatialSizeUnits="unit1"
        id="main_NonSSI_ATPCompetitive_ATP">
      </species>
      <species substanceUnits="unit3" name="phospho_MK2"
        boundaryCondition="false" compartment="main_NonSSI_ATPCompetitive"
        initialConcentration="0.0" spatialSizeUnits="unit1"
        id="main_NonSSI_ATPCompetitive_phospho_MK2">
      </species>
      <species substanceUnits="unit3" name="p38_ATF2_Iatpcomp"
        boundaryCondition="false" compartment="main_NonSSI_ATPCompetitive"
        initialConcentration="0.0" spatialSizeUnits="unit1"
        id="main_NonSSI_ATPCompetitive_p38_ATF2_Iatpcomp">
      </species>
      <species substanceUnits="unit3" name="active_p38"
        boundaryCondition="false" compartment="main_NonSSI_ATPCompetitive"
        initialConcentration="0.5" spatialSizeUnits="unit1"
        id="main_NonSSI_ATPCompetitive_active_p38">
      </species>
      <species substanceUnits="unit3" name="p38_Iatpcomp"
        boundaryCondition="false" compartment="main_NonSSI_ATPCompetitive"
        initialConcentration="0.0" spatialSizeUnits="unit1"
        id="main_NonSSI_ATPCompetitive_p38_Iatpcomp">
      </species>
      <species substanceUnits="unit3" name="p38_ATP_ATF2"
        boundaryCondition="false" compartment="main_NonSSI_ATPCompetitive"
        initialConcentration="0.0" spatialSizeUnits="unit1"
        id="main_NonSSI_ATPCompetitive_p38_ATP_ATF2">
      </species>
      <species substanceUnits="unit3" name="ADP"
        boundaryCondition="false" compartment="main_NonSSI_ATPCompetitive"
        initialConcentration="0.0" spatialSizeUnits="unit1"
        id="main_NonSSI_ATPCompetitive_ADP">
      </species>
    </listOfSpecies>
    <listOfParameters>
      <parameter units="unit7"
        name="main.NoInhibitor_MK2changesp38kc.Rxn15.Flux" constant="false"
        id="main_NoInhibitor_MK2changesp38kc_Rxn15_Flux"/>
      <parameter units="unit7"
        name="main.SSI_NonCompetitive.RxnATF2.Flux" constant="false"
        id="main_SSI_NonCompetitive_RxnATF2_Flux"/>
      <parameter units="unit7"
        name="main.NoInhibitor_SubstrateInhibition.Rxn1.Flux" constant="false"
        id="main_NoInhibitor_SubstrateInhibition_Rxn1_Flux"/>
      <parameter units="unit7"
        name="main.NonSSI_NonCompetitive.Rxn21.Flux" constant="false"
        id="main_NonSSI_NonCompetitive_Rxn21_Flux"/>
      <parameter units="unit9"
        name="main.NoInhibitor_ATPdepletion.Rxn.Kr" constant="false"
        id="main_NoInhibitor_ATPdepletion_Rxn_Kr"/>
      <parameter units="unit8"
        name="main.SSI_ATPCompetitive.Rxn.Kf" constant="false" id="main_SSI_ATPCompetitive_Rxn_Kf"/>
      <parameter units="unit8"
        name="main.NoInhibitor_SubstrateInhibition.SubstrateInhibition.Rxn10.Kf" constant="false"
        id="main_NoInhibitor_SubstrateInhibition_SubstrateInhibition_Rxn10_Kf"/>
      <parameter units="unit13"
        name="main.SSI_ATPCompetitive_MK2changesp38.Rxn13c.Kf" constant="false"
        id="main_SSI_ATPCompetitive_MK2changesp38_Rxn13c_Kf"/>
      <parameter units="unit8"
        name="main.NonSSI_NonCompetitive.Rxn5.Kf" constant="false"
        id="main_NonSSI_NonCompetitive_Rxn5_Kf"/>
      <parameter units="unit7"
        name="main.NoInhibitor_ATPdepletion.Rxn6.Flux" constant="false"
        id="main_NoInhibitor_ATPdepletion_Rxn6_Flux"/>
      <parameter units="unit9"
        name="main.NoInhibitor_phosphoMK2bindsATF2.Rxn.Kr" constant="false"
        id="main_NoInhibitor_phosphoMK2bindsATF2_Rxn_Kr"/>
      <parameter units="unit7"
        name="main.SSI_ATPCompetitive.Rxn7.Flux" constant="false"
        id="main_SSI_ATPCompetitive_Rxn7_Flux"/>
      <parameter units="unit14"
        name="main.NonSSI_ATPCompetitive_MK2changesp38.Rxn13.Kf" constant="false"
        id="main_NonSSI_ATPCompetitive_MK2changesp38_Rxn13_Kf"/>
      <parameter units="unit8"
        name="main.NonSSI_NonCompetitive_alteredp38.Rxn6.Kf" constant="false"
        id="main_NonSSI_NonCompetitive_alteredp38_Rxn6_Kf"/>
      <parameter units="unit9"
        name="main.SSI_ATPCompetitive.Rxn13.Kr" constant="false"
        id="main_SSI_ATPCompetitive_Rxn13_Kr"/>
      <parameter units="unit7"
        name="main.SSI_NonCompetitive.Rxn16.Flux" constant="false"
        id="main_SSI_NonCompetitive_Rxn16_Flux"/>
      <parameter units="unit7"
        name="main.NoInhibitor_MK2changesp38kc.RxnATF2a.Flux" constant="false"
        id="main_NoInhibitor_MK2changesp38kc_RxnATF2a_Flux"/>
      <parameter units="unit7"
        name="main.NonSSI_NonCompetitive_alteredp38.Rxn1.Flux" constant="false"
        id="main_NonSSI_NonCompetitive_alteredp38_Rxn1_Flux"/>
      <parameter units="unit7"
        name="main.NoInhibitor.Rxn1.Flux" constant="false" id="main_NoInhibitor_Rxn1_Flux"/>
      <parameter units="unit8"
        name="main.SSI_ATPCompetitive_MK2changesp38.Rxn7.Kf" constant="false"
        id="main_SSI_ATPCompetitive_MK2changesp38_Rxn7_Kf"/>
      <parameter units="unit10"
        name="main.NonSSI_NonCompetitive.Rxn22.Flux" constant="false"
        id="main_NonSSI_NonCompetitive_Rxn22_Flux"/>
      <parameter units="unit9"
        name="main.NonSSI_ATPCompetitive_MK2changesp38.RxnATF2a.Kf" constant="false"
        id="main_NonSSI_ATPCompetitive_MK2changesp38_RxnATF2a_Kf"/>
      <parameter units="unit9"
        name="main.NoInhibitor_ATPdepletion.Rxn3.Kr" constant="false"
        id="main_NoInhibitor_ATPdepletion_Rxn3_Kr"/>
      <parameter units="unit9"
        name="main.NoInhibitor_MK2changesp38KDATF2.Rxn19.Kr" constant="false"
        id="main_NoInhibitor_MK2changesp38KDATF2_Rxn19_Kr"/>
      <parameter units="unit16"
        name="main.NonSSI_ATPCompetitive_MK2changesp38.Rxn6a.Kf" constant="false"
        id="main_NonSSI_ATPCompetitive_MK2changesp38_Rxn6a_Kf"/>
      <parameter units="unit8"
        name="main.SSI_NonCompetitive_alteredp38.Rxn19.Kf" constant="false"
        id="main_SSI_NonCompetitive_alteredp38_Rxn19_Kf"/>
      <parameter units="unit8"
        name="main.SSI_ATPCompetitive.Rxn1.Kf" constant="false" id="main_SSI_ATPCompetitive_Rxn1_Kf"/>
      <parameter units="unit7"
        name="main.SSI_NonCompetitive_alteredp38.Rxn172.Flux" constant="false"
        id="main_SSI_NonCompetitive_alteredp38_Rxn172_Flux"/>
      <parameter units="unit8"
        name="main.NonSSI_NonCompetitive.Rxn9.Kf" constant="false"
        id="main_NonSSI_NonCompetitive_Rxn9_Kf"/>
      <parameter units="unit9"
        name="main.NonSSI_ATPCompetitive_MK2changesp38.Rxn11.Kr" constant="false"
        id="main_NonSSI_ATPCompetitive_MK2changesp38_Rxn11_Kr"/>
      <parameter units="unit16"
        name="main.NoInhibitor_MK2changesp38KDATP.Rxn14.Kf" constant="false"
        id="main_NoInhibitor_MK2changesp38KDATP_Rxn14_Kf"/>
      <parameter units="unit10"
        name="main.NonSSI_NonCompetitive_alteredp38.Rxn222.Flux" constant="false"
        id="main_NonSSI_NonCompetitive_alteredp38_Rxn222_Flux"/>
      <parameter units="unit9"
        name="main.NonSSI_NonCompetitive_alteredp38.Rxn18.Kr" constant="false"
        id="main_NonSSI_NonCompetitive_alteredp38_Rxn18_Kr"/>
      <parameter units="unit7"
        name="main.SSI_ATPCompetitive.RxnATF2.Flux" constant="false"
        id="main_SSI_ATPCompetitive_RxnATF2_Flux"/>
      <parameter units="unit9"
        name="main.NonSSI_NonCompetitive_alteredp38.Rxn21.Kr" constant="false"
        id="main_NonSSI_NonCompetitive_alteredp38_Rxn21_Kr"/>
      <parameter units="unit9"
        name="main.NonSSI_ATPCompetitive_MK2changesp38.Rxn17.Kr" constant="false"
        id="main_NonSSI_ATPCompetitive_MK2changesp38_Rxn17_Kr"/>
      <parameter units="unit7"
        name="main.SSI_NonCompetitive_alteredp38.Rxn19.Flux" constant="false"
        id="main_SSI_NonCompetitive_alteredp38_Rxn19_Flux"/>
      <parameter units="unit7"
        name="main.NonSSI_ATPCompetitive_MK2changesp38.Rxn9.Flux" constant="false"
        id="main_NonSSI_ATPCompetitive_MK2changesp38_Rxn9_Flux"/>
      <parameter units="unit9"
        name="main.NoInhibitor_SubstrateInhibition.SubstrateInhibition.Rxn12.Kr" constant="false"
        id="main_NoInhibitor_SubstrateInhibition_SubstrateInhibition_Rxn12_Kr"/>
      <parameter units="unit13"
        name="main.SSI_ATPCompetitive_MK2changesp38.Rxn11b.Kf" constant="false"
        id="main_SSI_ATPCompetitive_MK2changesp38_Rxn11b_Kf"/>
      <parameter units="unit13"
        name="main.NonSSI_ATPCompetitive_MK2changesp38.Rxn11b.Kf" constant="false"
        id="main_NonSSI_ATPCompetitive_MK2changesp38_Rxn11b_Kf"/>
      <parameter units="unit9"
        name="main.NonSSI_NonCompetitive.Rxn24.Kr" constant="false"
        id="main_NonSSI_NonCompetitive_Rxn24_Kr"/>
      <parameter units="unit14"
        name="main.NoInhibitor_MK2changesp38KDATF2.Rxn21.Kf" constant="false"
        id="main_NoInhibitor_MK2changesp38KDATF2_Rxn21_Kf"/>
      <parameter units="unit8" name="main.P.kf_postATF2"
        value="0.0010" id="main_P_kf_postATF2"/>
      <parameter units="unit9"
        name="main.NonSSI_NonCompetitive.Rxn17.Kr" constant="false"
        id="main_NonSSI_NonCompetitive_Rxn17_Kr"/>
      <parameter units="unit7"
        name="main.SSI_ATPCompetitive.Rxn2.Flux" constant="false"
        id="main_SSI_ATPCompetitive_Rxn2_Flux"/>
      <parameter units="unit7"
        name="main.NoInhibitor_phosphoMK2bindsATF2.Rxn7.Flux" constant="false"
        id="main_NoInhibitor_phosphoMK2bindsATF2_Rxn7_Flux"/>
      <parameter units="unit7"
        name="main.NonSSI_ATPCompetitive_MK2changesp38.Rxn20.Flux" constant="false"
        id="main_NonSSI_ATPCompetitive_MK2changesp38_Rxn20_Flux"/>
      <parameter units="unit13"
        name="main.SSI_ATPCompetitive_MK2changesp38.Rxn10b.Kf" constant="false"
        id="main_SSI_ATPCompetitive_MK2changesp38_Rxn10b_Kf"/>
      <parameter units="unit8"
        name="main.NonSSI_ATPCompetitive.Rxn.Kf" constant="false"
        id="main_NonSSI_ATPCompetitive_Rxn_Kf"/>
      <parameter units="unit8"
        name="main.NonSSI_ATPCompetitive.Rxn10.Kf" constant="false"
        id="main_NonSSI_ATPCompetitive_Rxn10_Kf"/>
      <parameter units="unit9"
        name="main.NoInhibitor_MK2changesp38KDATP.Rxn17.Kr" constant="false"
        id="main_NoInhibitor_MK2changesp38KDATP_Rxn17_Kr"/>
      <parameter units="unit8"
        name="main.NonSSI_ATPCompetitive.Rxn5.Kf" constant="false"
        id="main_NonSSI_ATPCompetitive_Rxn5_Kf"/>
      <parameter units="unit9"
        name="main.SSI_NonCompetitive_alteredp38.Rxn212.Kr" constant="false"
        id="main_SSI_NonCompetitive_alteredp38_Rxn212_Kr"/>
      <parameter units="unit8"
        name="main.NoInhibitor_MK2changesp38KDATF2.Rxn5.Kf" constant="false"
        id="main_NoInhibitor_MK2changesp38KDATF2_Rxn5_Kf"/>
      <parameter units="unit9"
        name="main.SSI_ATPCompetitive_MK2changesp38.Rxn20.Kf" constant="false"
        id="main_SSI_ATPCompetitive_MK2changesp38_Rxn20_Kf"/>
      <parameter units="unit9"
        name="main.SSI_ATPCompetitive.Rxn12.Kr" constant="false"
        id="main_SSI_ATPCompetitive_Rxn12_Kr"/>
      <parameter units="unit7"
        name="main.NonSSI_ATPCompetitive_MK2changesp38.Rxn11.Flux" constant="false"
        id="main_NonSSI_ATPCompetitive_MK2changesp38_Rxn11_Flux"/>
      <parameter units="unit8"
        name="main.SSI_NonCompetitive_alteredp38.Rxn7.Kf" constant="false"
        id="main_SSI_NonCompetitive_alteredp38_Rxn7_Kf"/>
      <parameter units="unit8"
        name="main.SSI_ATPCompetitive_MK2changesp38.Rxn2.Kf" constant="false"
        id="main_SSI_ATPCompetitive_MK2changesp38_Rxn2_Kf"/>
      <parameter units="unit4" name="main.P.KD_MK2" value="6.3"
        id="main_P_KD_MK2"/>
      <parameter units="unit9"
        name="main.NonSSI_ATPCompetitive_MK2changesp38.Rxn1.Kr" constant="false"
        id="main_NonSSI_ATPCompetitive_MK2changesp38_Rxn1_Kr"/>
      <parameter units="unit4" name="main.P.KD_ATF2"
        value="6200.0" id="main_P_KD_ATF2"/>
      <parameter units="unit7"
        name="main.SSI_NonCompetitive_alteredp38.Rxn10.Flux" constant="false"
        id="main_SSI_NonCompetitive_alteredp38_Rxn10_Flux"/>
      <parameter units="unit8"
        name="main.NoInhibitor_MK2changesp38KDATP.Rxn1.Kf" constant="false"
        id="main_NoInhibitor_MK2changesp38KDATP_Rxn1_Kf"/>
      <parameter units="unit17"
        name="main.SSI_ATPCompetitive_MK2changesp38.Rxn9b.Kr" constant="false"
        id="main_SSI_ATPCompetitive_MK2changesp38_Rxn9b_Kr"/>
      <parameter units="unit8"
        name="main.NoInhibitor_MK2changesp38KDATP.Rxn6.Kf" constant="false"
        id="main_NoInhibitor_MK2changesp38KDATP_Rxn6_Kf"/>
      <parameter name="main.P.f" value="0.99" id="main_P_f"/>
      <parameter units="unit9"
        name="main.NonSSI_NonCompetitive_alteredp38.Rxn22.Kr" constant="false"
        id="main_NonSSI_NonCompetitive_alteredp38_Rxn22_Kr"/>
      <parameter units="unit9"
        name="main.SSI_ATPCompetitive_MK2changesp38.RxnMK2.Kf" constant="false"
        id="main_SSI_ATPCompetitive_MK2changesp38_RxnMK2_Kf"/>
      <parameter units="unit9"
        name="main.NoInhibitor_MK2changesp38kc.Rxn3.Kr" constant="false"
        id="main_NoInhibitor_MK2changesp38kc_Rxn3_Kr"/>
      <parameter units="unit8"
        name="main.NoInhibitor_MK2changesp38KDATP.Rxn17.Kf" constant="false"
        id="main_NoInhibitor_MK2changesp38KDATP_Rxn17_Kf"/>
      <parameter units="unit9"
        name="main.NonSSI_NonCompetitive_alteredp38.Rxn222.Kr" constant="false"
        id="main_NonSSI_NonCompetitive_alteredp38_Rxn222_Kr"/>
      <parameter units="unit7"
        name="main.NoInhibitor_MK2changesp38kc.Rxn17.Flux" constant="false"
        id="main_NoInhibitor_MK2changesp38kc_Rxn17_Flux"/>
      <parameter units="unit9"
        name="main.NoInhibitor_phosphoMK2bindsATF2.Rxn3.Kr" constant="false"
        id="main_NoInhibitor_phosphoMK2bindsATF2_Rxn3_Kr"/>
      <parameter units="unit7"
        name="main.NoInhibitor.Rxn5.Flux" constant="false" id="main_NoInhibitor_Rxn5_Flux"/>
      <parameter units="unit7"
        name="main.NoInhibitor_MK2changesp38kc.Rxn21.Flux" constant="false"
        id="main_NoInhibitor_MK2changesp38kc_Rxn21_Flux"/>
      <parameter units="unit9"
        name="main.NonSSI_ATPCompetitive.Rxn13.Kr" constant="false"
        id="main_NonSSI_ATPCompetitive_Rxn13_Kr"/>
      <parameter units="unit8"
        name="main.SSI_ATPCompetitive.Rxn11.Kf" constant="false"
        id="main_SSI_ATPCompetitive_Rxn11_Kf"/>
      <parameter units="unit8"
        name="main.NonSSI_NonCompetitive_alteredp38.Rxn242.Kf" constant="false"
        id="main_NonSSI_NonCompetitive_alteredp38_Rxn242_Kf"/>
      <parameter units="unit9"
        name="main.SSI_NonCompetitive.Rxn7.Kr" constant="false" id="main_SSI_NonCompetitive_Rxn7_Kr"/>
      <parameter units="unit4"
        name="main.report.NoInh_SubstrateInhibition_ATF2P" constant="false"
        id="main_report_NoInh_SubstrateInhibition_ATF2P"/>
      <parameter units="unit8"
        name="main.NonSSI_NonCompetitive.Rxn16.Kf" constant="false"
        id="main_NonSSI_NonCompetitive_Rxn16_Kf"/>
      <parameter units="unit9" name="main.NoInhibitor.Rxn7.Kr"
        constant="false" id="main_NoInhibitor_Rxn7_Kr"/>
      <parameter units="unit9"
        name="main.SSI_NonCompetitive_alteredp38.Rxn9.Kr" constant="false"
        id="main_SSI_NonCompetitive_alteredp38_Rxn9_Kr"/>
      <parameter units="unit9"
        name="main.NoInhibitor_MK2changesp38KDATP.Rxn2.Kr" constant="false"
        id="main_NoInhibitor_MK2changesp38KDATP_Rxn2_Kr"/>
      <parameter units="unit7"
        name="main.NoInhibitor.Rxn3.Flux" constant="false" id="main_NoInhibitor_Rxn3_Flux"/>
      <parameter units="unit7"
        name="main.NoInhibitor_MK2changesp38kc.RxnMK2.Flux" constant="false"
        id="main_NoInhibitor_MK2changesp38kc_RxnMK2_Flux"/>
      <parameter units="unit7"
        name="main.NonSSI_ATPCompetitive_MK2changesp38.Rxn13.Flux" constant="false"
        id="main_NonSSI_ATPCompetitive_MK2changesp38_Rxn13_Flux"/>
      <parameter units="unit7"
        name="main.SSI_ATPCompetitive_MK2changesp38.Rxn14.Flux" constant="false"
        id="main_SSI_ATPCompetitive_MK2changesp38_Rxn14_Flux"/>
      <parameter units="unit13"
        name="main.SSI_ATPCompetitive_MK2changesp38.Rxn9b.Kf" constant="false"
        id="main_SSI_ATPCompetitive_MK2changesp38_Rxn9b_Kf"/>
      <parameter units="unit14"
        name="main.NonSSI_ATPCompetitive_MK2changesp38.Rxn14.Kr" constant="false"
        id="main_NonSSI_ATPCompetitive_MK2changesp38_Rxn14_Kr"/>
      <parameter units="unit9"
        name="main.SSI_ATPCompetitive_MK2changesp38.Rxn.Kr" constant="false"
        id="main_SSI_ATPCompetitive_MK2changesp38_Rxn_Kr"/>
      <parameter units="unit7"
        name="main.NonSSI_ATPCompetitive_MK2changesp38.Rxn9b.Flux" constant="false"
        id="main_NonSSI_ATPCompetitive_MK2changesp38_Rxn9b_Flux"/>
      <parameter units="unit7"
        name="main.NonSSI_ATPCompetitive.Rxn5.Flux" constant="false"
        id="main_NonSSI_ATPCompetitive_Rxn5_Flux"/>
      <parameter units="unit7"
        name="main.NonSSI_NonCompetitive.RxnMK2.Flux" constant="false"
        id="main_NonSSI_NonCompetitive_RxnMK2_Flux"/>
      <parameter units="unit9"
        name="main.NonSSI_ATPCompetitive_MK2changesp38.Rxn12b.Kr" constant="false"
        id="main_NonSSI_ATPCompetitive_MK2changesp38_Rxn12b_Kr"/>
      <parameter units="unit8"
        name="main.NoInhibitor_MK2changesp38KDATP.Rxn18.Kf" constant="false"
        id="main_NoInhibitor_MK2changesp38KDATP_Rxn18_Kf"/>
      <parameter units="unit7"
        name="main.NoInhibitor_MK2changesp38KDATF2.Rxn1.Flux" constant="false"
        id="main_NoInhibitor_MK2changesp38KDATF2_Rxn1_Flux"/>
      <parameter units="unit7"
        name="main.NoInhibitor_MK2changesp38KDATF2.Rxn5.Flux" constant="false"
        id="main_NoInhibitor_MK2changesp38KDATF2_Rxn5_Flux"/>
      <parameter units="unit8"
        name="main.NoInhibitor_phosphoMK2bindsATF2.Rxn2.Kf" constant="false"
        id="main_NoInhibitor_phosphoMK2bindsATF2_Rxn2_Kf"/>
      <parameter units="unit9"
        name="main.NonSSI_NonCompetitive_alteredp38.Rxn17.Kr" constant="false"
        id="main_NonSSI_NonCompetitive_alteredp38_Rxn17_Kr"/>
      <parameter units="unit14"
        name="main.NoInhibitor_MK2changesp38KDATF2.Rxn16.Kr" constant="false"
        id="main_NoInhibitor_MK2changesp38KDATF2_Rxn16_Kr"/>
      <parameter units="unit13"
        name="main.NoInhibitor_phosphoMK2bindsATF2.Rxn8.Kf" constant="false"
        id="main_NoInhibitor_phosphoMK2bindsATF2_Rxn8_Kf"/>
      <parameter units="unit7"
        name="main.NonSSI_ATPCompetitive_MK2changesp38.Rxn3.Flux" constant="false"
        id="main_NonSSI_ATPCompetitive_MK2changesp38_Rxn3_Flux"/>
      <parameter units="unit9"
        name="main.NoInhibitor_SubstrateInhibition.Rxn.Kr" constant="false"
        id="main_NoInhibitor_SubstrateInhibition_Rxn_Kr"/>
      <parameter units="unit9"
        name="main.SSI_ATPCompetitive_MK2changesp38.Rxn1.Kr" constant="false"
        id="main_SSI_ATPCompetitive_MK2changesp38_Rxn1_Kr"/>
      <parameter units="unit9"
        name="main.NonSSI_NonCompetitive.Rxn20.Kr" constant="false"
        id="main_NonSSI_NonCompetitive_Rxn20_Kr"/>
      <parameter units="unit9"
        name="main.SSI_NonCompetitive_alteredp38.RxnATF2a.Kf" constant="false"
        id="main_SSI_NonCompetitive_alteredp38_RxnATF2a_Kf"/>
      <parameter units="unit7"
        name="main.NoInhibitor_SubstrateInhibition.Rxn5.Flux" constant="false"
        id="main_NoInhibitor_SubstrateInhibition_Rxn5_Flux"/>
      <parameter units="unit14"
        name="main.NonSSI_NonCompetitive_alteredp38.Rxn13.Kf" constant="false"
        id="main_NonSSI_NonCompetitive_alteredp38_Rxn13_Kf"/>
      <parameter units="unit7"
        name="main.NoInhibitor_MK2changesp38KDATP.RxnATF2a.Flux" constant="false"
        id="main_NoInhibitor_MK2changesp38KDATP_RxnATF2a_Flux"/>
      <parameter units="unit7"
        name="main.NoInhibitor_MK2changesp38kc.Rxn13.Flux" constant="false"
        id="main_NoInhibitor_MK2changesp38kc_Rxn13_Flux"/>
      <parameter units="unit13"
        name="main.NonSSI_ATPCompetitive_MK2changesp38.Rxn10b.Kf" constant="false"
        id="main_NonSSI_ATPCompetitive_MK2changesp38_Rxn10b_Kf"/>
      <parameter units="unit9"
        name="main.NonSSI_NonCompetitive.Rxn16.Kr" constant="false"
        id="main_NonSSI_NonCompetitive_Rxn16_Kr"/>
      <parameter units="unit8"
        name="main.NonSSI_NonCompetitive.Rxn3.Kf" constant="false"
        id="main_NonSSI_NonCompetitive_Rxn3_Kf"/>
      <parameter units="unit9"
        name="main.NonSSI_NonCompetitive_alteredp38.Rxn10.Kr" constant="false"
        id="main_NonSSI_NonCompetitive_alteredp38_Rxn10_Kr"/>
      <parameter units="unit14"
        name="main.NoInhibitor_MK2changesp38kc.Rxn13.Kf" constant="false"
        id="main_NoInhibitor_MK2changesp38kc_Rxn13_Kf"/>
      <parameter units="unit8"
        name="main.SSI_NonCompetitive_alteredp38.Rxn18.Kf" constant="false"
        id="main_SSI_NonCompetitive_alteredp38_Rxn18_Kf"/>
      <parameter units="unit9"
        name="main.NonSSI_NonCompetitive_alteredp38.Rxn24.Kr" constant="false"
        id="main_NonSSI_NonCompetitive_alteredp38_Rxn24_Kr"/>
      <parameter units="unit8"
        name="main.NonSSI_NonCompetitive_alteredp38.Rxn24.Kf" constant="false"
        id="main_NonSSI_NonCompetitive_alteredp38_Rxn24_Kf"/>
      <parameter units="unit7"
        name="main.NonSSI_ATPCompetitive.Rxn11.Flux" constant="false"
        id="main_NonSSI_ATPCompetitive_Rxn11_Flux"/>
      <parameter units="unit7"
        name="main.SSI_NonCompetitive_alteredp38.Rxn16.Flux" constant="false"
        id="main_SSI_NonCompetitive_alteredp38_Rxn16_Flux"/>
      <parameter units="unit8"
        name="main.SSI_NonCompetitive_alteredp38.Rxn22.Kf" constant="false"
        id="main_SSI_NonCompetitive_alteredp38_Rxn22_Kf"/>
      <parameter units="unit7"
        name="main.NonSSI_NonCompetitive_alteredp38.Rxn181.Flux" constant="false"
        id="main_NonSSI_NonCompetitive_alteredp38_Rxn181_Flux"/>
      <parameter units="unit9"
        name="main.SSI_NonCompetitive_alteredp38.Rxn.Kr" constant="false"
        id="main_SSI_NonCompetitive_alteredp38_Rxn_Kr"/>
      <parameter units="unit8"
        name="main.SSI_NonCompetitive_alteredp38.Rxn252.Kf" constant="false"
        id="main_SSI_NonCompetitive_alteredp38_Rxn252_Kf"/>
      <parameter units="unit9"
        name="main.NonSSI_NonCompetitive_alteredp38.Rxn181.Kr" constant="false"
        id="main_NonSSI_NonCompetitive_alteredp38_Rxn181_Kr"/>
      <parameter units="unit14"
        name="main.SSI_ATPCompetitive_MK2changesp38.Rxn14.Kr" constant="false"
        id="main_SSI_ATPCompetitive_MK2changesp38_Rxn14_Kr"/>
      <parameter units="unit13"
        name="main.SSI_ATPCompetitive_MK2changesp38.Rxn9.Kf" constant="false"
        id="main_SSI_ATPCompetitive_MK2changesp38_Rxn9_Kf"/>
      <parameter units="unit8"
        name="main.NoInhibitor_ATPdepletion.Rxn7.Kf" constant="false"
        id="main_NoInhibitor_ATPdepletion_Rxn7_Kf"/>
      <parameter units="unit9"
        name="main.NonSSI_NonCompetitive.Rxn6.Kr" constant="false"
        id="main_NonSSI_NonCompetitive_Rxn6_Kr"/>
      <parameter units="unit7"
        name="main.NonSSI_ATPCompetitive.Rxn3.Flux" constant="false"
        id="main_NonSSI_ATPCompetitive_Rxn3_Flux"/>
      <parameter units="unit9"
        name="main.NonSSI_NonCompetitive_alteredp38.Rxn7.Kr" constant="false"
        id="main_NonSSI_NonCompetitive_alteredp38_Rxn7_Kr"/>
      <parameter units="unit9"
        name="main.SSI_NonCompetitive_alteredp38.Rxn5.Kr" constant="false"
        id="main_SSI_NonCompetitive_alteredp38_Rxn5_Kr"/>
      <parameter units="unit4"
        name="main.report.NoInh_MK2altersp38KDATP_ATF2P" constant="false"
        id="main_report_NoInh_MK2altersp38KDATP_ATF2P"/>
      <parameter units="unit8"
        name="main.NoInhibitor_MK2changesp38KDATP.Rxn16.Kf" constant="false"
        id="main_NoInhibitor_MK2changesp38KDATP_Rxn16_Kf"/>
      <parameter units="unit7"
        name="main.SSI_ATPCompetitive.Rxn6.Flux" constant="false"
        id="main_SSI_ATPCompetitive_Rxn6_Flux"/>
      <parameter units="unit9" name="main.NoInhibitor.Rxn2.Kr"
        constant="false" id="main_NoInhibitor_Rxn2_Kr"/>
      <parameter units="unit8"
        name="main.SSI_NonCompetitive_alteredp38.Rxn10.Kf" constant="false"
        id="main_SSI_NonCompetitive_alteredp38_Rxn10_Kf"/>
      <parameter units="unit9"
        name="main.SSI_ATPCompetitive_MK2changesp38.Rxn19.Kr" constant="false"
        id="main_SSI_ATPCompetitive_MK2changesp38_Rxn19_Kr"/>
      <parameter units="unit8"
        name="main.NoInhibitor_MK2changesp38KDATF2.Rxn2.Kf" constant="false"
        id="main_NoInhibitor_MK2changesp38KDATF2_Rxn2_Kf"/>
      <parameter units="unit7"
        name="main.NonSSI_NonCompetitive_alteredp38.Rxn16.Flux" constant="false"
        id="main_NonSSI_NonCompetitive_alteredp38_Rxn16_Flux"/>
      <parameter units="unit9"
        name="main.SSI_NonCompetitive.Rxn.Kr" constant="false" id="main_SSI_NonCompetitive_Rxn_Kr"/>
      <parameter units="unit9"
        name="main.NonSSI_NonCompetitive.RxnATF2.Kf" constant="false"
        id="main_NonSSI_NonCompetitive_RxnATF2_Kf"/>
      <parameter units="unit8"
        name="main.SSI_NonCompetitive.Rxn20.Kf" constant="false"
        id="main_SSI_NonCompetitive_Rxn20_Kf"/>
      <parameter units="unit9"
        name="main.NonSSI_ATPCompetitive_MK2changesp38.Rxn18.Kr" constant="false"
        id="main_NonSSI_ATPCompetitive_MK2changesp38_Rxn18_Kr"/>
      <parameter units="unit7"
        name="main.SSI_NonCompetitive_alteredp38.Rxn92.Flux" constant="false"
        id="main_SSI_NonCompetitive_alteredp38_Rxn92_Flux"/>
      <parameter units="unit8"
        name="main.NonSSI_NonCompetitive.Rxn24.Kf" constant="false"
        id="main_NonSSI_NonCompetitive_Rxn24_Kf"/>
      <parameter units="unit14"
        name="main.SSI_NonCompetitive_alteredp38.Rxn13.Kf" constant="false"
        id="main_SSI_NonCompetitive_alteredp38_Rxn13_Kf"/>
      <parameter units="unit4" name="main.IC.MK2" value="10.0"
        id="main_IC_MK2"/>
      <parameter units="unit4"
        name="main.report.SSI_ATPcomp_ATF2P" constant="false" id="main_report_SSI_ATPcomp_ATF2P"/>
      <parameter units="unit8"
        name="main.NonSSI_NonCompetitive.Rxn.Kf" constant="false"
        id="main_NonSSI_NonCompetitive_Rxn_Kf"/>
      <parameter units="unit8"
        name="main.NoInhibitor_SubstrateInhibition.Rxn5.Kf" constant="false"
        id="main_NoInhibitor_SubstrateInhibition_Rxn5_Kf"/>
      <parameter units="unit9"
        name="main.SSI_NonCompetitive_alteredp38.Rxn191.Kr" constant="false"
        id="main_SSI_NonCompetitive_alteredp38_Rxn191_Kr"/>
      <parameter units="unit9"
        name="main.NonSSI_ATPCompetitive_MK2changesp38.Rxn9.Kr" constant="false"
        id="main_NonSSI_ATPCompetitive_MK2changesp38_Rxn9_Kr"/>
      <parameter units="unit13"
        name="main.NonSSI_NonCompetitive_alteredp38.Rxn6a.Kf" constant="false"
        id="main_NonSSI_NonCompetitive_alteredp38_Rxn6a_Kf"/>
      <parameter units="unit9"
        name="main.NonSSI_ATPCompetitive.Rxn1.Kr" constant="false"
        id="main_NonSSI_ATPCompetitive_Rxn1_Kr"/>
      <parameter units="unit7"
        name="main.NonSSI_NonCompetitive_alteredp38.Rxn24.Flux" constant="false"
        id="main_NonSSI_NonCompetitive_alteredp38_Rxn24_Flux"/>
      <parameter units="unit8"
        name="main.NonSSI_ATPCompetitive_MK2changesp38.Rxn5.Kf" constant="false"
        id="main_NonSSI_ATPCompetitive_MK2changesp38_Rxn5_Kf"/>
      <parameter units="unit8"
        name="main.SSI_NonCompetitive.Rxn18.Kf" constant="false"
        id="main_SSI_NonCompetitive_Rxn18_Kf"/>
      <parameter units="unit9"
        name="main.NoInhibitor_SubstrateInhibition.Rxn6.Kr" constant="false"
        id="main_NoInhibitor_SubstrateInhibition_Rxn6_Kr"/>
      <parameter units="unit4"
        name="main.report.post_SSI_ATPcomp_ATF2P" constant="false"
        id="main_report_post_SSI_ATPcomp_ATF2P"/>
      <parameter units="unit7"
        name="main.NoInhibitor_SubstrateInhibition.RxnATF2.Flux" constant="false"
        id="main_NoInhibitor_SubstrateInhibition_RxnATF2_Flux"/>
      <parameter units="unit7"
        name="main.NonSSI_NonCompetitive.Rxn10.Flux" constant="false"
        id="main_NonSSI_NonCompetitive_Rxn10_Flux"/>
      <parameter units="unit8"
        name="main.NonSSI_NonCompetitive_alteredp38.Rxn23.Kf" constant="false"
        id="main_NonSSI_NonCompetitive_alteredp38_Rxn23_Kf"/>
      <parameter units="unit9"
        name="main.NoInhibitor_MK2changesp38KDATP.Rxn18.Kr" constant="false"
        id="main_NoInhibitor_MK2changesp38KDATP_Rxn18_Kr"/>
      <parameter units="unit8"
        name="main.SSI_NonCompetitive.Rxn24.Kf" constant="false"
        id="main_SSI_NonCompetitive_Rxn24_Kf"/>
      <parameter units="unit7"
        name="main.NonSSI_NonCompetitive.Rxn23.Flux" constant="false"
        id="main_NonSSI_NonCompetitive_Rxn23_Flux"/>
      <parameter units="unit4"
        name="main.report.post_SSI_ATPcomp_MK2P" constant="false"
        id="main_report_post_SSI_ATPcomp_MK2P"/>
      <parameter units="unit9"
        name="main.NoInhibitor_phosphoMK2bindsATF2.Rxn7.Kr" constant="false"
        id="main_NoInhibitor_phosphoMK2bindsATF2_Rxn7_Kr"/>
      <parameter units="unit7"
        name="main.SSI_ATPCompetitive.Rxn12.Flux" constant="false"
        id="main_SSI_ATPCompetitive_Rxn12_Flux"/>
      <parameter units="unit8"
        name="main.NoInhibitor_MK2changesp38KDATP.Rxn19.Kf" constant="false"
        id="main_NoInhibitor_MK2changesp38KDATP_Rxn19_Kf"/>
      <parameter units="unit7"
        name="main.NonSSI_NonCompetitive_alteredp38.Rxn23.Flux" constant="false"
        id="main_NonSSI_NonCompetitive_alteredp38_Rxn23_Flux"/>
      <parameter units="unit9"
        name="main.NonSSI_NonCompetitive.Rxn25.Kr" constant="false"
        id="main_NonSSI_NonCompetitive_Rxn25_Kr"/>
      <parameter units="unit7"
        name="main.SSI_NonCompetitive_alteredp38.Rxn.Flux" constant="false"
        id="main_SSI_NonCompetitive_alteredp38_Rxn_Flux"/>
      <parameter units="unit9"
        name="main.SSI_NonCompetitive_alteredp38.Rxn3.Kr" constant="false"
        id="main_SSI_NonCompetitive_alteredp38_Rxn3_Kr"/>
      <parameter units="unit8"
        name="main.NoInhibitor_MK2changesp38KDATF2.Rxn3.Kf" constant="false"
        id="main_NoInhibitor_MK2changesp38KDATF2_Rxn3_Kf"/>
      <parameter units="unit9"
        name="main.NonSSI_NonCompetitive_alteredp38.Rxn232.Kr" constant="false"
        id="main_NonSSI_NonCompetitive_alteredp38_Rxn232_Kr"/>
      <parameter units="unit9"
        name="main.NoInhibitor_MK2changesp38kc.Rxn6a.Kr" constant="false"
        id="main_NoInhibitor_MK2changesp38kc_Rxn6a_Kr"/>
      <parameter units="unit9" name="main.NoInhibitor.Rxn3.Kr"
        constant="false" id="main_NoInhibitor_Rxn3_Kr"/>
      <parameter units="unit9"
        name="main.NonSSI_NonCompetitive.Rxn10.Kr" constant="false"
        id="main_NonSSI_NonCompetitive_Rxn10_Kr"/>
      <parameter units="unit8" name="main.P.kf_postATP"
        value="0.01" id="main_P_kf_postATP"/>
      <parameter units="unit7"
        name="main.NoInhibitor_MK2changesp38KDATF2.Rxn7.Flux" constant="false"
        id="main_NoInhibitor_MK2changesp38KDATF2_Rxn7_Flux"/>
      <parameter units="unit8"
        name="main.SSI_NonCompetitive_alteredp38.Rxn6.Kf" constant="false"
        id="main_SSI_NonCompetitive_alteredp38_Rxn6_Kf"/>
      <parameter units="unit7"
        name="main.NoInhibitor_MK2changesp38KDATP.Rxn6.Flux" constant="false"
        id="main_NoInhibitor_MK2changesp38KDATP_Rxn6_Flux"/>
      <parameter units="unit9"
        name="main.NonSSI_ATPCompetitive_MK2changesp38.Rxn13b.Kr" constant="false"
        id="main_NonSSI_ATPCompetitive_MK2changesp38_Rxn13b_Kr"/>
      <parameter units="unit7"
        name="main.NoInhibitor_MK2changesp38KDATP.Rxn15.Flux" constant="false"
        id="main_NoInhibitor_MK2changesp38KDATP_Rxn15_Flux"/>
      <parameter units="unit9"
        name="main.SSI_ATPCompetitive.Rxn7.Kr" constant="false" id="main_SSI_ATPCompetitive_Rxn7_Kr"/>
      <parameter units="unit14"
        name="main.NonSSI_ATPCompetitive_MK2changesp38.Rxn21.Kf" constant="false"
        id="main_NonSSI_ATPCompetitive_MK2changesp38_Rxn21_Kf"/>
      <parameter units="unit4" name="main.P.KD_ATP"
        value="23000.0" id="main_P_KD_ATP"/>
      <parameter units="unit7"
        name="main.NoInhibitor_SubstrateInhibition.SubstrateInhibition.Rxn9.Flux" constant="false"
        id="main_NoInhibitor_SubstrateInhibition_SubstrateInhibition_Rxn9_Flux"/>
      <parameter units="unit9"
        name="main.NoInhibitor_MK2changesp38KDATP.RxnATF2.Kf" constant="false"
        id="main_NoInhibitor_MK2changesp38KDATP_RxnATF2_Kf"/>
      <parameter units="unit8"
        name="main.NonSSI_ATPCompetitive.Rxn3.Kf" constant="false"
        id="main_NonSSI_ATPCompetitive_Rxn3_Kf"/>
      <parameter units="unit9"
        name="main.NoInhibitor_ATPdepletion.Rxn8.Kf" constant="false"
        id="main_NoInhibitor_ATPdepletion_Rxn8_Kf"/>
      <parameter units="unit7"
        name="main.SSI_ATPCompetitive_MK2changesp38.Rxn18.Flux" constant="false"
        id="main_SSI_ATPCompetitive_MK2changesp38_Rxn18_Flux"/>
      <parameter units="unit8"
        name="main.NonSSI_NonCompetitive_alteredp38.Rxn22.Kf" constant="false"
        id="main_NonSSI_NonCompetitive_alteredp38_Rxn22_Kf"/>
      <parameter units="unit8"
        name="main.SSI_NonCompetitive_alteredp38.Rxn3.Kf" constant="false"
        id="main_SSI_NonCompetitive_alteredp38_Rxn3_Kf"/>
      <parameter units="unit7"
        name="main.SSI_NonCompetitive.Rxn10.Flux" constant="false"
        id="main_SSI_NonCompetitive_Rxn10_Flux"/>
      <parameter units="unit9"
        name="main.NoInhibitor_phosphoMK2bindsATF2.Rxn5.Kr" constant="false"
        id="main_NoInhibitor_phosphoMK2bindsATF2_Rxn5_Kr"/>
      <parameter units="unit7"
        name="main.SSI_NonCompetitive_alteredp38.Rxn202.Flux" constant="false"
        id="main_SSI_NonCompetitive_alteredp38_Rxn202_Flux"/>
      <parameter units="unit7"
        name="main.NonSSI_ATPCompetitive.Rxn6.Flux" constant="false"
        id="main_NonSSI_ATPCompetitive_Rxn6_Flux"/>
      <parameter units="unit7"
        name="main.NonSSI_NonCompetitive_alteredp38.Rxn7.Flux" constant="false"
        id="main_NonSSI_NonCompetitive_alteredp38_Rxn7_Flux"/>
      <parameter units="unit8"
        name="main.NonSSI_ATPCompetitive_MK2changesp38.Rxn17.Kf" constant="false"
        id="main_NonSSI_ATPCompetitive_MK2changesp38_Rxn17_Kf"/>
      <parameter units="unit7"
        name="main.NonSSI_NonCompetitive_alteredp38.Rxn192.Flux" constant="false"
        id="main_NonSSI_NonCompetitive_alteredp38_Rxn192_Flux"/>
      <parameter units="unit8"
        name="main.NonSSI_NonCompetitive.Rxn18.Kf" constant="false"
        id="main_NonSSI_NonCompetitive_Rxn18_Kf"/>
      <parameter units="unit7"
        name="main.NoInhibitor_SubstrateInhibition.Rxn.Flux" constant="false"
        id="main_NoInhibitor_SubstrateInhibition_Rxn_Flux"/>
      <parameter units="unit8"
        name="main.SSI_NonCompetitive_alteredp38.Rxn15.Kf" constant="false"
        id="main_SSI_NonCompetitive_alteredp38_Rxn15_Kf"/>
      <parameter units="unit9"
        name="main.NoInhibitor_phosphoMK2bindsATF2.Rxn6.Kr" constant="false"
        id="main_NoInhibitor_phosphoMK2bindsATF2_Rxn6_Kr"/>
      <parameter units="unit8" name="main.P.kf_i" value="0.01"
        id="main_P_kf_i"/>
      <parameter units="unit8"
        name="main.NonSSI_NonCompetitive_alteredp38.Rxn92.Kf" constant="false"
        id="main_NonSSI_NonCompetitive_alteredp38_Rxn92_Kf"/>
      <parameter units="unit8" name="main.NoInhibitor.Rxn1.Kf"
        constant="false" id="main_NoInhibitor_Rxn1_Kf"/>
      <parameter units="unit9"
        name="main.SSI_NonCompetitive.Rxn22.Kr" constant="false"
        id="main_SSI_NonCompetitive_Rxn22_Kr"/>
      <parameter units="unit7"
        name="main.SSI_NonCompetitive_alteredp38.Rxn211.Flux" constant="false"
        id="main_SSI_NonCompetitive_alteredp38_Rxn211_Flux"/>
      <parameter units="unit9"
        name="main.NonSSI_ATPCompetitive.Rxn.Kr" constant="false"
        id="main_NonSSI_ATPCompetitive_Rxn_Kr"/>
      <parameter units="unit9"
        name="main.NoInhibitor_MK2changesp38KDATP.Rxn5.Kr" constant="false"
        id="main_NoInhibitor_MK2changesp38KDATP_Rxn5_Kr"/>
      <parameter units="unit9"
        name="main.NonSSI_ATPCompetitive.RxnMK2.Kf" constant="false"
        id="main_NonSSI_ATPCompetitive_RxnMK2_Kf"/>
      <parameter units="unit7"
        name="main.SSI_ATPCompetitive.Rxn9.Flux" constant="false"
        id="main_SSI_ATPCompetitive_Rxn9_Flux"/>
      <parameter units="unit8"
        name="main.NonSSI_NonCompetitive.Rxn1.Kf" constant="false"
        id="main_NonSSI_NonCompetitive_Rxn1_Kf"/>
      <parameter units="unit7"
        name="main.SSI_ATPCompetitive_MK2changesp38.Rxn19.Flux" constant="false"
        id="main_SSI_ATPCompetitive_MK2changesp38_Rxn19_Flux"/>
      <parameter units="unit9"
        name="main.SSI_NonCompetitive.Rxn6.Kr" constant="false" id="main_SSI_NonCompetitive_Rxn6_Kr"/>
      <parameter units="unit9"
        name="main.NonSSI_NonCompetitive_alteredp38.Rxn25.Kr" constant="false"
        id="main_NonSSI_NonCompetitive_alteredp38_Rxn25_Kr"/>
      <parameter units="unit8"
        name="main.SSI_NonCompetitive_alteredp38.Rxn102.Kf" constant="false"
        id="main_SSI_NonCompetitive_alteredp38_Rxn102_Kf"/>
      <parameter units="unit9"
        name="main.SSI_NonCompetitive.Rxn15.Kr" constant="false"
        id="main_SSI_NonCompetitive_Rxn15_Kr"/>
      <parameter units="unit7"
        name="main.SSI_NonCompetitive_alteredp38.Rxn1.Flux" constant="false"
        id="main_SSI_NonCompetitive_alteredp38_Rxn1_Flux"/>
      <parameter units="unit9"
        name="main.NonSSI_NonCompetitive.Rxn9.Kr" constant="false"
        id="main_NonSSI_NonCompetitive_Rxn9_Kr"/>
      <parameter units="unit7"
        name="main.NoInhibitor_MK2changesp38KDATP.Rxn19.Flux" constant="false"
        id="main_NoInhibitor_MK2changesp38KDATP_Rxn19_Flux"/>
      <parameter units="unit9"
        name="main.NoInhibitor_MK2changesp38kc.Rxn18.Kr" constant="false"
        id="main_NoInhibitor_MK2changesp38kc_Rxn18_Kr"/>
      <parameter units="unit8"
        name="main.NoInhibitor_SubstrateInhibition.Rxn3.Kf" constant="false"
        id="main_NoInhibitor_SubstrateInhibition_Rxn3_Kf"/>
      <parameter units="unit8"
        name="main.NonSSI_NonCompetitive_alteredp38.Rxn10.Kf" constant="false"
        id="main_NonSSI_NonCompetitive_alteredp38_Rxn10_Kf"/>
      <parameter units="unit9"
        name="main.SSI_ATPCompetitive_MK2changesp38.Rxn10b.Kr" constant="false"
        id="main_SSI_ATPCompetitive_MK2changesp38_Rxn10b_Kr"/>
      <parameter units="unit8"
        name="main.SSI_NonCompetitive.Rxn21.Kf" constant="false"
        id="main_SSI_NonCompetitive_Rxn21_Kf"/>
      <parameter units="unit8" name="main.P.kf_ssi"
        value="0.01" id="main_P_kf_ssi"/>
      <parameter units="unit8"
        name="main.NoInhibitor_MK2changesp38kc.Rxn7.Kf" constant="false"
        id="main_NoInhibitor_MK2changesp38kc_Rxn7_Kf"/>
      <parameter units="unit8"
        name="main.NoInhibitor_ATPdepletion.Rxn1.Kf" constant="false"
        id="main_NoInhibitor_ATPdepletion_Rxn1_Kf"/>
      <parameter units="unit7"
        name="main.NoInhibitor_MK2changesp38KDATF2.RxnATF2a.Flux" constant="false"
        id="main_NoInhibitor_MK2changesp38KDATF2_RxnATF2a_Flux"/>
      <parameter units="unit9"
        name="main.SSI_NonCompetitive_alteredp38.Rxn21.Kr" constant="false"
        id="main_SSI_NonCompetitive_alteredp38_Rxn21_Kr"/>
      <parameter units="unit7"
        name="main.NoInhibitor_MK2changesp38KDATF2.RxnMK2.Flux" constant="false"
        id="main_NoInhibitor_MK2changesp38KDATF2_RxnMK2_Flux"/>
      <parameter units="unit4"
        name="main.report.NoInh_MK2altersp38KDATF2_ATF2P" constant="false"
        id="main_report_NoInh_MK2altersp38KDATF2_ATF2P"/>
      <parameter units="unit8"
        name="main.SSI_ATPCompetitive_MK2changesp38.Rxn17.Kf" constant="false"
        id="main_SSI_ATPCompetitive_MK2changesp38_Rxn17_Kf"/>
      <parameter units="unit7"
        name="main.NonSSI_NonCompetitive_alteredp38.Rxn211.Flux" constant="false"
        id="main_NonSSI_NonCompetitive_alteredp38_Rxn211_Flux"/>
      <parameter units="unit9"
        name="main.NonSSI_NonCompetitive_alteredp38.Rxn172.Kr" constant="false"
        id="main_NonSSI_NonCompetitive_alteredp38_Rxn172_Kr"/>
      <parameter units="unit8"
        name="main.NonSSI_NonCompetitive_alteredp38.Rxn5.Kf" constant="false"
        id="main_NonSSI_NonCompetitive_alteredp38_Rxn5_Kf"/>
      <parameter units="unit7"
        name="main.NoInhibitor_ATPdepletion.Rxn3.Flux" constant="false"
        id="main_NoInhibitor_ATPdepletion_Rxn3_Flux"/>
      <parameter units="unit7"
        name="main.NonSSI_ATPCompetitive.Rxn2.Flux" constant="false"
        id="main_NonSSI_ATPCompetitive_Rxn2_Flux"/>
      <parameter units="unit8"
        name="main.SSI_ATPCompetitive.Rxn10.Kf" constant="false"
        id="main_SSI_ATPCompetitive_Rxn10_Kf"/>
      <parameter units="unit9"
        name="main.NoInhibitor_MK2changesp38KDATP.RxnATF2a.Kf" constant="false"
        id="main_NoInhibitor_MK2changesp38KDATP_RxnATF2a_Kf"/>
      <parameter units="unit8"
        name="main.NonSSI_NonCompetitive_alteredp38.Rxn25.Kf" constant="false"
        id="main_NonSSI_NonCompetitive_alteredp38_Rxn25_Kf"/>
      <parameter units="unit9"
        name="main.NonSSI_NonCompetitive_alteredp38.Rxn192.Kr" constant="false"
        id="main_NonSSI_NonCompetitive_alteredp38_Rxn192_Kr"/>
      <parameter units="unit7"
        name="main.SSI_ATPCompetitive_MK2changesp38.Rxn7.Flux" constant="false"
        id="main_SSI_ATPCompetitive_MK2changesp38_Rxn7_Flux"/>
      <parameter units="unit7"
        name="main.SSI_NonCompetitive_alteredp38.Rxn7.Flux" constant="false"
        id="main_SSI_NonCompetitive_alteredp38_Rxn7_Flux"/>
      <parameter units="unit7"
        name="main.NonSSI_ATPCompetitive_MK2changesp38.RxnATF2a.Flux" constant="false"
        id="main_NonSSI_ATPCompetitive_MK2changesp38_RxnATF2a_Flux"/>
      <parameter units="unit4"
        name="main.report.post_NonSSI_Noncomp_MK2P" constant="false"
        id="main_report_post_NonSSI_Noncomp_MK2P"/>
      <parameter units="unit16"
        name="main.SSI_ATPCompetitive_MK2changesp38.Rxn14.Kf" constant="false"
        id="main_SSI_ATPCompetitive_MK2changesp38_Rxn14_Kf"/>
      <parameter units="unit14"
        name="main.SSI_ATPCompetitive_MK2changesp38.Rxn15.Kr" constant="false"
        id="main_SSI_ATPCompetitive_MK2changesp38_Rxn15_Kr"/>
      <parameter units="unit8"
        name="main.NonSSI_NonCompetitive_alteredp38.Rxn9.Kf" constant="false"
        id="main_NonSSI_NonCompetitive_alteredp38_Rxn9_Kf"/>
      <parameter units="unit13"
        name="main.NonSSI_NonCompetitive_alteredp38.Rxn161.Kf" constant="false"
        id="main_NonSSI_NonCompetitive_alteredp38_Rxn161_Kf"/>
      <parameter units="unit7"
        name="main.SSI_NonCompetitive_alteredp38.Rxn24.Flux" constant="false"
        id="main_SSI_NonCompetitive_alteredp38_Rxn24_Flux"/>
      <parameter units="unit8"
        name="main.NoInhibitor_MK2changesp38kc.Rxn6.Kf" constant="false"
        id="main_NoInhibitor_MK2changesp38kc_Rxn6_Kf"/>
      <parameter units="unit9"
        name="main.NoInhibitor_SubstrateInhibition.Rxn5.Kr" constant="false"
        id="main_NoInhibitor_SubstrateInhibition_Rxn5_Kr"/>
      <parameter units="unit7"
        name="main.NoInhibitor.Rxn6.Flux" constant="false" id="main_NoInhibitor_Rxn6_Flux"/>
      <parameter units="unit13"
        name="main.SSI_NonCompetitive_alteredp38.Rxn181.Kf" constant="false"
        id="main_SSI_NonCompetitive_alteredp38_Rxn181_Kf"/>
      <parameter units="unit7"
        name="main.SSI_NonCompetitive_alteredp38.Rxn18.Flux" constant="false"
        id="main_SSI_NonCompetitive_alteredp38_Rxn18_Flux"/>
      <parameter units="unit9"
        name="main.NonSSI_NonCompetitive.Rxn1.Kr" constant="false"
        id="main_NonSSI_NonCompetitive_Rxn1_Kr"/>
      <parameter units="unit8"
        name="main.NoInhibitor_ATPdepletion.Rxn6.Kf" constant="false"
        id="main_NoInhibitor_ATPdepletion_Rxn6_Kf"/>
      <parameter units="unit8"
        name="main.NoInhibitor_MK2changesp38KDATF2.Rxn19.Kf" constant="false"
        id="main_NoInhibitor_MK2changesp38KDATF2_Rxn19_Kf"/>
      <parameter units="unit7"
        name="main.NonSSI_ATPCompetitive.Rxn.Flux" constant="false"
        id="main_NonSSI_ATPCompetitive_Rxn_Flux"/>
      <parameter units="unit9"
        name="main.NoInhibitor_MK2changesp38KDATP.RxnMK2.Kf" constant="false"
        id="main_NoInhibitor_MK2changesp38KDATP_RxnMK2_Kf"/>
      <parameter units="unit7"
        name="main.SSI_NonCompetitive_alteredp38.Rxn5.Flux" constant="false"
        id="main_SSI_NonCompetitive_alteredp38_Rxn5_Flux"/>
      <parameter units="unit9"
        name="main.SSI_NonCompetitive.Rxn1.Kr" constant="false" id="main_SSI_NonCompetitive_Rxn1_Kr"/>
      <parameter units="unit8"
        name="main.NoInhibitor_MK2changesp38KDATP.Rxn.Kf" constant="false"
        id="main_NoInhibitor_MK2changesp38KDATP_Rxn_Kf"/>
      <parameter units="unit8"
        name="main.NoInhibitor_phosphoMK2bindsATF2.Rxn6.Kf" constant="false"
        id="main_NoInhibitor_phosphoMK2bindsATF2_Rxn6_Kf"/>
      <parameter units="unit7"
        name="main.NonSSI_NonCompetitive.Rxn6.Flux" constant="false"
        id="main_NonSSI_NonCompetitive_Rxn6_Flux"/>
      <parameter units="unit7"
        name="main.NoInhibitor_SubstrateInhibition.SubstrateInhibition.Rxn10.Flux" constant="false"
        id="main_NoInhibitor_SubstrateInhibition_SubstrateInhibition_Rxn10_Flux"/>
      <parameter units="unit9"
        name="main.SSI_ATPCompetitive_MK2changesp38.Rxn7.Kr" constant="false"
        id="main_SSI_ATPCompetitive_MK2changesp38_Rxn7_Kr"/>
      <parameter units="unit8"
        name="main.SSI_ATPCompetitive.Rxn3.Kf" constant="false" id="main_SSI_ATPCompetitive_Rxn3_Kf"/>
      <parameter units="unit9"
        name="main.NonSSI_NonCompetitive_alteredp38.Rxn2.Kr" constant="false"
        id="main_NonSSI_NonCompetitive_alteredp38_Rxn2_Kr"/>
      <parameter units="unit8"
        name="main.SSI_NonCompetitive.Rxn6.Kf" constant="false" id="main_SSI_NonCompetitive_Rxn6_Kf"/>
      <parameter units="unit9"
        name="main.SSI_NonCompetitive_alteredp38.Rxn20.Kr" constant="false"
        id="main_SSI_NonCompetitive_alteredp38_Rxn20_Kr"/>
      <parameter units="unit8"
        name="main.NonSSI_ATPCompetitive_MK2changesp38.Rxn3.Kf" constant="false"
        id="main_NonSSI_ATPCompetitive_MK2changesp38_Rxn3_Kf"/>
      <parameter units="unit9"
        name="main.NonSSI_ATPCompetitive_MK2changesp38.Rxn11b.Kr" constant="false"
        id="main_NonSSI_ATPCompetitive_MK2changesp38_Rxn11b_Kr"/>
      <parameter units="unit7"
        name="main.NoInhibitor.Rxn.Flux" constant="false" id="main_NoInhibitor_Rxn_Flux"/>
      <parameter units="unit9"
        name="main.NoInhibitor_MK2changesp38KDATP.Rxn.Kr" constant="false"
        id="main_NoInhibitor_MK2changesp38KDATP_Rxn_Kr"/>
      <parameter units="unit8"
        name="main.NonSSI_ATPCompetitive_MK2changesp38.Rxn16.Kf" constant="false"
        id="main_NonSSI_ATPCompetitive_MK2changesp38_Rxn16_Kf"/>
      <parameter units="unit7"
        name="main.SSI_ATPCompetitive_MK2changesp38.Rxn13b.Flux" constant="false"
        id="main_SSI_ATPCompetitive_MK2changesp38_Rxn13b_Flux"/>
      <parameter units="unit9"
        name="main.SSI_NonCompetitive.Rxn24.Kr" constant="false"
        id="main_SSI_NonCompetitive_Rxn24_Kr"/>
      <parameter units="unit9"
        name="main.NoInhibitor_SubstrateInhibition.Rxn7.Kr" constant="false"
        id="main_NoInhibitor_SubstrateInhibition_Rxn7_Kr"/>
      <parameter units="unit9"
        name="main.NonSSI_ATPCompetitive_MK2changesp38.Rxn10.Kr" constant="false"
        id="main_NonSSI_ATPCompetitive_MK2changesp38_Rxn10_Kr"/>
      <parameter units="unit9"
        name="main.NoInhibitor_SubstrateInhibition.RxnMK2.Kf" constant="false"
        id="main_NoInhibitor_SubstrateInhibition_RxnMK2_Kf"/>
      <parameter units="unit9" name="main.NoInhibitor.Rxn1.Kr"
        constant="false" id="main_NoInhibitor_Rxn1_Kr"/>
      <parameter units="unit9"
        name="main.SSI_ATPCompetitive.Rxn2.Kr" constant="false" id="main_SSI_ATPCompetitive_Rxn2_Kr"/>
      <parameter units="unit7"
        name="main.NoInhibitor_MK2changesp38KDATF2.Rxn18.Flux" constant="false"
        id="main_NoInhibitor_MK2changesp38KDATF2_Rxn18_Flux"/>
      <parameter units="unit7"
        name="main.SSI_NonCompetitive.Rxn2.Flux" constant="false"
        id="main_SSI_NonCompetitive_Rxn2_Flux"/>
      <parameter units="unit7"
        name="main.NonSSI_ATPCompetitive_MK2changesp38.Rxn11b.Flux" constant="false"
        id="main_NonSSI_ATPCompetitive_MK2changesp38_Rxn11b_Flux"/>
      <parameter units="unit9"
        name="main.NoInhibitor_MK2changesp38kc.RxnATF2a.Kf" constant="false"
        id="main_NoInhibitor_MK2changesp38kc_RxnATF2a_Kf"/>
      <parameter units="unit7"
        name="main.SSI_NonCompetitive_alteredp38.Rxn23.Flux" constant="false"
        id="main_SSI_NonCompetitive_alteredp38_Rxn23_Flux"/>
      <parameter units="unit4" name="main.P.KD_postATF2"
        value="62000.0" id="main_P_KD_postATF2"/>
      <parameter units="unit8"
        name="main.NoInhibitor_SubstrateInhibition.SubstrateInhibition.Rxn11.Kf" constant="false"
        id="main_NoInhibitor_SubstrateInhibition_SubstrateInhibition_Rxn11_Kf"/>
      <parameter units="unit4" name="main.IC.ATP"
        value="50000.0" id="main_IC_ATP"/>
      <parameter units="unit14"
        name="main.NonSSI_NonCompetitive_alteredp38.Rxn14.Kr" constant="false"
        id="main_NonSSI_NonCompetitive_alteredp38_Rxn14_Kr"/>
      <parameter units="unit7"
        name="main.NonSSI_NonCompetitive_alteredp38.Rxn6.Flux" constant="false"
        id="main_NonSSI_NonCompetitive_alteredp38_Rxn6_Flux"/>
      <parameter units="unit10"
        name="main.SSI_NonCompetitive_alteredp38.Rxn222.Flux" constant="false"
        id="main_SSI_NonCompetitive_alteredp38_Rxn222_Flux"/>
      <parameter units="unit9"
        name="main.SSI_ATPCompetitive.Rxn10.Kr" constant="false"
        id="main_SSI_ATPCompetitive_Rxn10_Kr"/>
      <parameter units="unit7"
        name="main.NonSSI_ATPCompetitive_MK2changesp38.Rxn12b.Flux" constant="false"
        id="main_NonSSI_ATPCompetitive_MK2changesp38_Rxn12b_Flux"/>
      <parameter units="unit8"
        name="main.NonSSI_NonCompetitive.Rxn21.Kf" constant="false"
        id="main_NonSSI_NonCompetitive_Rxn21_Kf"/>
      <parameter units="unit8"
        name="main.NoInhibitor_SubstrateInhibition.Rxn7.Kf" constant="false"
        id="main_NoInhibitor_SubstrateInhibition_Rxn7_Kf"/>
      <parameter units="unit9"
        name="main.SSI_ATPCompetitive_MK2changesp38.Rxn10.Kr" constant="false"
        id="main_SSI_ATPCompetitive_MK2changesp38_Rxn10_Kr"/>
      <parameter units="unit9"
        name="main.SSI_NonCompetitive_alteredp38.Rxn17.Kr" constant="false"
        id="main_SSI_NonCompetitive_alteredp38_Rxn17_Kr"/>
      <parameter units="unit8"
        name="main.NoInhibitor_MK2changesp38KDATF2.Rxn6.Kf" constant="false"
        id="main_NoInhibitor_MK2changesp38KDATF2_Rxn6_Kf"/>
      <parameter units="unit9"
        name="main.NoInhibitor_MK2changesp38kc.Rxn2.Kr" constant="false"
        id="main_NoInhibitor_MK2changesp38kc_Rxn2_Kr"/>
      <parameter units="unit13"
        name="main.SSI_NonCompetitive_alteredp38.Rxn6a.Kf" constant="false"
        id="main_SSI_NonCompetitive_alteredp38_Rxn6a_Kf"/>
      <parameter units="unit9"
        name="main.NoInhibitor_phosphoMK2bindsATF2.Rxn1.Kr" constant="false"
        id="main_NoInhibitor_phosphoMK2bindsATF2_Rxn1_Kr"/>
      <parameter units="unit7"
        name="main.SSI_NonCompetitive_alteredp38.Rxn161.Flux" constant="false"
        id="main_SSI_NonCompetitive_alteredp38_Rxn161_Flux"/>
      <parameter units="unit8"
        name="main.NonSSI_NonCompetitive_alteredp38.Rxn3.Kf" constant="false"
        id="main_NonSSI_NonCompetitive_alteredp38_Rxn3_Kf"/>
      <parameter units="unit9"
        name="main.NonSSI_NonCompetitive.Rxn21.Kr" constant="false"
        id="main_NonSSI_NonCompetitive_Rxn21_Kr"/>
      <parameter units="unit8"
        name="main.SSI_NonCompetitive_alteredp38.Rxn21.Kf" constant="false"
        id="main_SSI_NonCompetitive_alteredp38_Rxn21_Kf"/>
      <parameter units="unit8"
        name="main.SSI_NonCompetitive.Rxn16.Kf" constant="false"
        id="main_SSI_NonCompetitive_Rxn16_Kf"/>
      <parameter units="unit8"
        name="main.NonSSI_NonCompetitive_alteredp38.Rxn17.Kf" constant="false"
        id="main_NonSSI_NonCompetitive_alteredp38_Rxn17_Kf"/>
      <parameter units="unit7"
        name="main.NoInhibitor_ATPdepletion.Rxn8.Flux" constant="false"
        id="main_NoInhibitor_ATPdepletion_Rxn8_Flux"/>
      <parameter units="unit8"
        name="main.SSI_NonCompetitive_alteredp38.Rxn5.Kf" constant="false"
        id="main_SSI_NonCompetitive_alteredp38_Rxn5_Kf"/>
      <parameter units="unit7"
        name="main.NonSSI_NonCompetitive_alteredp38.RxnATF2.Flux" constant="false"
        id="main_NonSSI_NonCompetitive_alteredp38_RxnATF2_Flux"/>
      <parameter units="unit7"
        name="main.NoInhibitor_MK2changesp38kc.RxnATF2.Flux" constant="false"
        id="main_NoInhibitor_MK2changesp38kc_RxnATF2_Flux"/>
      <parameter units="unit16"
        name="main.SSI_ATPCompetitive_MK2changesp38.Rxn6a.Kf" constant="false"
        id="main_SSI_ATPCompetitive_MK2changesp38_Rxn6a_Kf"/>
      <parameter units="unit7"
        name="main.SSI_NonCompetitive_alteredp38.RxnMK2.Flux" constant="false"
        id="main_SSI_NonCompetitive_alteredp38_RxnMK2_Flux"/>
      <parameter units="unit14"
        name="main.NoInhibitor_MK2changesp38KDATP.Rxn13.Kf" constant="false"
        id="main_NoInhibitor_MK2changesp38KDATP_Rxn13_Kf"/>
      <parameter units="unit8"
        name="main.SSI_ATPCompetitive_MK2changesp38.Rxn18.Kf" constant="false"
        id="main_SSI_ATPCompetitive_MK2changesp38_Rxn18_Kf"/>
      <parameter units="unit9"
        name="main.SSI_NonCompetitive_alteredp38.Rxn92.Kr" constant="false"
        id="main_SSI_NonCompetitive_alteredp38_Rxn92_Kr"/>
      <parameter units="unit8"
        name="main.SSI_NonCompetitive_alteredp38.Rxn16.Kf" constant="false"
        id="main_SSI_NonCompetitive_alteredp38_Rxn16_Kf"/>
      <parameter units="unit9"
        name="main.NoInhibitor_phosphoMK2bindsATF2.Rxn2.Kr" constant="false"
        id="main_NoInhibitor_phosphoMK2bindsATF2_Rxn2_Kr"/>
      <parameter units="unit9"
        name="main.SSI_NonCompetitive.RxnATF2.Kf" constant="false"
        id="main_SSI_NonCompetitive_RxnATF2_Kf"/>
      <parameter units="unit9"
        name="main.NonSSI_NonCompetitive_alteredp38.Rxn92.Kr" constant="false"
        id="main_NonSSI_NonCompetitive_alteredp38_Rxn92_Kr"/>
      <parameter units="unit7"
        name="main.NoInhibitor_MK2changesp38KDATP.Rxn14.Flux" constant="false"
        id="main_NoInhibitor_MK2changesp38KDATP_Rxn14_Flux"/>
      <parameter units="unit7"
        name="main.SSI_ATPCompetitive_MK2changesp38.Rxn9b.Flux" constant="false"
        id="main_SSI_ATPCompetitive_MK2changesp38_Rxn9b_Flux"/>
      <parameter units="unit7"
        name="main.SSI_ATPCompetitive_MK2changesp38.Rxn2.Flux" constant="false"
        id="main_SSI_ATPCompetitive_MK2changesp38_Rxn2_Flux"/>
      <parameter units="unit9"
        name="main.SSI_NonCompetitive.Rxn18.Kr" constant="false"
        id="main_SSI_NonCompetitive_Rxn18_Kr"/>
      <parameter units="unit8"
        name="main.SSI_NonCompetitive_alteredp38.Rxn23.Kf" constant="false"
        id="main_SSI_NonCompetitive_alteredp38_Rxn23_Kf"/>
      <parameter units="unit7"
        name="main.SSI_ATPCompetitive_MK2changesp38.Rxn10.Flux" constant="false"
        id="main_SSI_ATPCompetitive_MK2changesp38_Rxn10_Flux"/>
      <parameter units="unit8"
        name="main.NonSSI_NonCompetitive_alteredp38.Rxn182.Kf" constant="false"
        id="main_NonSSI_NonCompetitive_alteredp38_Rxn182_Kf"/>
      <parameter units="unit9"
        name="main.SSI_ATPCompetitive.Rxn.Kr" constant="false" id="main_SSI_ATPCompetitive_Rxn_Kr"/>
      <parameter units="unit7"
        name="main.SSI_NonCompetitive_alteredp38.Rxn171.Flux" constant="false"
        id="main_SSI_NonCompetitive_alteredp38_Rxn171_Flux"/>
      <parameter units="unit7"
        name="main.NoInhibitor_MK2changesp38KDATP.Rxn1.Flux" constant="false"
        id="main_NoInhibitor_MK2changesp38KDATP_Rxn1_Flux"/>
      <parameter units="unit7"
        name="main.SSI_NonCompetitive_alteredp38.Rxn14.Flux" constant="false"
        id="main_SSI_NonCompetitive_alteredp38_Rxn14_Flux"/>
      <parameter units="unit7"
        name="main.SSI_NonCompetitive.Rxn.Flux" constant="false"
        id="main_SSI_NonCompetitive_Rxn_Flux"/>
      <parameter units="unit8"
        name="main.NonSSI_NonCompetitive_alteredp38.Rxn192.Kf" constant="false"
        id="main_NonSSI_NonCompetitive_alteredp38_Rxn192_Kf"/>
      <parameter units="unit7"
        name="main.NoInhibitor_MK2changesp38KDATF2.Rxn13.Flux" constant="false"
        id="main_NoInhibitor_MK2changesp38KDATF2_Rxn13_Flux"/>
      <parameter units="unit7"
        name="main.NonSSI_NonCompetitive.Rxn2.Flux" constant="false"
        id="main_NonSSI_NonCompetitive_Rxn2_Flux"/>
      <parameter units="unit7"
        name="main.NoInhibitor_MK2changesp38KDATF2.Rxn21.Flux" constant="false"
        id="main_NoInhibitor_MK2changesp38KDATF2_Rxn21_Flux"/>
      <parameter units="unit8"
        name="main.SSI_NonCompetitive_alteredp38.Rxn212.Kf" constant="false"
        id="main_SSI_NonCompetitive_alteredp38_Rxn212_Kf"/>
      <parameter units="unit7"
        name="main.NoInhibitor_ATPdepletion.RxnMK2.Flux" constant="false"
        id="main_NoInhibitor_ATPdepletion_RxnMK2_Flux"/>
      <parameter units="unit9" name="main.P.kc_p38ATF2"
        value="1.1" id="main_P_kc_p38ATF2"/>
      <parameter units="unit7"
        name="main.NonSSI_ATPCompetitive_MK2changesp38.Rxn2.Flux" constant="false"
        id="main_NonSSI_ATPCompetitive_MK2changesp38_Rxn2_Flux"/>
      <parameter units="unit8"
        name="main.SSI_NonCompetitive.Rxn2.Kf" constant="false" id="main_SSI_NonCompetitive_Rxn2_Kf"/>
      <parameter units="unit4"
        name="main.report.NoInh_ATPdepletion_ATF2P" constant="false"
        id="main_report_NoInh_ATPdepletion_ATF2P"/>
      <parameter units="unit7"
        name="main.SSI_ATPCompetitive.Rxn1.Flux" constant="false"
        id="main_SSI_ATPCompetitive_Rxn1_Flux"/>
      <parameter units="unit8"
        name="main.SSI_NonCompetitive_alteredp38.Rxn192.Kf" constant="false"
        id="main_SSI_NonCompetitive_alteredp38_Rxn192_Kf"/>
      <parameter units="unit13"
        name="main.NonSSI_ATPCompetitive_MK2changesp38.Rxn13c.Kf" constant="false"
        id="main_NonSSI_ATPCompetitive_MK2changesp38_Rxn13c_Kf"/>
      <parameter units="unit8"
        name="main.SSI_NonCompetitive.Rxn22.Kf" constant="false"
        id="main_SSI_NonCompetitive_Rxn22_Kf"/>
      <parameter units="unit8"
        name="main.NoInhibitor_phosphoMK2bindsATF2.Rxn.Kf" constant="false"
        id="main_NoInhibitor_phosphoMK2bindsATF2_Rxn_Kf"/>
      <parameter units="unit4" name="main.P.Km_pMK2ATP"
        value="30000.0" id="main_P_Km_pMK2ATP"/>
      <parameter units="unit9"
        name="main.SSI_NonCompetitive_alteredp38.Rxn242.Kr" constant="false"
        id="main_SSI_NonCompetitive_alteredp38_Rxn242_Kr"/>
      <parameter units="unit14"
        name="main.SSI_NonCompetitive_alteredp38.Rxn14.Kr" constant="false"
        id="main_SSI_NonCompetitive_alteredp38_Rxn14_Kr"/>
      <parameter units="unit7"
        name="main.NonSSI_NonCompetitive_alteredp38.Rxn13.Flux" constant="false"
        id="main_NonSSI_NonCompetitive_alteredp38_Rxn13_Flux"/>
      <parameter units="unit9"
        name="main.NoInhibitor_MK2changesp38KDATP.Rxn20.Kf" constant="false"
        id="main_NoInhibitor_MK2changesp38KDATP_Rxn20_Kf"/>
      <parameter units="unit9" name="main.P.kr_postATP"
        constant="false" id="main_P_kr_postATP"/>
      <parameter units="unit7"
        name="main.SSI_NonCompetitive_alteredp38.Rxn9.Flux" constant="false"
        id="main_SSI_NonCompetitive_alteredp38_Rxn9_Flux"/>
      <parameter units="unit4"
        name="main.report.NoInh_MK2altersp38kc_ATF2P" constant="false"
        id="main_report_NoInh_MK2altersp38kc_ATF2P"/>
      <parameter units="unit8"
        name="main.NonSSI_ATPCompetitive.Rxn12.Kf" constant="false"
        id="main_NonSSI_ATPCompetitive_Rxn12_Kf"/>
      <parameter units="unit16"
        name="main.NoInhibitor_MK2changesp38KDATF2.Rxn15.Kf" constant="false"
        id="main_NoInhibitor_MK2changesp38KDATF2_Rxn15_Kf"/>
      <parameter units="unit7"
        name="main.NonSSI_NonCompetitive.Rxn16.Flux" constant="false"
        id="main_NonSSI_NonCompetitive_Rxn16_Flux"/>
      <parameter units="unit9"
        name="main.NoInhibitor_ATPdepletion.Rxn6.Kr" constant="false"
        id="main_NoInhibitor_ATPdepletion_Rxn6_Kr"/>
      <parameter units="unit7"
        name="main.NonSSI_NonCompetitive.RxnATF2.Flux" constant="false"
        id="main_NonSSI_NonCompetitive_RxnATF2_Flux"/>
      <parameter units="unit7"
        name="main.SSI_ATPCompetitive_MK2changesp38.RxnMK2.Flux" constant="false"
        id="main_SSI_ATPCompetitive_MK2changesp38_RxnMK2_Flux"/>
      <parameter units="unit9"
        name="main.NonSSI_ATPCompetitive.Rxn6.Kr" constant="false"
        id="main_NonSSI_ATPCompetitive_Rxn6_Kr"/>
      <parameter units="unit9"
        name="main.NonSSI_NonCompetitive.Rxn2.Kr" constant="false"
        id="main_NonSSI_NonCompetitive_Rxn2_Kr"/>
      <parameter units="unit7"
        name="main.SSI_NonCompetitive_alteredp38.Rxn212.Flux" constant="false"
        id="main_SSI_NonCompetitive_alteredp38_Rxn212_Flux"/>
      <parameter units="unit8"
        name="main.NonSSI_NonCompetitive.Rxn6.Kf" constant="false"
        id="main_NonSSI_NonCompetitive_Rxn6_Kf"/>
      <parameter units="unit14"
        name="main.SSI_NonCompetitive_alteredp38.Rxn151.Kr" constant="false"
        id="main_SSI_NonCompetitive_alteredp38_Rxn151_Kr"/>
      <parameter units="unit9"
        name="main.SSI_NonCompetitive.Rxn19.Kr" constant="false"
        id="main_SSI_NonCompetitive_Rxn19_Kr"/>
      <parameter units="unit9"
        name="main.SSI_ATPCompetitive_MK2changesp38.Rxn3.Kr" constant="false"
        id="main_SSI_ATPCompetitive_MK2changesp38_Rxn3_Kr"/>
      <parameter units="unit8"
        name="main.SSI_NonCompetitive_alteredp38.Rxn151.Kf" constant="false"
        id="main_SSI_NonCompetitive_alteredp38_Rxn151_Kf"/>
      <parameter units="unit7"
        name="main.NoInhibitor_ATPdepletion.Rxn1.Flux" constant="false"
        id="main_NoInhibitor_ATPdepletion_Rxn1_Flux"/>
      <parameter units="unit9"
        name="main.SSI_NonCompetitive_alteredp38.Rxn23.Kr" constant="false"
        id="main_SSI_NonCompetitive_alteredp38_Rxn23_Kr"/>
      <parameter units="unit4"
        name="main.report.NonSSI_ATPcomp_MK2P" constant="false" id="main_report_NonSSI_ATPcomp_MK2P"/>
      <parameter units="unit8"
        name="main.NoInhibitor_SubstrateInhibition.Rxn2.Kf" constant="false"
        id="main_NoInhibitor_SubstrateInhibition_Rxn2_Kf"/>
      <parameter units="unit4"
        name="main.report.post_NonSSI_Noncomp_ATF2P" constant="false"
        id="main_report_post_NonSSI_Noncomp_ATF2P"/>
      <parameter units="unit8"
        name="main.NoInhibitor_ATPdepletion.Rxn3.Kf" constant="false"
        id="main_NoInhibitor_ATPdepletion_Rxn3_Kf"/>
      <parameter units="unit7"
        name="main.NonSSI_NonCompetitive_alteredp38.Rxn191.Flux" constant="false"
        id="main_NonSSI_NonCompetitive_alteredp38_Rxn191_Flux"/>
      <parameter units="unit7"
        name="main.NonSSI_NonCompetitive_alteredp38.Rxn212.Flux" constant="false"
        id="main_NonSSI_NonCompetitive_alteredp38_Rxn212_Flux"/>
      <parameter units="unit7"
        name="main.NonSSI_NonCompetitive_alteredp38.Rxn172.Flux" constant="false"
        id="main_NonSSI_NonCompetitive_alteredp38_Rxn172_Flux"/>
      <parameter units="unit7"
        name="main.NoInhibitor_ATPdepletion.Rxn.Flux" constant="false"
        id="main_NoInhibitor_ATPdepletion_Rxn_Flux"/>
      <parameter units="unit8"
        name="main.SSI_ATPCompetitive.Rxn9.Kf" constant="false" id="main_SSI_ATPCompetitive_Rxn9_Kf"/>
      <parameter units="unit7"
        name="main.NonSSI_NonCompetitive_alteredp38.Rxn182.Flux" constant="false"
        id="main_NonSSI_NonCompetitive_alteredp38_Rxn182_Flux"/>
      <parameter units="unit9"
        name="main.NonSSI_ATPCompetitive_MK2changesp38.Rxn.Kr" constant="false"
        id="main_NonSSI_ATPCompetitive_MK2changesp38_Rxn_Kr"/>
      <parameter units="unit7"
        name="main.NoInhibitor.Rxn7.Flux" constant="false" id="main_NoInhibitor_Rxn7_Flux"/>
      <parameter units="unit7"
        name="main.SSI_ATPCompetitive_MK2changesp38.Rxn6a.Flux" constant="false"
        id="main_SSI_ATPCompetitive_MK2changesp38_Rxn6a_Flux"/>
      <parameter units="unit9"
        name="main.NonSSI_NonCompetitive_alteredp38.RxnATF2.Kf" constant="false"
        id="main_NonSSI_NonCompetitive_alteredp38_RxnATF2_Kf"/>
      <parameter units="unit14"
        name="main.NonSSI_ATPCompetitive_MK2changesp38.Rxn15.Kr" constant="false"
        id="main_NonSSI_ATPCompetitive_MK2changesp38_Rxn15_Kr"/>
      <parameter units="unit9"
        name="main.NoInhibitor_MK2changesp38KDATP.Rxn19.Kr" constant="false"
        id="main_NoInhibitor_MK2changesp38KDATP_Rxn19_Kr"/>
      <parameter units="unit7"
        name="main.NonSSI_ATPCompetitive_MK2changesp38.Rxn.Flux" constant="false"
        id="main_NonSSI_ATPCompetitive_MK2changesp38_Rxn_Flux"/>
      <parameter units="unit8"
        name="main.NoInhibitor_MK2changesp38KDATF2.Rxn18.Kf" constant="false"
        id="main_NoInhibitor_MK2changesp38KDATF2_Rxn18_Kf"/>
      <parameter units="unit7"
        name="main.SSI_NonCompetitive_alteredp38.Rxn6a.Flux" constant="false"
        id="main_SSI_NonCompetitive_alteredp38_Rxn6a_Flux"/>
      <parameter units="unit9"
        name="main.NonSSI_NonCompetitive_alteredp38.Rxn19.Kr" constant="false"
        id="main_NonSSI_NonCompetitive_alteredp38_Rxn19_Kr"/>
      <parameter units="unit8"
        name="main.SSI_ATPCompetitive_MK2changesp38.Rxn6.Kf" constant="false"
        id="main_SSI_ATPCompetitive_MK2changesp38_Rxn6_Kf"/>
      <parameter units="unit7"
        name="main.NonSSI_ATPCompetitive_MK2changesp38.RxnATF2.Flux" constant="false"
        id="main_NonSSI_ATPCompetitive_MK2changesp38_RxnATF2_Flux"/>
      <parameter units="unit9"
        name="main.NoInhibitor_MK2changesp38KDATF2.RxnATF2a.Kf" constant="false"
        id="main_NoInhibitor_MK2changesp38KDATF2_RxnATF2a_Kf"/>
      <parameter units="unit9"
        name="main.SSI_NonCompetitive_alteredp38.RxnMK2.Kf" constant="false"
        id="main_SSI_NonCompetitive_alteredp38_RxnMK2_Kf"/>
      <parameter units="unit8"
        name="main.NonSSI_NonCompetitive.Rxn17.Kf" constant="false"
        id="main_NonSSI_NonCompetitive_Rxn17_Kf"/>
      <parameter units="unit9"
        name="main.SSI_NonCompetitive_alteredp38.Rxn25.Kr" constant="false"
        id="main_SSI_NonCompetitive_alteredp38_Rxn25_Kr"/>
      <parameter units="unit13"
        name="main.SSI_NonCompetitive_alteredp38.Rxn171.Kf" constant="false"
        id="main_SSI_NonCompetitive_alteredp38_Rxn171_Kf"/>
      <parameter units="unit9"
        name="main.NonSSI_NonCompetitive.Rxn5.Kr" constant="false"
        id="main_NonSSI_NonCompetitive_Rxn5_Kr"/>
      <parameter units="unit7"
        name="main.NoInhibitor_MK2changesp38KDATP.RxnMK2.Flux" constant="false"
        id="main_NoInhibitor_MK2changesp38KDATP_RxnMK2_Flux"/>
      <parameter units="unit7"
        name="main.SSI_NonCompetitive_alteredp38.Rxn232.Flux" constant="false"
        id="main_SSI_NonCompetitive_alteredp38_Rxn232_Flux"/>
      <parameter units="unit8"
        name="main.SSI_NonCompetitive_alteredp38.Rxn92.Kf" constant="false"
        id="main_SSI_NonCompetitive_alteredp38_Rxn92_Kf"/>
      <parameter units="unit9"
        name="main.NonSSI_ATPCompetitive.Rxn10.Kr" constant="false"
        id="main_NonSSI_ATPCompetitive_Rxn10_Kr"/>
      <parameter units="unit17"
        name="main.NoInhibitor_phosphoMK2bindsATF2.Rxn8.Kr" constant="false"
        id="main_NoInhibitor_phosphoMK2bindsATF2_Rxn8_Kr"/>
      <parameter units="unit7"
        name="main.NonSSI_NonCompetitive_alteredp38.Rxn102.Flux" constant="false"
        id="main_NonSSI_NonCompetitive_alteredp38_Rxn102_Flux"/>
      <parameter units="unit16"
        name="main.NoInhibitor_MK2changesp38kc.Rxn15.Kf" constant="false"
        id="main_NoInhibitor_MK2changesp38kc_Rxn15_Kf"/>
      <parameter units="unit7"
        name="main.SSI_ATPCompetitive_MK2changesp38.Rxn.Flux" constant="false"
        id="main_SSI_ATPCompetitive_MK2changesp38_Rxn_Flux"/>
      <parameter units="unit9"
        name="main.NoInhibitor_MK2changesp38KDATP.Rxn7.Kr" constant="false"
        id="main_NoInhibitor_MK2changesp38KDATP_Rxn7_Kr"/>
      <parameter units="unit8"
        name="main.NoInhibitor_SubstrateInhibition.Rxn1.Kf" constant="false"
        id="main_NoInhibitor_SubstrateInhibition_Rxn1_Kf"/>
      <parameter units="unit8"
        name="main.NonSSI_NonCompetitive.Rxn23.Kf" constant="false"
        id="main_NonSSI_NonCompetitive_Rxn23_Kf"/>
      <parameter units="unit8"
        name="main.NonSSI_ATPCompetitive_MK2changesp38.Rxn7.Kf" constant="false"
        id="main_NonSSI_ATPCompetitive_MK2changesp38_Rxn7_Kf"/>
      <parameter units="unit7"
        name="main.NonSSI_NonCompetitive.Rxn7.Flux" constant="false"
        id="main_NonSSI_NonCompetitive_Rxn7_Flux"/>
      <parameter units="unit8" name="main.P.kf_ATF2"
        value="0.0010" id="main_P_kf_ATF2"/>
      <parameter units="unit8"
        name="main.SSI_NonCompetitive_alteredp38.Rxn.Kf" constant="false"
        id="main_SSI_NonCompetitive_alteredp38_Rxn_Kf"/>
      <parameter units="unit9"
        name="main.NonSSI_NonCompetitive_alteredp38.Rxn9.Kr" constant="false"
        id="main_NonSSI_NonCompetitive_alteredp38_Rxn9_Kr"/>
      <parameter units="unit9" name="main.P.kc_postp38ATF2"
        value="0.11" id="main_P_kc_postp38ATF2"/>
      <parameter units="unit7"
        name="main.NoInhibitor_MK2changesp38kc.Rxn16.Flux" constant="false"
        id="main_NoInhibitor_MK2changesp38kc_Rxn16_Flux"/>
      <parameter units="unit7"
        name="main.NoInhibitor_SubstrateInhibition.Rxn3.Flux" constant="false"
        id="main_NoInhibitor_SubstrateInhibition_Rxn3_Flux"/>
      <parameter units="unit7"
        name="main.NonSSI_NonCompetitive.Rxn18.Flux" constant="false"
        id="main_NonSSI_NonCompetitive_Rxn18_Flux"/>
      <parameter units="unit8"
        name="main.NoInhibitor_phosphoMK2bindsATF2.Rxn5.Kf" constant="false"
        id="main_NoInhibitor_phosphoMK2bindsATF2_Rxn5_Kf"/>
      <parameter units="unit7"
        name="main.NonSSI_NonCompetitive_alteredp38.Rxn18.Flux" constant="false"
        id="main_NonSSI_NonCompetitive_alteredp38_Rxn18_Flux"/>
      <parameter units="unit8"
        name="main.SSI_NonCompetitive.Rxn.Kf" constant="false" id="main_SSI_NonCompetitive_Rxn_Kf"/>
      <parameter units="unit7"
        name="main.SSI_NonCompetitive.Rxn18.Flux" constant="false"
        id="main_SSI_NonCompetitive_Rxn18_Flux"/>
      <parameter units="unit8"
        name="main.NoInhibitor_MK2changesp38kc.Rxn17.Kf" constant="false"
        id="main_NoInhibitor_MK2changesp38kc_Rxn17_Kf"/>
      <parameter units="unit7"
        name="main.SSI_ATPCompetitive_MK2changesp38.Rxn12b.Flux" constant="false"
        id="main_SSI_ATPCompetitive_MK2changesp38_Rxn12b_Flux"/>
      <parameter units="unit7"
        name="main.SSI_ATPCompetitive.Rxn5.Flux" constant="false"
        id="main_SSI_ATPCompetitive_Rxn5_Flux"/>
      <parameter units="unit14"
        name="main.NoInhibitor_MK2changesp38KDATF2.Rxn14.Kr" constant="false"
        id="main_NoInhibitor_MK2changesp38KDATF2_Rxn14_Kr"/>
      <parameter units="unit7"
        name="main.NonSSI_NonCompetitive_alteredp38.Rxn232.Flux" constant="false"
        id="main_NonSSI_NonCompetitive_alteredp38_Rxn232_Flux"/>
      <parameter units="unit7"
        name="main.SSI_ATPCompetitive.Rxn3.Flux" constant="false"
        id="main_SSI_ATPCompetitive_Rxn3_Flux"/>
      <parameter units="unit16"
        name="main.NoInhibitor_MK2changesp38KDATP.Rxn6a.Kf" constant="false"
        id="main_NoInhibitor_MK2changesp38KDATP_Rxn6a_Kf"/>
      <parameter units="unit9"
        name="main.NoInhibitor_MK2changesp38KDATP.Rxn1.Kr" constant="false"
        id="main_NoInhibitor_MK2changesp38KDATP_Rxn1_Kr"/>
      <parameter units="unit8"
        name="main.SSI_NonCompetitive_alteredp38.Rxn202.Kf" constant="false"
        id="main_SSI_NonCompetitive_alteredp38_Rxn202_Kf"/>
      <parameter units="unit9"
        name="main.SSI_ATPCompetitive.Rxn9.Kr" constant="false" id="main_SSI_ATPCompetitive_Rxn9_Kr"/>
      <parameter units="unit8"
        name="main.NonSSI_NonCompetitive_alteredp38.Rxn2.Kf" constant="false"
        id="main_NonSSI_NonCompetitive_alteredp38_Rxn2_Kf"/>
      <parameter units="unit7"
        name="main.SSI_NonCompetitive_alteredp38.Rxn102.Flux" constant="false"
        id="main_SSI_NonCompetitive_alteredp38_Rxn102_Flux"/>
      <parameter units="unit9"
        name="main.NoInhibitor_MK2changesp38KDATF2.Rxn5.Kr" constant="false"
        id="main_NoInhibitor_MK2changesp38KDATF2_Rxn5_Kr"/>
      <parameter units="unit7"
        name="main.SSI_ATPCompetitive_MK2changesp38.Rxn11b.Flux" constant="false"
        id="main_SSI_ATPCompetitive_MK2changesp38_Rxn11b_Flux"/>
      <parameter units="unit14"
        name="main.NoInhibitor_MK2changesp38KDATP.Rxn16.Kr" constant="false"
        id="main_NoInhibitor_MK2changesp38KDATP_Rxn16_Kr"/>
      <parameter units="unit7"
        name="main.NonSSI_NonCompetitive_alteredp38.Rxn171.Flux" constant="false"
        id="main_NonSSI_NonCompetitive_alteredp38_Rxn171_Flux"/>
      <parameter units="unit7"
        name="main.NonSSI_NonCompetitive_alteredp38.Rxn25.Flux" constant="false"
        id="main_NonSSI_NonCompetitive_alteredp38_Rxn25_Flux"/>
      <parameter units="unit4"
        name="main.report.NonSSI_Noncomp_ATF2P" constant="false"
        id="main_report_NonSSI_Noncomp_ATF2P"/>
      <parameter units="unit9"
        name="main.NoInhibitor_phosphoMK2bindsATF2.RxnATF2.Kf" constant="false"
        id="main_NoInhibitor_phosphoMK2bindsATF2_RxnATF2_Kf"/>
      <parameter units="unit7"
        name="main.SSI_NonCompetitive.Rxn6.Flux" constant="false"
        id="main_SSI_NonCompetitive_Rxn6_Flux"/>
      <parameter units="unit8"
        name="main.SSI_NonCompetitive_alteredp38.Rxn20.Kf" constant="false"
        id="main_SSI_NonCompetitive_alteredp38_Rxn20_Kf"/>
      <parameter units="unit9"
        name="main.SSI_NonCompetitive_alteredp38.Rxn1.Kr" constant="false"
        id="main_SSI_NonCompetitive_alteredp38_Rxn1_Kr"/>
      <parameter units="unit9"
        name="main.SSI_NonCompetitive_alteredp38.Rxn192.Kr" constant="false"
        id="main_SSI_NonCompetitive_alteredp38_Rxn192_Kr"/>
      <parameter units="unit9"
        name="main.NonSSI_NonCompetitive_alteredp38.Rxn6a.Kr" constant="false"
        id="main_NonSSI_NonCompetitive_alteredp38_Rxn6a_Kr"/>
      <parameter units="unit8"
        name="main.SSI_ATPCompetitive.Rxn7.Kf" constant="false" id="main_SSI_ATPCompetitive_Rxn7_Kf"/>
      <parameter units="unit8"
        name="main.SSI_NonCompetitive.Rxn25.Kf" constant="false"
        id="main_SSI_NonCompetitive_Rxn25_Kf"/>
      <parameter units="unit8"
        name="main.NoInhibitor_phosphoMK2bindsATF2.Rxn1.Kf" constant="false"
        id="main_NoInhibitor_phosphoMK2bindsATF2_Rxn1_Kf"/>
      <parameter units="unit8"
        name="main.NoInhibitor_SubstrateInhibition.SubstrateInhibition.Rxn12.Kf" constant="false"
        id="main_NoInhibitor_SubstrateInhibition_SubstrateInhibition_Rxn12_Kf"/>
      <parameter units="unit7"
        name="main.NonSSI_ATPCompetitive_MK2changesp38.Rxn13b.Flux" constant="false"
        id="main_NonSSI_ATPCompetitive_MK2changesp38_Rxn13b_Flux"/>
      <parameter units="unit7"
        name="main.NoInhibitor_SubstrateInhibition.Rxn6.Flux" constant="false"
        id="main_NoInhibitor_SubstrateInhibition_Rxn6_Flux"/>
      <parameter units="unit8"
        name="main.NoInhibitor_MK2changesp38kc.Rxn16.Kf" constant="false"
        id="main_NoInhibitor_MK2changesp38kc_Rxn16_Kf"/>
      <parameter units="unit14"
        name="main.NoInhibitor_MK2changesp38KDATF2.Rxn13.Kf" constant="false"
        id="main_NoInhibitor_MK2changesp38KDATF2_Rxn13_Kf"/>
      <parameter units="unit9"
        name="main.SSI_NonCompetitive_alteredp38.Rxn7.Kr" constant="false"
        id="main_SSI_NonCompetitive_alteredp38_Rxn7_Kr"/>
      <parameter units="unit7"
        name="main.NoInhibitor_MK2changesp38KDATF2.Rxn15.Flux" constant="false"
        id="main_NoInhibitor_MK2changesp38KDATF2_Rxn15_Flux"/>
      <parameter units="unit8"
        name="main.NonSSI_ATPCompetitive.Rxn6.Kf" constant="false"
        id="main_NonSSI_ATPCompetitive_Rxn6_Kf"/>
      <parameter units="unit4"
        name="main.report.NoInh_MK2altersp38kc_MK2P" constant="false"
        id="main_report_NoInh_MK2altersp38kc_MK2P"/>
      <parameter units="unit7"
        name="main.NonSSI_NonCompetitive_alteredp38.Rxn20.Flux" constant="false"
        id="main_NonSSI_NonCompetitive_alteredp38_Rxn20_Flux"/>
      <parameter units="unit8"
        name="main.NoInhibitor_SubstrateInhibition.Rxn.Kf" constant="false"
        id="main_NoInhibitor_SubstrateInhibition_Rxn_Kf"/>
      <parameter units="unit9"
        name="main.NonSSI_ATPCompetitive.Rxn2.Kr" constant="false"
        id="main_NonSSI_ATPCompetitive_Rxn2_Kr"/>
      <parameter units="unit7"
        name="main.NoInhibitor_ATPdepletion.Rxn2.Flux" constant="false"
        id="main_NoInhibitor_ATPdepletion_Rxn2_Flux"/>
      <parameter units="unit8"
        name="main.SSI_NonCompetitive_alteredp38.Rxn222.Kf" constant="false"
        id="main_SSI_NonCompetitive_alteredp38_Rxn222_Kf"/>
      <parameter units="unit9"
        name="main.SSI_NonCompetitive.Rxn2.Kr" constant="false" id="main_SSI_NonCompetitive_Rxn2_Kr"/>
      <parameter units="unit7"
        name="main.NoInhibitor_MK2changesp38KDATP.Rxn3.Flux" constant="false"
        id="main_NoInhibitor_MK2changesp38KDATP_Rxn3_Flux"/>
      <parameter units="unit9"
        name="main.SSI_NonCompetitive_alteredp38.Rxn222.Kr" constant="false"
        id="main_SSI_NonCompetitive_alteredp38_Rxn222_Kr"/>
      <parameter units="unit9"
        name="main.NonSSI_NonCompetitive_alteredp38.Rxn5.Kr" constant="false"
        id="main_NonSSI_NonCompetitive_alteredp38_Rxn5_Kr"/>
      <parameter units="unit14"
        name="main.SSI_NonCompetitive_alteredp38.Rxn161.Kr" constant="false"
        id="main_SSI_NonCompetitive_alteredp38_Rxn161_Kr"/>
      <parameter units="unit7"
        name="main.NoInhibitor_MK2changesp38kc.Rxn1.Flux" constant="false"
        id="main_NoInhibitor_MK2changesp38kc_Rxn1_Flux"/>
      <parameter units="unit9"
        name="main.NoInhibitor_MK2changesp38KDATP.Rxn3.Kr" constant="false"
        id="main_NoInhibitor_MK2changesp38KDATP_Rxn3_Kr"/>
      <parameter units="unit9"
        name="main.SSI_ATPCompetitive_MK2changesp38.Rxn12.Kr" constant="false"
        id="main_SSI_ATPCompetitive_MK2changesp38_Rxn12_Kr"/>
      <parameter units="unit8"
        name="main.NonSSI_ATPCompetitive.Rxn9.Kf" constant="false"
        id="main_NonSSI_ATPCompetitive_Rxn9_Kf"/>
      <parameter units="unit9"
        name="main.NonSSI_NonCompetitive_alteredp38.RxnMK2.Kf" constant="false"
        id="main_NonSSI_NonCompetitive_alteredp38_RxnMK2_Kf"/>
      <parameter units="unit8"
        name="main.SSI_NonCompetitive_alteredp38.Rxn172.Kf" constant="false"
        id="main_SSI_NonCompetitive_alteredp38_Rxn172_Kf"/>
      <parameter units="unit7"
        name="main.NoInhibitor_MK2changesp38kc.Rxn.Flux" constant="false"
        id="main_NoInhibitor_MK2changesp38kc_Rxn_Flux"/>
      <parameter units="unit9"
        name="main.NoInhibitor_MK2changesp38KDATF2.RxnMK2.Kf" constant="false"
        id="main_NoInhibitor_MK2changesp38KDATF2_RxnMK2_Kf"/>
      <parameter units="unit7"
        name="main.NonSSI_ATPCompetitive_MK2changesp38.Rxn10.Flux" constant="false"
        id="main_NonSSI_ATPCompetitive_MK2changesp38_Rxn10_Flux"/>
      <parameter units="unit9" name="main.P.kdeg_ATP"
        value="0.0" id="main_P_kdeg_ATP"/>
      <parameter units="unit9"
        name="main.NonSSI_NonCompetitive.Rxn22.Kr" constant="false"
        id="main_NonSSI_NonCompetitive_Rxn22_Kr"/>
      <parameter units="unit7"
        name="main.NonSSI_NonCompetitive_alteredp38.Rxn19.Flux" constant="false"
        id="main_NonSSI_NonCompetitive_alteredp38_Rxn19_Flux"/>
      <parameter units="unit7"
        name="main.NonSSI_ATPCompetitive_MK2changesp38.Rxn6a.Flux" constant="false"
        id="main_NonSSI_ATPCompetitive_MK2changesp38_Rxn6a_Flux"/>
      <parameter units="unit9" name="main.P.kr_ssi"
        constant="false" id="main_P_kr_ssi"/>
      <parameter units="unit14"
        name="main.NoInhibitor_MK2changesp38KDATP.Rxn21.Kf" constant="false"
        id="main_NoInhibitor_MK2changesp38KDATP_Rxn21_Kf"/>
      <parameter units="unit7"
        name="main.SSI_ATPCompetitive_MK2changesp38.Rxn11.Flux" constant="false"
        id="main_SSI_ATPCompetitive_MK2changesp38_Rxn11_Flux"/>
      <parameter units="unit7"
        name="main.NoInhibitor_MK2changesp38KDATF2.Rxn19.Flux" constant="false"
        id="main_NoInhibitor_MK2changesp38KDATF2_Rxn19_Flux"/>
      <parameter units="unit9"
        name="main.SSI_NonCompetitive_alteredp38.Rxn6a.Kr" constant="false"
        id="main_SSI_NonCompetitive_alteredp38_Rxn6a_Kr"/>
      <parameter units="unit8"
        name="main.SSI_NonCompetitive.Rxn17.Kf" constant="false"
        id="main_SSI_NonCompetitive_Rxn17_Kf"/>
      <parameter units="unit7"
        name="main.SSI_NonCompetitive_alteredp38.RxnATF2a.Flux" constant="false"
        id="main_SSI_NonCompetitive_alteredp38_RxnATF2a_Flux"/>
      <parameter units="unit9"
        name="main.SSI_NonCompetitive_alteredp38.Rxn171.Kr" constant="false"
        id="main_SSI_NonCompetitive_alteredp38_Rxn171_Kr"/>
      <parameter units="unit9"
        name="main.NoInhibitor_SubstrateInhibition.Rxn2.Kr" constant="false"
        id="main_NoInhibitor_SubstrateInhibition_Rxn2_Kr"/>
      <parameter units="unit7"
        name="main.SSI_ATPCompetitive_MK2changesp38.Rxn13.Flux" constant="false"
        id="main_SSI_ATPCompetitive_MK2changesp38_Rxn13_Flux"/>
      <parameter units="unit7"
        name="main.NoInhibitor.RxnMK2.Flux" constant="false" id="main_NoInhibitor_RxnMK2_Flux"/>
      <parameter units="unit9"
        name="main.NoInhibitor_MK2changesp38KDATF2.Rxn18.Kr" constant="false"
        id="main_NoInhibitor_MK2changesp38KDATF2_Rxn18_Kr"/>
      <parameter units="unit9"
        name="main.SSI_ATPCompetitive_MK2changesp38.Rxn13b.Kr" constant="false"
        id="main_SSI_ATPCompetitive_MK2changesp38_Rxn13b_Kr"/>
      <parameter units="unit14"
        name="main.NoInhibitor_MK2changesp38KDATF2.Rxn15.Kr" constant="false"
        id="main_NoInhibitor_MK2changesp38KDATF2_Rxn15_Kr"/>
      <parameter units="unit13"
        name="main.NonSSI_ATPCompetitive_MK2changesp38.Rxn10.Kf" constant="false"
        id="main_NonSSI_ATPCompetitive_MK2changesp38_Rxn10_Kf"/>
      <parameter units="unit7"
        name="main.SSI_ATPCompetitive_MK2changesp38.Rxn10b.Flux" constant="false"
        id="main_SSI_ATPCompetitive_MK2changesp38_Rxn10b_Flux"/>
      <parameter units="unit7"
        name="main.SSI_NonCompetitive_alteredp38.Rxn182.Flux" constant="false"
        id="main_SSI_NonCompetitive_alteredp38_Rxn182_Flux"/>
      <parameter units="unit8"
        name="main.NonSSI_NonCompetitive_alteredp38.Rxn172.Kf" constant="false"
        id="main_NonSSI_NonCompetitive_alteredp38_Rxn172_Kf"/>
      <parameter units="unit9"
        name="main.NonSSI_NonCompetitive.Rxn18.Kr" constant="false"
        id="main_NonSSI_NonCompetitive_Rxn18_Kr"/>
      <parameter units="unit7"
        name="main.SSI_NonCompetitive_alteredp38.Rxn6.Flux" constant="false"
        id="main_SSI_NonCompetitive_alteredp38_Rxn6_Flux"/>
      <parameter units="unit13"
        name="main.NonSSI_ATPCompetitive_MK2changesp38.Rxn12b.Kf" constant="false"
        id="main_NonSSI_ATPCompetitive_MK2changesp38_Rxn12b_Kf"/>
      <parameter units="unit9"
        name="main.SSI_NonCompetitive_alteredp38.Rxn24.Kr" constant="false"
        id="main_SSI_NonCompetitive_alteredp38_Rxn24_Kr"/>
      <parameter units="unit17"
        name="main.SSI_ATPCompetitive_MK2changesp38.Rxn13c.Kr" constant="false"
        id="main_SSI_ATPCompetitive_MK2changesp38_Rxn13c_Kr"/>
      <parameter units="unit7"
        name="main.NonSSI_ATPCompetitive.Rxn1.Flux" constant="false"
        id="main_NonSSI_ATPCompetitive_Rxn1_Flux"/>
      <parameter units="unit7"
        name="main.NonSSI_ATPCompetitive_MK2changesp38.Rxn5.Flux" constant="false"
        id="main_NonSSI_ATPCompetitive_MK2changesp38_Rxn5_Flux"/>
      <parameter units="unit9"
        name="main.NoInhibitor_MK2changesp38KDATF2.Rxn3.Kr" constant="false"
        id="main_NoInhibitor_MK2changesp38KDATF2_Rxn3_Kr"/>
      <parameter units="unit7"
        name="main.NoInhibitor_MK2changesp38kc.Rxn6a.Flux" constant="false"
        id="main_NoInhibitor_MK2changesp38kc_Rxn6a_Flux"/>
      <parameter units="unit9"
        name="main.NoInhibitor_ATPdepletion.RxnMK2.Kf" constant="false"
        id="main_NoInhibitor_ATPdepletion_RxnMK2_Kf"/>
      <parameter units="unit8"
        name="main.SSI_ATPCompetitive_MK2changesp38.Rxn1.Kf" constant="false"
        id="main_SSI_ATPCompetitive_MK2changesp38_Rxn1_Kf"/>
      <parameter units="unit9"
        name="main.SSI_NonCompetitive_alteredp38.Rxn18.Kr" constant="false"
        id="main_SSI_NonCompetitive_alteredp38_Rxn18_Kr"/>
      <parameter units="unit9" name="main.P.kr_MK2"
        constant="false" id="main_P_kr_MK2"/>
      <parameter units="unit4" name="main.P.KD_MK2ATF2"
        value="100.0" id="main_P_KD_MK2ATF2"/>
      <parameter units="unit13"
        name="main.NonSSI_ATPCompetitive_MK2changesp38.Rxn13b.Kf" constant="false"
        id="main_NonSSI_ATPCompetitive_MK2changesp38_Rxn13b_Kf"/>
      <parameter units="unit8"
        name="main.NoInhibitor_MK2changesp38KDATF2.Rxn17.Kf" constant="false"
        id="main_NoInhibitor_MK2changesp38KDATF2_Rxn17_Kf"/>
      <parameter units="unit9"
        name="main.NonSSI_NonCompetitive_alteredp38.Rxn6.Kr" constant="false"
        id="main_NonSSI_NonCompetitive_alteredp38_Rxn6_Kr"/>
      <parameter units="unit9"
        name="main.SSI_ATPCompetitive_MK2changesp38.Rxn17.Kr" constant="false"
        id="main_SSI_ATPCompetitive_MK2changesp38_Rxn17_Kr"/>
      <parameter units="unit7"
        name="main.NonSSI_NonCompetitive_alteredp38.Rxn242.Flux" constant="false"
        id="main_NonSSI_NonCompetitive_alteredp38_Rxn242_Flux"/>
      <parameter units="unit8"
        name="main.NoInhibitor_MK2changesp38KDATF2.Rxn.Kf" constant="false"
        id="main_NoInhibitor_MK2changesp38KDATF2_Rxn_Kf"/>
      <parameter units="unit8" name="main.NoInhibitor.Rxn.Kf"
        constant="false" id="main_NoInhibitor_Rxn_Kf"/>
      <parameter units="unit7"
        name="main.NonSSI_NonCompetitive.Rxn.Flux" constant="false"
        id="main_NonSSI_NonCompetitive_Rxn_Flux"/>
      <parameter units="unit7"
        name="main.SSI_ATPCompetitive_MK2changesp38.Rxn12.Flux" constant="false"
        id="main_SSI_ATPCompetitive_MK2changesp38_Rxn12_Flux"/>
      <parameter units="unit9"
        name="main.NoInhibitor_ATPdepletion.RxnATF2.Kf" constant="false"
        id="main_NoInhibitor_ATPdepletion_RxnATF2_Kf"/>
      <parameter units="unit7"
        name="main.NonSSI_ATPCompetitive.Rxn9.Flux" constant="false"
        id="main_NonSSI_ATPCompetitive_Rxn9_Flux"/>
      <parameter units="unit7"
        name="main.NonSSI_NonCompetitive.Rxn19.Flux" constant="false"
        id="main_NonSSI_NonCompetitive_Rxn19_Flux"/>
      <parameter units="unit9"
        name="main.NonSSI_ATPCompetitive_MK2changesp38.RxnATF2.Kf" constant="false"
        id="main_NonSSI_ATPCompetitive_MK2changesp38_RxnATF2_Kf"/>
      <parameter units="unit8"
        name="main.NonSSI_NonCompetitive.Rxn10.Kf" constant="false"
        id="main_NonSSI_NonCompetitive_Rxn10_Kf"/>
      <parameter units="unit8"
        name="main.SSI_NonCompetitive.Rxn19.Kf" constant="false"
        id="main_SSI_NonCompetitive_Rxn19_Kf"/>
      <parameter units="unit9"
        name="main.NonSSI_NonCompetitive_alteredp38.Rxn15.Kr" constant="false"
        id="main_NonSSI_NonCompetitive_alteredp38_Rxn15_Kr"/>
      <parameter units="unit7"
        name="main.NoInhibitor_MK2changesp38KDATP.Rxn7.Flux" constant="false"
        id="main_NoInhibitor_MK2changesp38KDATP_Rxn7_Flux"/>
      <parameter units="unit7"
        name="main.NonSSI_ATPCompetitive_MK2changesp38.Rxn10b.Flux" constant="false"
        id="main_NonSSI_ATPCompetitive_MK2changesp38_Rxn10b_Flux"/>
      <parameter units="unit14"
        name="main.NonSSI_NonCompetitive_alteredp38.Rxn151.Kr" constant="false"
        id="main_NonSSI_NonCompetitive_alteredp38_Rxn151_Kr"/>
      <parameter units="unit9" name="main.NoInhibitor.Rxn6.Kr"
        constant="false" id="main_NoInhibitor_Rxn6_Kr"/>
      <parameter units="unit4"
        name="main.report.NoInh_MK2altersp38KDATF2_MK2P" constant="false"
        id="main_report_NoInh_MK2altersp38KDATF2_MK2P"/>
      <parameter units="unit8"
        name="main.NoInhibitor_MK2changesp38KDATF2.Rxn7.Kf" constant="false"
        id="main_NoInhibitor_MK2changesp38KDATF2_Rxn7_Kf"/>
      <parameter units="unit9"
        name="main.SSI_ATPCompetitive_MK2changesp38.Rxn6.Kr" constant="false"
        id="main_SSI_ATPCompetitive_MK2changesp38_Rxn6_Kr"/>
      <parameter units="unit9"
        name="main.NonSSI_ATPCompetitive_MK2changesp38.Rxn20.Kf" constant="false"
        id="main_NonSSI_ATPCompetitive_MK2changesp38_Rxn20_Kf"/>
      <parameter units="unit7"
        name="main.NoInhibitor_phosphoMK2bindsATF2.Rxn6.Flux" constant="false"
        id="main_NoInhibitor_phosphoMK2bindsATF2_Rxn6_Flux"/>
      <parameter units="unit9" name="main.P.kr_i"
        constant="false" id="main_P_kr_i"/>
      <parameter units="unit7"
        name="main.SSI_NonCompetitive_alteredp38.Rxn17.Flux" constant="false"
        id="main_SSI_NonCompetitive_alteredp38_Rxn17_Flux"/>
      <parameter units="unit13"
        name="main.SSI_ATPCompetitive_MK2changesp38.Rxn12b.Kf" constant="false"
        id="main_SSI_ATPCompetitive_MK2changesp38_Rxn12b_Kf"/>
      <parameter units="unit8"
        name="main.NoInhibitor_MK2changesp38KDATP.Rxn5.Kf" constant="false"
        id="main_NoInhibitor_MK2changesp38KDATP_Rxn5_Kf"/>
      <parameter units="unit9"
        name="main.NonSSI_NonCompetitive_alteredp38.Rxn102.Kr" constant="false"
        id="main_NonSSI_NonCompetitive_alteredp38_Rxn102_Kr"/>
      <parameter units="unit7"
        name="main.SSI_ATPCompetitive_MK2changesp38.Rxn21.Flux" constant="false"
        id="main_SSI_ATPCompetitive_MK2changesp38_Rxn21_Flux"/>
      <parameter units="unit8"
        name="main.NonSSI_NonCompetitive_alteredp38.Rxn151.Kf" constant="false"
        id="main_NonSSI_NonCompetitive_alteredp38_Rxn151_Kf"/>
      <parameter units="unit9"
        name="main.SSI_ATPCompetitive_MK2changesp38.RxnATF2a.Kf" constant="false"
        id="main_SSI_ATPCompetitive_MK2changesp38_RxnATF2a_Kf"/>
      <parameter units="unit7"
        name="main.NonSSI_NonCompetitive.Rxn1.Flux" constant="false"
        id="main_NonSSI_NonCompetitive_Rxn1_Flux"/>
      <parameter units="unit9"
        name="main.SSI_NonCompetitive_alteredp38.Rxn16.Kr" constant="false"
        id="main_SSI_NonCompetitive_alteredp38_Rxn16_Kr"/>
      <parameter units="unit9"
        name="main.NonSSI_NonCompetitive_alteredp38.Rxn212.Kr" constant="false"
        id="main_NonSSI_NonCompetitive_alteredp38_Rxn212_Kr"/>
      <parameter units="unit7"
        name="main.NoInhibitor.Rxn2.Flux" constant="false" id="main_NoInhibitor_Rxn2_Flux"/>
      <parameter units="unit9"
        name="main.SSI_NonCompetitive.Rxn21.Kr" constant="false"
        id="main_SSI_NonCompetitive_Rxn21_Kr"/>
      <parameter units="unit8"
        name="main.NonSSI_NonCompetitive.Rxn22.Kf" constant="false"
        id="main_NonSSI_NonCompetitive_Rxn22_Kf"/>
      <parameter units="unit8"
        name="main.NonSSI_ATPCompetitive.Rxn11.Kf" constant="false"
        id="main_NonSSI_ATPCompetitive_Rxn11_Kf"/>
      <parameter units="unit8"
        name="main.NoInhibitor_MK2changesp38kc.Rxn2.Kf" constant="false"
        id="main_NoInhibitor_MK2changesp38kc_Rxn2_Kf"/>
      <parameter units="unit7"
        name="main.SSI_NonCompetitive_alteredp38.Rxn152.Flux" constant="false"
        id="main_SSI_NonCompetitive_alteredp38_Rxn152_Flux"/>
      <parameter units="unit7"
        name="main.NoInhibitor_MK2changesp38KDATF2.Rxn20.Flux" constant="false"
        id="main_NoInhibitor_MK2changesp38KDATF2_Rxn20_Flux"/>
      <parameter units="unit9"
        name="main.NoInhibitor_SubstrateInhibition.SubstrateInhibition.Rxn11.Kr" constant="false"
        id="main_NoInhibitor_SubstrateInhibition_SubstrateInhibition_Rxn11_Kr"/>
      <parameter units="unit7"
        name="main.NoInhibitor_MK2changesp38kc.Rxn6.Flux" constant="false"
        id="main_NoInhibitor_MK2changesp38kc_Rxn6_Flux"/>
      <parameter units="unit8"
        name="main.NonSSI_NonCompetitive_alteredp38.Rxn21.Kf" constant="false"
        id="main_NonSSI_NonCompetitive_alteredp38_Rxn21_Kf"/>
      <parameter units="unit8"
        name="main.SSI_NonCompetitive.Rxn23.Kf" constant="false"
        id="main_SSI_NonCompetitive_Rxn23_Kf"/>
      <parameter units="unit7"
        name="main.SSI_NonCompetitive.Rxn17.Flux" constant="false"
        id="main_SSI_NonCompetitive_Rxn17_Flux"/>
      <parameter units="unit7"
        name="main.NoInhibitor_phosphoMK2bindsATF2.RxnMK2.Flux" constant="false"
        id="main_NoInhibitor_phosphoMK2bindsATF2_RxnMK2_Flux"/>
      <parameter units="unit9"
        name="main.SSI_NonCompetitive_alteredp38.Rxn2.Kr" constant="false"
        id="main_SSI_NonCompetitive_alteredp38_Rxn2_Kr"/>
      <parameter units="unit9"
        name="main.NonSSI_NonCompetitive_alteredp38.Rxn202.Kr" constant="false"
        id="main_NonSSI_NonCompetitive_alteredp38_Rxn202_Kr"/>
      <parameter units="unit8"
        name="main.SSI_ATPCompetitive.Rxn13.Kf" constant="false"
        id="main_SSI_ATPCompetitive_Rxn13_Kf"/>
      <parameter units="unit8"
        name="main.SSI_NonCompetitive.Rxn9.Kf" constant="false" id="main_SSI_NonCompetitive_Rxn9_Kf"/>
      <parameter units="unit8"
        name="main.NonSSI_ATPCompetitive.Rxn1.Kf" constant="false"
        id="main_NonSSI_ATPCompetitive_Rxn1_Kf"/>
      <parameter units="unit16"
        name="main.NoInhibitor_MK2changesp38kc.Rxn14.Kf" constant="false"
        id="main_NoInhibitor_MK2changesp38kc_Rxn14_Kf"/>
      <parameter units="unit9"
        name="main.SSI_ATPCompetitive.RxnMK2.Kf" constant="false"
        id="main_SSI_ATPCompetitive_RxnMK2_Kf"/>
      <parameter units="unit9"
        name="main.NoInhibitor_SubstrateInhibition.Rxn1.Kr" constant="false"
        id="main_NoInhibitor_SubstrateInhibition_Rxn1_Kr"/>
      <parameter units="unit9"
        name="main.SSI_NonCompetitive_alteredp38.RxnATF2.Kf" constant="false"
        id="main_SSI_NonCompetitive_alteredp38_RxnATF2_Kf"/>
      <parameter units="unit9"
        name="main.NonSSI_NonCompetitive_alteredp38.Rxn23.Kr" constant="false"
        id="main_NonSSI_NonCompetitive_alteredp38_Rxn23_Kr"/>
      <parameter units="unit7"
        name="main.NonSSI_NonCompetitive_alteredp38.RxnATF2a.Flux" constant="false"
        id="main_NonSSI_NonCompetitive_alteredp38_RxnATF2a_Flux"/>
      <parameter units="unit7"
        name="main.NoInhibitor_MK2changesp38KDATF2.Rxn3.Flux" constant="false"
        id="main_NoInhibitor_MK2changesp38KDATF2_Rxn3_Flux"/>
      <parameter units="unit14"
        name="main.SSI_ATPCompetitive_MK2changesp38.Rxn21.Kf" constant="false"
        id="main_SSI_ATPCompetitive_MK2changesp38_Rxn21_Kf"/>
      <parameter units="unit7"
        name="main.NonSSI_NonCompetitive_alteredp38.Rxn17.Flux" constant="false"
        id="main_NonSSI_NonCompetitive_alteredp38_Rxn17_Flux"/>
      <parameter units="unit8" name="main.NoInhibitor.Rxn7.Kf"
        constant="false" id="main_NoInhibitor_Rxn7_Kf"/>
      <parameter units="unit13"
        name="main.NonSSI_ATPCompetitive_MK2changesp38.Rxn15.Kf" constant="false"
        id="main_NonSSI_ATPCompetitive_MK2changesp38_Rxn15_Kf"/>
      <parameter units="unit13"
        name="main.NonSSI_ATPCompetitive_MK2changesp38.Rxn12.Kf" constant="false"
        id="main_NonSSI_ATPCompetitive_MK2changesp38_Rxn12_Kf"/>
      <parameter units="unit9"
        name="main.NonSSI_NonCompetitive_alteredp38.Rxn191.Kr" constant="false"
        id="main_NonSSI_NonCompetitive_alteredp38_Rxn191_Kr"/>
      <parameter units="unit7"
        name="main.SSI_NonCompetitive_alteredp38.Rxn201.Flux" constant="false"
        id="main_SSI_NonCompetitive_alteredp38_Rxn201_Flux"/>
      <parameter units="unit4"
        name="main.report.NonSSI_Noncomp_MK2P" constant="false" id="main_report_NonSSI_Noncomp_MK2P"/>
      <parameter units="unit9"
        name="main.NoInhibitor_MK2changesp38KDATF2.Rxn6.Kr" constant="false"
        id="main_NoInhibitor_MK2changesp38KDATF2_Rxn6_Kr"/>
      <parameter units="unit7"
        name="main.NoInhibitor_MK2changesp38kc.Rxn7.Flux" constant="false"
        id="main_NoInhibitor_MK2changesp38kc_Rxn7_Flux"/>
      <parameter units="unit16"
        name="main.SSI_ATPCompetitive_MK2changesp38.Rxn15.Kf" constant="false"
        id="main_SSI_ATPCompetitive_MK2changesp38_Rxn15_Kf"/>
      <parameter units="unit8"
        name="main.SSI_NonCompetitive_alteredp38.Rxn9.Kf" constant="false"
        id="main_SSI_NonCompetitive_alteredp38_Rxn9_Kf"/>
      <parameter units="unit8"
        name="main.NoInhibitor_MK2changesp38kc.Rxn5.Kf" constant="false"
        id="main_NoInhibitor_MK2changesp38kc_Rxn5_Kf"/>
      <parameter units="unit7"
        name="main.NonSSI_ATPCompetitive.RxnATF2.Flux" constant="false"
        id="main_NonSSI_ATPCompetitive_RxnATF2_Flux"/>
      <parameter units="unit7"
        name="main.NoInhibitor_MK2changesp38KDATP.Rxn18.Flux" constant="false"
        id="main_NoInhibitor_MK2changesp38KDATP_Rxn18_Flux"/>
      <parameter units="unit9"
        name="main.NoInhibitor_MK2changesp38kc.Rxn5.Kr" constant="false"
        id="main_NoInhibitor_MK2changesp38kc_Rxn5_Kr"/>
      <parameter units="unit7"
        name="main.NoInhibitor_SubstrateInhibition.Rxn2.Flux" constant="false"
        id="main_NoInhibitor_SubstrateInhibition_Rxn2_Flux"/>
      <parameter units="unit9"
        name="main.NonSSI_NonCompetitive.Rxn7.Kr" constant="false"
        id="main_NonSSI_NonCompetitive_Rxn7_Kr"/>
      <parameter units="unit17"
        name="main.NonSSI_ATPCompetitive_MK2changesp38.Rxn9b.Kr" constant="false"
        id="main_NonSSI_ATPCompetitive_MK2changesp38_Rxn9b_Kr"/>
      <parameter units="unit9"
        name="main.NoInhibitor_MK2changesp38KDATF2.Rxn7.Kr" constant="false"
        id="main_NoInhibitor_MK2changesp38KDATF2_Rxn7_Kr"/>
      <parameter units="unit7"
        name="main.NonSSI_NonCompetitive_alteredp38.Rxn21.Flux" constant="false"
        id="main_NonSSI_NonCompetitive_alteredp38_Rxn21_Flux"/>
      <parameter units="unit8"
        name="main.NonSSI_NonCompetitive.Rxn2.Kf" constant="false"
        id="main_NonSSI_NonCompetitive_Rxn2_Kf"/>
      <parameter units="unit14"
        name="main.NonSSI_ATPCompetitive_MK2changesp38.Rxn16.Kr" constant="false"
        id="main_NonSSI_ATPCompetitive_MK2changesp38_Rxn16_Kr"/>
      <parameter units="unit7"
        name="main.NonSSI_ATPCompetitive.Rxn10.Flux" constant="false"
        id="main_NonSSI_ATPCompetitive_Rxn10_Flux"/>
      <parameter units="unit7"
        name="main.NoInhibitor_phosphoMK2bindsATF2.RxnATF2.Flux" constant="false"
        id="main_NoInhibitor_phosphoMK2bindsATF2_RxnATF2_Flux"/>
      <parameter units="unit9"
        name="main.NonSSI_NonCompetitive.Rxn.Kr" constant="false"
        id="main_NonSSI_NonCompetitive_Rxn_Kr"/>
      <parameter units="unit13"
        name="main.SSI_ATPCompetitive_MK2changesp38.Rxn11.Kf" constant="false"
        id="main_SSI_ATPCompetitive_MK2changesp38_Rxn11_Kf"/>
      <parameter units="unit8"
        name="main.SSI_ATPCompetitive.Rxn5.Kf" constant="false" id="main_SSI_ATPCompetitive_Rxn5_Kf"/>
      <parameter units="unit4"
        name="main.report.SSI_Noncomp_MK2P" constant="false" id="main_report_SSI_Noncomp_MK2P"/>
      <parameter units="unit7"
        name="main.NonSSI_ATPCompetitive_MK2changesp38.Rxn12.Flux" constant="false"
        id="main_NonSSI_ATPCompetitive_MK2changesp38_Rxn12_Flux"/>
      <parameter units="unit16"
        name="main.NoInhibitor_MK2changesp38KDATF2.Rxn14.Kf" constant="false"
        id="main_NoInhibitor_MK2changesp38KDATF2_Rxn14_Kf"/>
      <parameter units="unit8"
        name="main.NoInhibitor_SubstrateInhibition.SubstrateInhibition.Rxn9.Kf" constant="false"
        id="main_NoInhibitor_SubstrateInhibition_SubstrateInhibition_Rxn9_Kf"/>
      <parameter units="unit7"
        name="main.NonSSI_NonCompetitive.Rxn20.Flux" constant="false"
        id="main_NonSSI_NonCompetitive_Rxn20_Flux"/>
      <parameter units="unit7"
        name="main.NonSSI_NonCompetitive_alteredp38.Rxn9.Flux" constant="false"
        id="main_NonSSI_NonCompetitive_alteredp38_Rxn9_Flux"/>
      <parameter units="unit9"
        name="main.NonSSI_ATPCompetitive.Rxn9.Kr" constant="false"
        id="main_NonSSI_ATPCompetitive_Rxn9_Kr"/>
      <parameter units="unit7"
        name="main.NonSSI_ATPCompetitive_MK2changesp38.RxnMK2.Flux" constant="false"
        id="main_NonSSI_ATPCompetitive_MK2changesp38_RxnMK2_Flux"/>
      <parameter units="unit8"
        name="main.NonSSI_NonCompetitive_alteredp38.Rxn212.Kf" constant="false"
        id="main_NonSSI_NonCompetitive_alteredp38_Rxn212_Kf"/>
      <parameter units="unit9"
        name="main.SSI_NonCompetitive_alteredp38.Rxn6.Kr" constant="false"
        id="main_SSI_NonCompetitive_alteredp38_Rxn6_Kr"/>
      <parameter units="unit9"
        name="main.SSI_ATPCompetitive_MK2changesp38.Rxn12b.Kr" constant="false"
        id="main_SSI_ATPCompetitive_MK2changesp38_Rxn12b_Kr"/>
      <parameter units="unit7"
        name="main.SSI_ATPCompetitive_MK2changesp38.Rxn20.Flux" constant="false"
        id="main_SSI_ATPCompetitive_MK2changesp38_Rxn20_Flux"/>
      <parameter units="unit9"
        name="main.SSI_ATPCompetitive_MK2changesp38.RxnATF2.Kf" constant="false"
        id="main_SSI_ATPCompetitive_MK2changesp38_RxnATF2_Kf"/>
      <parameter units="unit7"
        name="main.NoInhibitor_MK2changesp38KDATP.Rxn16.Flux" constant="false"
        id="main_NoInhibitor_MK2changesp38KDATP_Rxn16_Flux"/>
      <parameter units="unit7"
        name="main.NoInhibitor_ATPdepletion.Rxn5.Flux" constant="false"
        id="main_NoInhibitor_ATPdepletion_Rxn5_Flux"/>
      <parameter units="unit8"
        name="main.NonSSI_ATPCompetitive.Rxn2.Kf" constant="false"
        id="main_NonSSI_ATPCompetitive_Rxn2_Kf"/>
      <parameter units="unit9"
        name="main.SSI_NonCompetitive.Rxn3.Kr" constant="false" id="main_SSI_NonCompetitive_Rxn3_Kr"/>
      <parameter units="unit8"
        name="main.NoInhibitor_SubstrateInhibition.SubstrateInhibition.Rxn13.Kf" constant="false"
        id="main_NoInhibitor_SubstrateInhibition_SubstrateInhibition_Rxn13_Kf"/>
      <parameter units="unit7"
        name="main.SSI_ATPCompetitive.Rxn11.Flux" constant="false"
        id="main_SSI_ATPCompetitive_Rxn11_Flux"/>
      <parameter units="unit8"
        name="main.NoInhibitor_MK2changesp38KDATF2.Rxn16.Kf" constant="false"
        id="main_NoInhibitor_MK2changesp38KDATF2_Rxn16_Kf"/>
      <parameter units="unit7"
        name="main.SSI_ATPCompetitive_MK2changesp38.Rxn16.Flux" constant="false"
        id="main_SSI_ATPCompetitive_MK2changesp38_Rxn16_Flux"/>
      <parameter units="unit7"
        name="main.NonSSI_ATPCompetitive_MK2changesp38.Rxn6.Flux" constant="false"
        id="main_NonSSI_ATPCompetitive_MK2changesp38_Rxn6_Flux"/>
      <parameter units="unit9"
        name="main.NonSSI_ATPCompetitive_MK2changesp38.Rxn5.Kr" constant="false"
        id="main_NonSSI_ATPCompetitive_MK2changesp38_Rxn5_Kr"/>
      <parameter units="unit7"
        name="main.SSI_NonCompetitive_alteredp38.Rxn13.Flux" constant="false"
        id="main_SSI_NonCompetitive_alteredp38_Rxn13_Flux"/>
      <parameter units="unit7"
        name="main.SSI_ATPCompetitive.Rxn.Flux" constant="false"
        id="main_SSI_ATPCompetitive_Rxn_Flux"/>
      <parameter units="unit9"
        name="main.NonSSI_ATPCompetitive_MK2changesp38.Rxn6.Kr" constant="false"
        id="main_NonSSI_ATPCompetitive_MK2changesp38_Rxn6_Kr"/>
      <parameter units="unit9"
        name="main.SSI_NonCompetitive_alteredp38.Rxn162.Kr" constant="false"
        id="main_SSI_NonCompetitive_alteredp38_Rxn162_Kr"/>
      <parameter units="unit8"
        name="main.NoInhibitor_SubstrateInhibition.SubstrateInhibition.Rxn8.Kf" constant="false"
        id="main_NoInhibitor_SubstrateInhibition_SubstrateInhibition_Rxn8_Kf"/>
      <parameter units="unit9" name="main.P.kr_ATF2"
        constant="false" id="main_P_kr_ATF2"/>
      <parameter units="unit7"
        name="main.NonSSI_NonCompetitive.Rxn9.Flux" constant="false"
        id="main_NonSSI_NonCompetitive_Rxn9_Flux"/>
      <parameter units="unit9"
        name="main.NoInhibitor_SubstrateInhibition.SubstrateInhibition.Rxn13.Kr" constant="false"
        id="main_NoInhibitor_SubstrateInhibition_SubstrateInhibition_Rxn13_Kr"/>
      <parameter units="unit8"
        name="main.SSI_ATPCompetitive_MK2changesp38.Rxn19.Kf" constant="false"
        id="main_SSI_ATPCompetitive_MK2changesp38_Rxn19_Kf"/>
      <parameter units="unit9"
        name="main.SSI_NonCompetitive_alteredp38.Rxn172.Kr" constant="false"
        id="main_SSI_NonCompetitive_alteredp38_Rxn172_Kr"/>
      <parameter units="unit9"
        name="main.NonSSI_ATPCompetitive_MK2changesp38.Rxn3.Kr" constant="false"
        id="main_NonSSI_ATPCompetitive_MK2changesp38_Rxn3_Kr"/>
      <parameter units="unit8"
        name="main.NonSSI_NonCompetitive_alteredp38.Rxn.Kf" constant="false"
        id="main_NonSSI_NonCompetitive_alteredp38_Rxn_Kf"/>
      <parameter units="unit9"
        name="main.SSI_NonCompetitive_alteredp38.Rxn22.Kr" constant="false"
        id="main_SSI_NonCompetitive_alteredp38_Rxn22_Kr"/>
      <parameter units="unit4" name="main.P.KD_ssi" value="1.0"
        id="main_P_KD_ssi"/>
      <parameter units="unit4" name="main.P.KD_postATP"
        value="230000.0" id="main_P_KD_postATP"/>
      <parameter units="unit9"
        name="main.NonSSI_NonCompetitive_alteredp38.Rxn182.Kr" constant="false"
        id="main_NonSSI_NonCompetitive_alteredp38_Rxn182_Kr"/>
      <parameter units="unit7"
        name="main.NoInhibitor_phosphoMK2bindsATF2.Rxn2.Flux" constant="false"
        id="main_NoInhibitor_phosphoMK2bindsATF2_Rxn2_Flux"/>
      <parameter units="unit9"
        name="main.NonSSI_NonCompetitive_alteredp38.Rxn152.Kr" constant="false"
        id="main_NonSSI_NonCompetitive_alteredp38_Rxn152_Kr"/>
      <parameter units="unit7"
        name="main.NonSSI_ATPCompetitive_MK2changesp38.Rxn7.Flux" constant="false"
        id="main_NonSSI_ATPCompetitive_MK2changesp38_Rxn7_Flux"/>
      <parameter units="unit13"
        name="main.NonSSI_NonCompetitive_alteredp38.Rxn14.Kf" constant="false"
        id="main_NonSSI_NonCompetitive_alteredp38_Rxn14_Kf"/>
      <parameter units="unit8"
        name="main.SSI_NonCompetitive_alteredp38.Rxn25.Kf" constant="false"
        id="main_SSI_NonCompetitive_alteredp38_Rxn25_Kf"/>
      <parameter units="unit4" name="main.IC.ATF2"
        value="100.0" id="main_IC_ATF2"/>
      <parameter units="unit7"
        name="main.NonSSI_ATPCompetitive.RxnMK2.Flux" constant="false"
        id="main_NonSSI_ATPCompetitive_RxnMK2_Flux"/>
      <parameter units="unit8"
        name="main.SSI_NonCompetitive.Rxn3.Kf" constant="false" id="main_SSI_NonCompetitive_Rxn3_Kf"/>
      <parameter units="unit7"
        name="main.SSI_ATPCompetitive_MK2changesp38.Rxn3.Flux" constant="false"
        id="main_SSI_ATPCompetitive_MK2changesp38_Rxn3_Flux"/>
      <parameter units="unit9"
        name="main.SSI_ATPCompetitive_MK2changesp38.Rxn11.Kr" constant="false"
        id="main_SSI_ATPCompetitive_MK2changesp38_Rxn11_Kr"/>
      <parameter units="unit9"
        name="main.SSI_ATPCompetitive.Rxn5.Kr" constant="false" id="main_SSI_ATPCompetitive_Rxn5_Kr"/>
      <parameter units="unit9"
        name="main.NonSSI_NonCompetitive_alteredp38.Rxn20.Kr" constant="false"
        id="main_NonSSI_NonCompetitive_alteredp38_Rxn20_Kr"/>
      <parameter units="unit7"
        name="main.NoInhibitor_MK2changesp38KDATP.Rxn17.Flux" constant="false"
        id="main_NoInhibitor_MK2changesp38KDATP_Rxn17_Flux"/>
      <parameter units="unit8"
        name="main.NonSSI_ATPCompetitive.Rxn13.Kf" constant="false"
        id="main_NonSSI_ATPCompetitive_Rxn13_Kf"/>
      <parameter units="unit7"
        name="main.NonSSI_NonCompetitive_alteredp38.Rxn5.Flux" constant="false"
        id="main_NonSSI_NonCompetitive_alteredp38_Rxn5_Flux"/>
      <parameter units="unit7"
        name="main.NonSSI_ATPCompetitive_MK2changesp38.Rxn19.Flux" constant="false"
        id="main_NonSSI_ATPCompetitive_MK2changesp38_Rxn19_Flux"/>
      <parameter units="unit7"
        name="main.NoInhibitor_MK2changesp38KDATF2.Rxn17.Flux" constant="false"
        id="main_NoInhibitor_MK2changesp38KDATF2_Rxn17_Flux"/>
      <parameter units="unit8"
        name="main.SSI_NonCompetitive_alteredp38.Rxn1.Kf" constant="false"
        id="main_SSI_NonCompetitive_alteredp38_Rxn1_Kf"/>
      <parameter units="unit9"
        name="main.SSI_NonCompetitive.Rxn9.Kr" constant="false" id="main_SSI_NonCompetitive_Rxn9_Kr"/>
      <parameter units="unit7"
        name="main.SSI_NonCompetitive.Rxn5.Flux" constant="false"
        id="main_SSI_NonCompetitive_Rxn5_Flux"/>
      <parameter units="unit9"
        name="main.NoInhibitor_phosphoMK2bindsATF2.RxnMK2.Kf" constant="false"
        id="main_NoInhibitor_phosphoMK2bindsATF2_RxnMK2_Kf"/>
      <parameter units="unit8"
        name="main.SSI_ATPCompetitive_MK2changesp38.Rxn.Kf" constant="false"
        id="main_SSI_ATPCompetitive_MK2changesp38_Rxn_Kf"/>
      <parameter units="unit9"
        name="main.NonSSI_NonCompetitive_alteredp38.Rxn162.Kr" constant="false"
        id="main_NonSSI_NonCompetitive_alteredp38_Rxn162_Kr"/>
      <parameter units="unit8" name="main.NoInhibitor.Rxn3.Kf"
        constant="false" id="main_NoInhibitor_Rxn3_Kf"/>
      <parameter units="unit9" name="main.P.kc_p38relax"
        value="0.0" id="main_P_kc_p38relax"/>
      <parameter units="unit9"
        name="main.NonSSI_ATPCompetitive.Rxn11.Kr" constant="false"
        id="main_NonSSI_ATPCompetitive_Rxn11_Kr"/>
      <parameter units="unit8" name="main.NoInhibitor.Rxn5.Kf"
        constant="false" id="main_NoInhibitor_Rxn5_Kf"/>
      <parameter units="unit7"
        name="main.NonSSI_NonCompetitive_alteredp38.Rxn15.Flux" constant="false"
        id="main_NonSSI_NonCompetitive_alteredp38_Rxn15_Flux"/>
      <parameter units="unit8" name="main.NoInhibitor.Rxn2.Kf"
        constant="false" id="main_NoInhibitor_Rxn2_Kf"/>
      <parameter units="unit9"
        name="main.NonSSI_NonCompetitive_alteredp38.Rxn171.Kr" constant="false"
        id="main_NonSSI_NonCompetitive_alteredp38_Rxn171_Kr"/>
      <parameter units="unit14"
        name="main.NoInhibitor_MK2changesp38kc.Rxn15.Kr" constant="false"
        id="main_NoInhibitor_MK2changesp38kc_Rxn15_Kr"/>
      <parameter units="unit7"
        name="main.NoInhibitor_MK2changesp38KDATF2.Rxn14.Flux" constant="false"
        id="main_NoInhibitor_MK2changesp38KDATF2_Rxn14_Flux"/>
      <parameter units="unit7"
        name="main.NoInhibitor_MK2changesp38KDATP.RxnATF2.Flux" constant="false"
        id="main_NoInhibitor_MK2changesp38KDATP_RxnATF2_Flux"/>
      <parameter units="unit9"
        name="main.SSI_NonCompetitive_alteredp38.Rxn201.Kf" constant="false"
        id="main_SSI_NonCompetitive_alteredp38_Rxn201_Kf"/>
      <parameter units="unit9"
        name="main.NoInhibitor_ATPdepletion.Rxn7.Kr" constant="false"
        id="main_NoInhibitor_ATPdepletion_Rxn7_Kr"/>
      <parameter units="unit9"
        name="main.NonSSI_ATPCompetitive_MK2changesp38.Rxn12.Kr" constant="false"
        id="main_NonSSI_ATPCompetitive_MK2changesp38_Rxn12_Kr"/>
      <parameter units="unit9"
        name="main.SSI_NonCompetitive.Rxn17.Kr" constant="false"
        id="main_SSI_NonCompetitive_Rxn17_Kr"/>
      <parameter units="unit8"
        name="main.NonSSI_NonCompetitive_alteredp38.Rxn15.Kf" constant="false"
        id="main_NonSSI_NonCompetitive_alteredp38_Rxn15_Kf"/>
      <parameter units="unit4" name="main.IC.I_SSI"
        value="1000.0" id="main_IC_I_SSI"/>
      <parameter units="unit9"
        name="main.NoInhibitor_MK2changesp38KDATF2.RxnATF2.Kf" constant="false"
        id="main_NoInhibitor_MK2changesp38KDATF2_RxnATF2_Kf"/>
      <parameter units="unit7"
        name="main.NonSSI_NonCompetitive.Rxn5.Flux" constant="false"
        id="main_NonSSI_NonCompetitive_Rxn5_Flux"/>
      <parameter units="unit4" name="main.report.NoInh_MK2P"
        constant="false" id="main_report_NoInh_MK2P"/>
      <parameter units="unit9"
        name="main.SSI_ATPCompetitive.Rxn6.Kr" constant="false" id="main_SSI_ATPCompetitive_Rxn6_Kr"/>
      <parameter units="unit8"
        name="main.NonSSI_NonCompetitive_alteredp38.Rxn7.Kf" constant="false"
        id="main_NonSSI_NonCompetitive_alteredp38_Rxn7_Kf"/>
      <parameter units="unit8"
        name="main.NonSSI_NonCompetitive_alteredp38.Rxn19.Kf" constant="false"
        id="main_NonSSI_NonCompetitive_alteredp38_Rxn19_Kf"/>
      <parameter units="unit10"
        name="main.SSI_NonCompetitive_alteredp38.Rxn252.Flux" constant="false"
        id="main_SSI_NonCompetitive_alteredp38_Rxn252_Flux"/>
      <parameter units="unit7"
        name="main.SSI_NonCompetitive.Rxn20.Flux" constant="false"
        id="main_SSI_NonCompetitive_Rxn20_Flux"/>
      <parameter units="unit7"
        name="main.NoInhibitor_SubstrateInhibition.RxnMK2.Flux" constant="false"
        id="main_NoInhibitor_SubstrateInhibition_RxnMK2_Flux"/>
      <parameter units="unit7"
        name="main.NonSSI_NonCompetitive.Rxn15.Flux" constant="false"
        id="main_NonSSI_NonCompetitive_Rxn15_Flux"/>
      <parameter units="unit9"
        name="main.SSI_NonCompetitive_alteredp38.Rxn252.Kr" constant="false"
        id="main_SSI_NonCompetitive_alteredp38_Rxn252_Kr"/>
      <parameter units="unit14"
        name="main.SSI_NonCompetitive_alteredp38.Rxn211.Kf" constant="false"
        id="main_SSI_NonCompetitive_alteredp38_Rxn211_Kf"/>
      <parameter units="unit7"
        name="main.NoInhibitor_MK2changesp38KDATP.Rxn6a.Flux" constant="false"
        id="main_NoInhibitor_MK2changesp38KDATP_Rxn6a_Flux"/>
      <parameter units="unit9"
        name="main.NoInhibitor_SubstrateInhibition.Rxn3.Kr" constant="false"
        id="main_NoInhibitor_SubstrateInhibition_Rxn3_Kr"/>
      <parameter units="unit13"
        name="main.NonSSI_NonCompetitive_alteredp38.Rxn171.Kf" constant="false"
        id="main_NonSSI_NonCompetitive_alteredp38_Rxn171_Kf"/>
      <parameter units="unit7"
        name="main.NoInhibitor_MK2changesp38kc.Rxn5.Flux" constant="false"
        id="main_NoInhibitor_MK2changesp38kc_Rxn5_Flux"/>
      <parameter units="unit9"
        name="main.NoInhibitor_MK2changesp38kc.Rxn19.Kr" constant="false"
        id="main_NoInhibitor_MK2changesp38kc_Rxn19_Kr"/>
      <parameter units="unit8"
        name="main.NonSSI_NonCompetitive.Rxn15.Kf" constant="false"
        id="main_NonSSI_NonCompetitive_Rxn15_Kf"/>
      <parameter units="unit9"
        name="main.NonSSI_ATPCompetitive.Rxn3.Kr" constant="false"
        id="main_NonSSI_ATPCompetitive_Rxn3_Kr"/>
      <parameter units="unit8"
        name="main.NonSSI_NonCompetitive.Rxn20.Kf" constant="false"
        id="main_NonSSI_NonCompetitive_Rxn20_Kf"/>
      <parameter units="unit8"
        name="main.NoInhibitor_phosphoMK2bindsATF2.Rxn7.Kf" constant="false"
        id="main_NoInhibitor_phosphoMK2bindsATF2_Rxn7_Kf"/>
      <parameter units="unit8"
        name="main.NonSSI_NonCompetitive_alteredp38.Rxn1.Kf" constant="false"
        id="main_NonSSI_NonCompetitive_alteredp38_Rxn1_Kf"/>
      <parameter units="unit7"
        name="main.SSI_NonCompetitive.Rxn7.Flux" constant="false"
        id="main_SSI_NonCompetitive_Rxn7_Flux"/>
      <parameter units="unit9"
        name="main.SSI_NonCompetitive_alteredp38.Rxn152.Kr" constant="false"
        id="main_SSI_NonCompetitive_alteredp38_Rxn152_Kr"/>
      <parameter units="unit8"
        name="main.NoInhibitor_MK2changesp38kc.Rxn3.Kf" constant="false"
        id="main_NoInhibitor_MK2changesp38kc_Rxn3_Kf"/>
      <parameter units="unit8"
        name="main.NoInhibitor_ATPdepletion.Rxn.Kf" constant="false"
        id="main_NoInhibitor_ATPdepletion_Rxn_Kf"/>
      <parameter units="unit7"
        name="main.SSI_NonCompetitive.Rxn24.Flux" constant="false"
        id="main_SSI_NonCompetitive_Rxn24_Flux"/>
      <parameter units="unit13"
        name="main.NonSSI_NonCompetitive_alteredp38.Rxn181.Kf" constant="false"
        id="main_NonSSI_NonCompetitive_alteredp38_Rxn181_Kf"/>
      <parameter units="unit7"
        name="main.NonSSI_ATPCompetitive_MK2changesp38.Rxn18.Flux" constant="false"
        id="main_NonSSI_ATPCompetitive_MK2changesp38_Rxn18_Flux"/>
      <parameter units="unit4"
        name="main.report.post_SSI_NonComp_MK2P" constant="false"
        id="main_report_post_SSI_NonComp_MK2P"/>
      <parameter units="unit7"
        name="main.SSI_NonCompetitive_alteredp38.Rxn21.Flux" constant="false"
        id="main_SSI_NonCompetitive_alteredp38_Rxn21_Flux"/>
      <parameter units="unit7"
        name="main.NoInhibitor_MK2changesp38KDATF2.Rxn6.Flux" constant="false"
        id="main_NoInhibitor_MK2changesp38KDATF2_Rxn6_Flux"/>
      <parameter units="unit9"
        name="main.NoInhibitor_MK2changesp38kc.Rxn6.Kr" constant="false"
        id="main_NoInhibitor_MK2changesp38kc_Rxn6_Kr"/>
      <parameter units="unit7"
        name="main.NoInhibitor_SubstrateInhibition.SubstrateInhibition.Rxn12.Flux" constant="false"
        id="main_NoInhibitor_SubstrateInhibition_SubstrateInhibition_Rxn12_Flux"/>
      <parameter units="unit7"
        name="main.NoInhibitor_phosphoMK2bindsATF2.Rxn8.Flux" constant="false"
        id="main_NoInhibitor_phosphoMK2bindsATF2_Rxn8_Flux"/>
      <parameter units="unit8"
        name="main.SSI_ATPCompetitive_MK2changesp38.Rxn3.Kf" constant="false"
        id="main_SSI_ATPCompetitive_MK2changesp38_Rxn3_Kf"/>
      <parameter units="unit7"
        name="main.NoInhibitor_phosphoMK2bindsATF2.Rxn.Flux" constant="false"
        id="main_NoInhibitor_phosphoMK2bindsATF2_Rxn_Flux"/>
      <parameter units="unit7"
        name="main.NoInhibitor_phosphoMK2bindsATF2.Rxn1.Flux" constant="false"
        id="main_NoInhibitor_phosphoMK2bindsATF2_Rxn1_Flux"/>
      <parameter units="unit9"
        name="main.SSI_ATPCompetitive_MK2changesp38.Rxn6a.Kr" constant="false"
        id="main_SSI_ATPCompetitive_MK2changesp38_Rxn6a_Kr"/>
      <parameter units="unit7"
        name="main.NonSSI_ATPCompetitive.Rxn12.Flux" constant="false"
        id="main_NonSSI_ATPCompetitive_Rxn12_Flux"/>
      <parameter units="unit7"
        name="main.NonSSI_NonCompetitive_alteredp38.Rxn152.Flux" constant="false"
        id="main_NonSSI_NonCompetitive_alteredp38_Rxn152_Flux"/>
      <parameter units="unit7"
        name="main.SSI_ATPCompetitive_MK2changesp38.Rxn9.Flux" constant="false"
        id="main_SSI_ATPCompetitive_MK2changesp38_Rxn9_Flux"/>
      <parameter units="unit9"
        name="main.NoInhibitor_ATPdepletion.Rxn2.Kr" constant="false"
        id="main_NoInhibitor_ATPdepletion_Rxn2_Kr"/>
      <parameter units="unit4" name="main.IC.I_nonSSI"
        value="1000.0" id="main_IC_I_nonSSI"/>
      <parameter units="unit8"
        name="main.SSI_NonCompetitive_alteredp38.Rxn232.Kf" constant="false"
        id="main_SSI_NonCompetitive_alteredp38_Rxn232_Kf"/>
      <parameter units="unit7"
        name="main.SSI_ATPCompetitive_MK2changesp38.Rxn15.Flux" constant="false"
        id="main_SSI_ATPCompetitive_MK2changesp38_Rxn15_Flux"/>
      <parameter units="unit9"
        name="main.SSI_NonCompetitive_alteredp38.Rxn232.Kr" constant="false"
        id="main_SSI_NonCompetitive_alteredp38_Rxn232_Kr"/>
      <parameter units="unit9"
        name="main.NonSSI_NonCompetitive.RxnMK2.Kf" constant="false"
        id="main_NonSSI_NonCompetitive_RxnMK2_Kf"/>
      <parameter units="unit7"
        name="main.SSI_ATPCompetitive_MK2changesp38.RxnATF2a.Flux" constant="false"
        id="main_SSI_ATPCompetitive_MK2changesp38_RxnATF2a_Flux"/>
      <parameter units="unit7"
        name="main.SSI_NonCompetitive_alteredp38.Rxn151.Flux" constant="false"
        id="main_SSI_NonCompetitive_alteredp38_Rxn151_Flux"/>
      <parameter units="unit9"
        name="main.NonSSI_NonCompetitive_alteredp38.Rxn252.Kr" constant="false"
        id="main_NonSSI_NonCompetitive_alteredp38_Rxn252_Kr"/>
      <parameter units="unit10"
        name="main.SSI_NonCompetitive_alteredp38.Rxn22.Flux" constant="false"
        id="main_SSI_NonCompetitive_alteredp38_Rxn22_Flux"/>
      <parameter units="unit8" name="main.P.kf_ATP"
        value="0.01" id="main_P_kf_ATP"/>
      <parameter units="unit9"
        name="main.NoInhibitor_MK2changesp38kc.RxnMK2.Kf" constant="false"
        id="main_NoInhibitor_MK2changesp38kc_RxnMK2_Kf"/>
      <parameter units="unit4" name="main.report.NoInh_ATF2P"
        constant="false" id="main_report_NoInh_ATF2P"/>
      <parameter units="unit9"
        name="main.NonSSI_ATPCompetitive_MK2changesp38.Rxn2.Kr" constant="false"
        id="main_NonSSI_ATPCompetitive_MK2changesp38_Rxn2_Kr"/>
      <parameter units="unit9"
        name="main.SSI_NonCompetitive.Rxn5.Kr" constant="false" id="main_SSI_NonCompetitive_Rxn5_Kr"/>
      <parameter units="unit7"
        name="main.SSI_NonCompetitive_alteredp38.Rxn192.Flux" constant="false"
        id="main_SSI_NonCompetitive_alteredp38_Rxn192_Flux"/>
      <parameter units="unit7"
        name="main.NonSSI_NonCompetitive_alteredp38.Rxn202.Flux" constant="false"
        id="main_NonSSI_NonCompetitive_alteredp38_Rxn202_Flux"/>
      <parameter units="unit9"
        name="main.NonSSI_NonCompetitive.Rxn3.Kr" constant="false"
        id="main_NonSSI_NonCompetitive_Rxn3_Kr"/>
      <parameter units="unit7"
        name="main.SSI_NonCompetitive.Rxn21.Flux" constant="false"
        id="main_SSI_NonCompetitive_Rxn21_Flux"/>
      <parameter units="unit9"
        name="main.SSI_NonCompetitive.Rxn23.Kr" constant="false"
        id="main_SSI_NonCompetitive_Rxn23_Kr"/>
      <parameter units="unit9"
        name="main.NoInhibitor.RxnMK2.Kf" constant="false" id="main_NoInhibitor_RxnMK2_Kf"/>
      <parameter units="unit8"
        name="main.SSI_NonCompetitive_alteredp38.Rxn182.Kf" constant="false"
        id="main_SSI_NonCompetitive_alteredp38_Rxn182_Kf"/>
      <parameter units="unit8"
        name="main.NonSSI_NonCompetitive_alteredp38.Rxn16.Kf" constant="false"
        id="main_NonSSI_NonCompetitive_alteredp38_Rxn16_Kf"/>
      <parameter units="unit13"
        name="main.SSI_NonCompetitive_alteredp38.Rxn161.Kf" constant="false"
        id="main_SSI_NonCompetitive_alteredp38_Rxn161_Kf"/>
      <parameter units="unit4"
        name="main.report.NoInh_SubstrateInhibition_MK2P" constant="false"
        id="main_report_NoInh_SubstrateInhibition_MK2P"/>
      <parameter units="unit9"
        name="main.SSI_NonCompetitive.Rxn10.Kr" constant="false"
        id="main_SSI_NonCompetitive_Rxn10_Kr"/>
      <parameter units="unit7"
        name="main.NoInhibitor_MK2changesp38KDATP.Rxn20.Flux" constant="false"
        id="main_NoInhibitor_MK2changesp38KDATP_Rxn20_Flux"/>
      <parameter units="unit7"
        name="main.NonSSI_ATPCompetitive_MK2changesp38.Rxn15.Flux" constant="false"
        id="main_NonSSI_ATPCompetitive_MK2changesp38_Rxn15_Flux"/>
      <parameter units="unit7"
        name="main.NonSSI_NonCompetitive_alteredp38.Rxn201.Flux" constant="false"
        id="main_NonSSI_NonCompetitive_alteredp38_Rxn201_Flux"/>
      <parameter units="unit7"
        name="main.NonSSI_NonCompetitive_alteredp38.Rxn22.Flux" constant="false"
        id="main_NonSSI_NonCompetitive_alteredp38_Rxn22_Flux"/>
      <parameter units="unit7"
        name="main.SSI_NonCompetitive.Rxn9.Flux" constant="false"
        id="main_SSI_NonCompetitive_Rxn9_Flux"/>
      <parameter units="unit9"
        name="main.NonSSI_NonCompetitive_alteredp38.Rxn3.Kr" constant="false"
        id="main_NonSSI_NonCompetitive_alteredp38_Rxn3_Kr"/>
      <parameter units="unit8"
        name="main.NoInhibitor_ATPdepletion.Rxn5.Kf" constant="false"
        id="main_NoInhibitor_ATPdepletion_Rxn5_Kf"/>
      <parameter units="unit7"
        name="main.SSI_NonCompetitive.Rxn25.Flux" constant="false"
        id="main_SSI_NonCompetitive_Rxn25_Flux"/>
      <parameter units="unit7"
        name="main.NonSSI_NonCompetitive_alteredp38.Rxn10.Flux" constant="false"
        id="main_NonSSI_NonCompetitive_alteredp38_Rxn10_Flux"/>
      <parameter units="unit8"
        name="main.NonSSI_NonCompetitive_alteredp38.Rxn18.Kf" constant="false"
        id="main_NonSSI_NonCompetitive_alteredp38_Rxn18_Kf"/>
      <parameter units="unit9"
        name="main.NonSSI_NonCompetitive.Rxn19.Kr" constant="false"
        id="main_NonSSI_NonCompetitive_Rxn19_Kr"/>
      <parameter units="unit9"
        name="main.NoInhibitor_MK2changesp38KDATF2.Rxn17.Kr" constant="false"
        id="main_NoInhibitor_MK2changesp38KDATF2_Rxn17_Kr"/>
      <parameter units="unit4"
        name="main.report.post_NonSSI_ATPcomp_MK2P" constant="false"
        id="main_report_post_NonSSI_ATPcomp_MK2P"/>
      <parameter units="unit4"
        name="main.report.SSI_ATPcomp_MK2P" constant="false" id="main_report_SSI_ATPcomp_MK2P"/>
      <parameter units="unit4" name="main.P.KD_i" value="1.0"
        id="main_P_KD_i"/>
      <parameter units="unit7"
        name="main.SSI_NonCompetitive_alteredp38.Rxn162.Flux" constant="false"
        id="main_SSI_NonCompetitive_alteredp38_Rxn162_Flux"/>
      <parameter units="unit7"
        name="main.NonSSI_NonCompetitive_alteredp38.Rxn161.Flux" constant="false"
        id="main_NonSSI_NonCompetitive_alteredp38_Rxn161_Flux"/>
      <parameter units="unit9"
        name="main.SSI_ATPCompetitive.Rxn11.Kr" constant="false"
        id="main_SSI_ATPCompetitive_Rxn11_Kr"/>
      <parameter units="unit7"
        name="main.SSI_ATPCompetitive.RxnMK2.Flux" constant="false"
        id="main_SSI_ATPCompetitive_RxnMK2_Flux"/>
      <parameter units="unit9"
        name="main.SSI_NonCompetitive_alteredp38.Rxn19.Kr" constant="false"
        id="main_SSI_NonCompetitive_alteredp38_Rxn19_Kr"/>
      <parameter units="unit7"
        name="main.NonSSI_NonCompetitive_alteredp38.Rxn252.Flux" constant="false"
        id="main_NonSSI_NonCompetitive_alteredp38_Rxn252_Flux"/>
      <parameter units="unit9"
        name="main.NoInhibitor_MK2changesp38KDATP.Rxn6.Kr" constant="false"
        id="main_NoInhibitor_MK2changesp38KDATP_Rxn6_Kr"/>
      <parameter units="unit9"
        name="main.SSI_NonCompetitive.RxnMK2.Kf" constant="false"
        id="main_SSI_NonCompetitive_RxnMK2_Kf"/>
      <parameter units="unit9"
        name="main.NoInhibitor_SubstrateInhibition.SubstrateInhibition.Rxn9.Kr" constant="false"
        id="main_NoInhibitor_SubstrateInhibition_SubstrateInhibition_Rxn9_Kr"/>
      <parameter units="unit7"
        name="main.NonSSI_ATPCompetitive_MK2changesp38.Rxn16.Flux" constant="false"
        id="main_NonSSI_ATPCompetitive_MK2changesp38_Rxn16_Flux"/>
      <parameter units="unit8"
        name="main.NoInhibitor_MK2changesp38KDATP.Rxn2.Kf" constant="false"
        id="main_NoInhibitor_MK2changesp38KDATP_Rxn2_Kf"/>
      <parameter units="unit7"
        name="main.NoInhibitor_ATPdepletion.RxnATF2.Flux" constant="false"
        id="main_NoInhibitor_ATPdepletion_RxnATF2_Flux"/>
      <parameter units="unit13"
        name="main.SSI_NonCompetitive_alteredp38.Rxn191.Kf" constant="false"
        id="main_SSI_NonCompetitive_alteredp38_Rxn191_Kf"/>
      <parameter units="unit7"
        name="main.SSI_ATPCompetitive_MK2changesp38.RxnATF2.Flux" constant="false"
        id="main_SSI_ATPCompetitive_MK2changesp38_RxnATF2_Flux"/>
      <parameter units="unit9"
        name="main.SSI_ATPCompetitive_MK2changesp38.Rxn2.Kr" constant="false"
        id="main_SSI_ATPCompetitive_MK2changesp38_Rxn2_Kr"/>
      <parameter units="unit7"
        name="main.NoInhibitor_MK2changesp38KDATP.Rxn2.Flux" constant="false"
        id="main_NoInhibitor_MK2changesp38KDATP_Rxn2_Flux"/>
      <parameter units="unit7"
        name="main.SSI_ATPCompetitive_MK2changesp38.Rxn1.Flux" constant="false"
        id="main_SSI_ATPCompetitive_MK2changesp38_Rxn1_Flux"/>
      <parameter units="unit8"
        name="main.SSI_NonCompetitive.Rxn10.Kf" constant="false"
        id="main_SSI_NonCompetitive_Rxn10_Kf"/>
      <parameter units="unit9"
        name="main.NoInhibitor_MK2changesp38KDATF2.Rxn6a.Kr" constant="false"
        id="main_NoInhibitor_MK2changesp38KDATF2_Rxn6a_Kr"/>
      <parameter units="unit17"
        name="main.NonSSI_ATPCompetitive_MK2changesp38.Rxn13c.Kr" constant="false"
        id="main_NonSSI_ATPCompetitive_MK2changesp38_Rxn13c_Kr"/>
      <parameter units="unit14"
        name="main.NoInhibitor_MK2changesp38KDATP.Rxn14.Kr" constant="false"
        id="main_NoInhibitor_MK2changesp38KDATP_Rxn14_Kr"/>
      <parameter units="unit13"
        name="main.NonSSI_NonCompetitive_alteredp38.Rxn191.Kf" constant="false"
        id="main_NonSSI_NonCompetitive_alteredp38_Rxn191_Kf"/>
      <parameter units="unit9"
        name="main.SSI_ATPCompetitive.Rxn1.Kr" constant="false" id="main_SSI_ATPCompetitive_Rxn1_Kr"/>
      <parameter units="unit8"
        name="main.NonSSI_NonCompetitive_alteredp38.Rxn202.Kf" constant="false"
        id="main_NonSSI_NonCompetitive_alteredp38_Rxn202_Kf"/>
      <parameter units="unit7"
        name="main.NonSSI_ATPCompetitive_MK2changesp38.Rxn21.Flux" constant="false"
        id="main_NonSSI_ATPCompetitive_MK2changesp38_Rxn21_Flux"/>
      <parameter units="unit9"
        name="main.NoInhibitor_MK2changesp38kc.Rxn.Kr" constant="false"
        id="main_NoInhibitor_MK2changesp38kc_Rxn_Kr"/>
      <parameter units="unit7"
        name="main.SSI_NonCompetitive_alteredp38.Rxn3.Flux" constant="false"
        id="main_SSI_NonCompetitive_alteredp38_Rxn3_Flux"/>
      <parameter units="unit8"
        name="main.NonSSI_ATPCompetitive_MK2changesp38.Rxn6.Kf" constant="false"
        id="main_NonSSI_ATPCompetitive_MK2changesp38_Rxn6_Kf"/>
      <parameter units="unit8" name="main.P.kf_MK2ATF2"
        value="0.0010" id="main_P_kf_MK2ATF2"/>
      <parameter units="unit9"
        name="main.NoInhibitor_SubstrateInhibition.SubstrateInhibition.Rxn10.Kr" constant="false"
        id="main_NoInhibitor_SubstrateInhibition_SubstrateInhibition_Rxn10_Kr"/>
      <parameter units="unit7"
        name="main.NoInhibitor.RxnATF2.Flux" constant="false" id="main_NoInhibitor_RxnATF2_Flux"/>
      <parameter units="unit8"
        name="main.NonSSI_NonCompetitive_alteredp38.Rxn152.Kf" constant="false"
        id="main_NonSSI_NonCompetitive_alteredp38_Rxn152_Kf"/>
      <parameter units="unit9"
        name="main.NonSSI_ATPCompetitive.RxnATF2.Kf" constant="false"
        id="main_NonSSI_ATPCompetitive_RxnATF2_Kf"/>
      <parameter units="unit9" name="main.NoInhibitor.Rxn5.Kr"
        constant="false" id="main_NoInhibitor_Rxn5_Kr"/>
      <parameter units="unit7"
        name="main.NonSSI_NonCompetitive.Rxn3.Flux" constant="false"
        id="main_NonSSI_NonCompetitive_Rxn3_Flux"/>
      <parameter units="unit8"
        name="main.NoInhibitor_MK2changesp38kc.Rxn1.Kf" constant="false"
        id="main_NoInhibitor_MK2changesp38kc_Rxn1_Kf"/>
      <parameter units="unit9"
        name="main.NoInhibitor_ATPdepletion.Rxn1.Kr" constant="false"
        id="main_NoInhibitor_ATPdepletion_Rxn1_Kr"/>
      <parameter units="unit14"
        name="main.NoInhibitor_MK2changesp38kc.Rxn21.Kf" constant="false"
        id="main_NoInhibitor_MK2changesp38kc_Rxn21_Kf"/>
      <parameter units="unit8"
        name="main.NonSSI_NonCompetitive_alteredp38.Rxn162.Kf" constant="false"
        id="main_NonSSI_NonCompetitive_alteredp38_Rxn162_Kf"/>
      <parameter units="unit8"
        name="main.NoInhibitor_phosphoMK2bindsATF2.Rxn3.Kf" constant="false"
        id="main_NoInhibitor_phosphoMK2bindsATF2_Rxn3_Kf"/>
      <parameter units="unit9"
        name="main.NonSSI_NonCompetitive_alteredp38.Rxn1.Kr" constant="false"
        id="main_NonSSI_NonCompetitive_alteredp38_Rxn1_Kr"/>
      <parameter units="unit9"
        name="main.SSI_NonCompetitive_alteredp38.Rxn15.Kr" constant="false"
        id="main_SSI_NonCompetitive_alteredp38_Rxn15_Kr"/>
      <parameter units="unit8"
        name="main.NonSSI_ATPCompetitive_MK2changesp38.Rxn19.Kf" constant="false"
        id="main_NonSSI_ATPCompetitive_MK2changesp38_Rxn19_Kf"/>
      <parameter units="unit9" name="main.P.kr_ATP"
        constant="false" id="main_P_kr_ATP"/>
      <parameter units="unit7"
        name="main.NonSSI_NonCompetitive_alteredp38.Rxn2.Flux" constant="false"
        id="main_NonSSI_NonCompetitive_alteredp38_Rxn2_Flux"/>
      <parameter units="unit8"
        name="main.NoInhibitor_MK2changesp38kc.Rxn18.Kf" constant="false"
        id="main_NoInhibitor_MK2changesp38kc_Rxn18_Kf"/>
      <parameter units="unit9"
        name="main.NoInhibitor_MK2changesp38kc.RxnATF2.Kf" constant="false"
        id="main_NoInhibitor_MK2changesp38kc_RxnATF2_Kf"/>
      <parameter units="unit7"
        name="main.NoInhibitor_MK2changesp38KDATF2.Rxn6a.Flux" constant="false"
        id="main_NoInhibitor_MK2changesp38KDATF2_Rxn6a_Flux"/>
      <parameter units="unit7"
        name="main.NoInhibitor_MK2changesp38kc.Rxn18.Flux" constant="false"
        id="main_NoInhibitor_MK2changesp38kc_Rxn18_Flux"/>
      <parameter units="unit7"
        name="main.SSI_NonCompetitive_alteredp38.Rxn2.Flux" constant="false"
        id="main_SSI_NonCompetitive_alteredp38_Rxn2_Flux"/>
      <parameter units="unit7"
        name="main.NoInhibitor_MK2changesp38kc.Rxn2.Flux" constant="false"
        id="main_NoInhibitor_MK2changesp38kc_Rxn2_Flux"/>
      <parameter units="unit7"
        name="main.NonSSI_ATPCompetitive_MK2changesp38.Rxn1.Flux" constant="false"
        id="main_NonSSI_ATPCompetitive_MK2changesp38_Rxn1_Flux"/>
      <parameter units="unit9"
        name="main.NoInhibitor_MK2changesp38KDATP.Rxn6a.Kr" constant="false"
        id="main_NoInhibitor_MK2changesp38KDATP_Rxn6a_Kr"/>
      <parameter units="unit9"
        name="main.SSI_NonCompetitive.Rxn16.Kr" constant="false"
        id="main_SSI_NonCompetitive_Rxn16_Kr"/>
      <parameter units="unit4"
        name="main.report.NoInh_pMK2bindsATF2_ATF2P" constant="false"
        id="main_report_NoInh_pMK2bindsATF2_ATF2P"/>
      <parameter units="unit9"
        name="main.SSI_ATPCompetitive_MK2changesp38.Rxn11b.Kr" constant="false"
        id="main_SSI_ATPCompetitive_MK2changesp38_Rxn11b_Kr"/>
      <parameter units="unit8"
        name="main.NoInhibitor_MK2changesp38KDATP.Rxn3.Kf" constant="false"
        id="main_NoInhibitor_MK2changesp38KDATP_Rxn3_Kf"/>
      <parameter units="unit7"
        name="main.NoInhibitor_MK2changesp38KDATP.Rxn.Flux" constant="false"
        id="main_NoInhibitor_MK2changesp38KDATP_Rxn_Flux"/>
      <parameter units="unit9"
        name="main.NonSSI_NonCompetitive_alteredp38.RxnATF2a.Kf" constant="false"
        id="main_NonSSI_NonCompetitive_alteredp38_RxnATF2a_Kf"/>
      <parameter units="unit7"
        name="main.NonSSI_NonCompetitive_alteredp38.Rxn3.Flux" constant="false"
        id="main_NonSSI_NonCompetitive_alteredp38_Rxn3_Flux"/>
      <parameter units="unit8"
        name="main.SSI_ATPCompetitive.Rxn6.Kf" constant="false" id="main_SSI_ATPCompetitive_Rxn6_Kf"/>
      <parameter units="unit9"
        name="main.SSI_NonCompetitive_alteredp38.Rxn202.Kr" constant="false"
        id="main_SSI_NonCompetitive_alteredp38_Rxn202_Kr"/>
      <parameter units="unit14"
        name="main.NonSSI_NonCompetitive_alteredp38.Rxn161.Kr" constant="false"
        id="main_NonSSI_NonCompetitive_alteredp38_Rxn161_Kr"/>
      <parameter units="unit7"
        name="main.NonSSI_NonCompetitive_alteredp38.RxnMK2.Flux" constant="false"
        id="main_NonSSI_NonCompetitive_alteredp38_RxnMK2_Flux"/>
      <parameter units="unit9"
        name="main.NonSSI_NonCompetitive_alteredp38.Rxn242.Kr" constant="false"
        id="main_NonSSI_NonCompetitive_alteredp38_Rxn242_Kr"/>
      <parameter units="unit7"
        name="main.SSI_NonCompetitive_alteredp38.Rxn15.Flux" constant="false"
        id="main_SSI_NonCompetitive_alteredp38_Rxn15_Flux"/>
      <parameter units="unit7"
        name="main.NonSSI_NonCompetitive.Rxn25.Flux" constant="false"
        id="main_NonSSI_NonCompetitive_Rxn25_Flux"/>
      <parameter units="unit7"
        name="main.SSI_NonCompetitive.Rxn22.Flux" constant="false"
        id="main_SSI_NonCompetitive_Rxn22_Flux"/>
      <parameter units="unit9"
        name="main.NoInhibitor_ATPdepletion.Rxn5.Kr" constant="false"
        id="main_NoInhibitor_ATPdepletion_Rxn5_Kr"/>
      <parameter units="unit4"
        name="main.report.post_SSI_NonComp_ATF2P" constant="false"
        id="main_report_post_SSI_NonComp_ATF2P"/>
      <parameter units="unit9"
        name="main.SSI_NonCompetitive_alteredp38.Rxn181.Kr" constant="false"
        id="main_SSI_NonCompetitive_alteredp38_Rxn181_Kr"/>
      <parameter units="unit9"
        name="main.SSI_ATPCompetitive_MK2changesp38.Rxn9.Kr" constant="false"
        id="main_SSI_ATPCompetitive_MK2changesp38_Rxn9_Kr"/>
      <parameter units="unit8"
        name="main.SSI_NonCompetitive_alteredp38.Rxn242.Kf" constant="false"
        id="main_SSI_NonCompetitive_alteredp38_Rxn242_Kf"/>
      <parameter units="unit7"
        name="main.SSI_ATPCompetitive.Rxn10.Flux" constant="false"
        id="main_SSI_ATPCompetitive_Rxn10_Flux"/>
      <parameter units="unit9"
        name="main.NonSSI_ATPCompetitive_MK2changesp38.Rxn19.Kr" constant="false"
        id="main_NonSSI_ATPCompetitive_MK2changesp38_Rxn19_Kr"/>
      <parameter units="unit7"
        name="main.NoInhibitor_MK2changesp38kc.Rxn19.Flux" constant="false"
        id="main_NoInhibitor_MK2changesp38kc_Rxn19_Flux"/>
      <parameter units="unit8"
        name="main.SSI_NonCompetitive.Rxn15.Kf" constant="false"
        id="main_SSI_NonCompetitive_Rxn15_Kf"/>
      <parameter units="unit4"
        name="main.report.NoInh_ATPdepletion_MK2P" constant="false"
        id="main_report_NoInh_ATPdepletion_MK2P"/>
      <parameter units="unit8"
        name="main.NonSSI_ATPCompetitive_MK2changesp38.Rxn2.Kf" constant="false"
        id="main_NonSSI_ATPCompetitive_MK2changesp38_Rxn2_Kf"/>
      <parameter units="unit4" name="main.IC.active_p38"
        value="0.5" id="main_IC_active_p38"/>
      <parameter units="unit9"
        name="main.NoInhibitor_MK2changesp38KDATF2.Rxn2.Kr" constant="false"
        id="main_NoInhibitor_MK2changesp38KDATF2_Rxn2_Kr"/>
      <parameter units="unit13"
        name="main.NonSSI_ATPCompetitive_MK2changesp38.Rxn11.Kf" constant="false"
        id="main_NonSSI_ATPCompetitive_MK2changesp38_Rxn11_Kf"/>
      <parameter units="unit7"
        name="main.SSI_NonCompetitive.RxnMK2.Flux" constant="false"
        id="main_SSI_NonCompetitive_RxnMK2_Flux"/>
      <parameter units="unit7"
        name="main.NoInhibitor_MK2changesp38KDATP.Rxn5.Flux" constant="false"
        id="main_NoInhibitor_MK2changesp38KDATP_Rxn5_Flux"/>
      <parameter units="unit7"
        name="main.NonSSI_ATPCompetitive.Rxn7.Flux" constant="false"
        id="main_NonSSI_ATPCompetitive_Rxn7_Flux"/>
      <parameter units="unit7"
        name="main.SSI_ATPCompetitive_MK2changesp38.Rxn13c.Flux" constant="false"
        id="main_SSI_ATPCompetitive_MK2changesp38_Rxn13c_Flux"/>
      <parameter units="unit8"
        name="main.NonSSI_NonCompetitive_alteredp38.Rxn102.Kf" constant="false"
        id="main_NonSSI_NonCompetitive_alteredp38_Rxn102_Kf"/>
      <parameter units="unit9"
        name="main.NonSSI_ATPCompetitive.Rxn7.Kr" constant="false"
        id="main_NonSSI_ATPCompetitive_Rxn7_Kr"/>
      <parameter units="unit8"
        name="main.NoInhibitor_SubstrateInhibition.Rxn6.Kf" constant="false"
        id="main_NoInhibitor_SubstrateInhibition_Rxn6_Kf"/>
      <parameter units="unit9"
        name="main.SSI_ATPCompetitive.Rxn3.Kr" constant="false" id="main_SSI_ATPCompetitive_Rxn3_Kr"/>
      <parameter units="unit13"
        name="main.SSI_ATPCompetitive_MK2changesp38.Rxn13b.Kf" constant="false"
        id="main_SSI_ATPCompetitive_MK2changesp38_Rxn13b_Kf"/>
      <parameter units="unit8"
        name="main.NonSSI_NonCompetitive.Rxn7.Kf" constant="false"
        id="main_NonSSI_NonCompetitive_Rxn7_Kf"/>
      <parameter units="unit7"
        name="main.SSI_NonCompetitive.Rxn1.Flux" constant="false"
        id="main_SSI_NonCompetitive_Rxn1_Flux"/>
      <parameter units="unit16"
        name="main.NoInhibitor_MK2changesp38KDATP.Rxn15.Kf" constant="false"
        id="main_NoInhibitor_MK2changesp38KDATP_Rxn15_Kf"/>
      <parameter units="unit9"
        name="main.NonSSI_ATPCompetitive.Rxn12.Kr" constant="false"
        id="main_NonSSI_ATPCompetitive_Rxn12_Kr"/>
      <parameter units="unit9"
        name="main.NoInhibitor_MK2changesp38kc.Rxn17.Kr" constant="false"
        id="main_NoInhibitor_MK2changesp38kc_Rxn17_Kr"/>
      <parameter units="unit8"
        name="main.SSI_ATPCompetitive_MK2changesp38.Rxn16.Kf" constant="false"
        id="main_SSI_ATPCompetitive_MK2changesp38_Rxn16_Kf"/>
      <parameter units="unit9"
        name="main.NoInhibitor_MK2changesp38kc.Rxn7.Kr" constant="false"
        id="main_NoInhibitor_MK2changesp38kc_Rxn7_Kr"/>
      <parameter units="unit9"
        name="main.NonSSI_ATPCompetitive_MK2changesp38.Rxn6a.Kr" constant="false"
        id="main_NonSSI_ATPCompetitive_MK2changesp38_Rxn6a_Kr"/>
      <parameter units="unit7"
        name="main.NonSSI_NonCompetitive_alteredp38.Rxn14.Flux" constant="false"
        id="main_NonSSI_NonCompetitive_alteredp38_Rxn14_Flux"/>
      <parameter units="unit7"
        name="main.NoInhibitor_MK2changesp38KDATF2.Rxn2.Flux" constant="false"
        id="main_NoInhibitor_MK2changesp38KDATF2_Rxn2_Flux"/>
      <parameter units="unit8"
        name="main.SSI_NonCompetitive_alteredp38.Rxn162.Kf" constant="false"
        id="main_SSI_NonCompetitive_alteredp38_Rxn162_Kf"/>
      <parameter units="unit9"
        name="main.NoInhibitor_SubstrateInhibition.SubstrateInhibition.Rxn8.Kr" constant="false"
        id="main_NoInhibitor_SubstrateInhibition_SubstrateInhibition_Rxn8_Kr"/>
      <parameter units="unit13"
        name="main.SSI_ATPCompetitive_MK2changesp38.Rxn10.Kf" constant="false"
        id="main_SSI_ATPCompetitive_MK2changesp38_Rxn10_Kf"/>
      <parameter units="unit13"
        name="main.NonSSI_ATPCompetitive_MK2changesp38.Rxn9.Kf" constant="false"
        id="main_NonSSI_ATPCompetitive_MK2changesp38_Rxn9_Kf"/>
      <parameter units="unit9"
        name="main.SSI_ATPCompetitive_MK2changesp38.Rxn5.Kr" constant="false"
        id="main_SSI_ATPCompetitive_MK2changesp38_Rxn5_Kr"/>
      <parameter units="unit9"
        name="main.SSI_NonCompetitive_alteredp38.Rxn10.Kr" constant="false"
        id="main_SSI_NonCompetitive_alteredp38_Rxn10_Kr"/>
      <parameter units="unit9"
        name="main.NonSSI_ATPCompetitive_MK2changesp38.Rxn10b.Kr" constant="false"
        id="main_NonSSI_ATPCompetitive_MK2changesp38_Rxn10b_Kr"/>
      <parameter units="unit7"
        name="main.SSI_NonCompetitive_alteredp38.Rxn191.Flux" constant="false"
        id="main_SSI_NonCompetitive_alteredp38_Rxn191_Flux"/>
      <parameter units="unit7"
        name="main.SSI_ATPCompetitive_MK2changesp38.Rxn17.Flux" constant="false"
        id="main_SSI_ATPCompetitive_MK2changesp38_Rxn17_Flux"/>
      <parameter units="unit4"
        name="main.report.NonSSI_ATPcomp_ATF2P" constant="false"
        id="main_report_NonSSI_ATPcomp_ATF2P"/>
      <parameter units="unit9"
        name="main.NonSSI_NonCompetitive_alteredp38.Rxn201.Kf" constant="false"
        id="main_NonSSI_NonCompetitive_alteredp38_Rxn201_Kf"/>
      <parameter units="unit8"
        name="main.NoInhibitor_ATPdepletion.Rxn2.Kf" constant="false"
        id="main_NoInhibitor_ATPdepletion_Rxn2_Kf"/>
      <parameter units="unit4"
        name="main.report.NoInh_pMK2bindsATF2_MK2P" constant="false"
        id="main_report_NoInh_pMK2bindsATF2_MK2P"/>
      <parameter units="unit8"
        name="main.NonSSI_ATPCompetitive_MK2changesp38.Rxn1.Kf" constant="false"
        id="main_NonSSI_ATPCompetitive_MK2changesp38_Rxn1_Kf"/>
      <parameter units="unit7"
        name="main.NoInhibitor_MK2changesp38kc.Rxn14.Flux" constant="false"
        id="main_NoInhibitor_MK2changesp38kc_Rxn14_Flux"/>
      <parameter units="unit8"
        name="main.NonSSI_NonCompetitive_alteredp38.Rxn232.Kf" constant="false"
        id="main_NonSSI_NonCompetitive_alteredp38_Rxn232_Kf"/>
      <parameter units="unit13"
        name="main.SSI_ATPCompetitive_MK2changesp38.Rxn12.Kf" constant="false"
        id="main_SSI_ATPCompetitive_MK2changesp38_Rxn12_Kf"/>
      <parameter units="unit8"
        name="main.SSI_NonCompetitive.Rxn1.Kf" constant="false" id="main_SSI_NonCompetitive_Rxn1_Kf"/>
      <parameter units="unit7"
        name="main.NonSSI_NonCompetitive_alteredp38.Rxn92.Flux" constant="false"
        id="main_NonSSI_NonCompetitive_alteredp38_Rxn92_Flux"/>
      <parameter units="unit7"
        name="main.NonSSI_ATPCompetitive.Rxn13.Flux" constant="false"
        id="main_NonSSI_ATPCompetitive_Rxn13_Flux"/>
      <parameter units="unit8"
        name="main.NonSSI_ATPCompetitive.Rxn7.Kf" constant="false"
        id="main_NonSSI_ATPCompetitive_Rxn7_Kf"/>
      <parameter units="unit9"
        name="main.NonSSI_NonCompetitive.Rxn23.Kr" constant="false"
        id="main_NonSSI_NonCompetitive_Rxn23_Kr"/>
      <parameter units="unit7"
        name="main.NoInhibitor_MK2changesp38KDATF2.Rxn16.Flux" constant="false"
        id="main_NoInhibitor_MK2changesp38KDATF2_Rxn16_Flux"/>
      <parameter units="unit16"
        name="main.NoInhibitor_MK2changesp38KDATF2.Rxn6a.Kf" constant="false"
        id="main_NoInhibitor_MK2changesp38KDATF2_Rxn6a_Kf"/>
      <parameter units="unit8" name="main.NoInhibitor.Rxn6.Kf"
        constant="false" id="main_NoInhibitor_Rxn6_Kf"/>
      <parameter units="unit9"
        name="main.NoInhibitor.RxnATF2.Kf" constant="false" id="main_NoInhibitor_RxnATF2_Kf"/>
      <parameter units="unit7"
        name="main.SSI_ATPCompetitive_MK2changesp38.Rxn6.Flux" constant="false"
        id="main_SSI_ATPCompetitive_MK2changesp38_Rxn6_Flux"/>
      <parameter units="unit9"
        name="main.NoInhibitor_MK2changesp38KDATF2.Rxn1.Kr" constant="false"
        id="main_NoInhibitor_MK2changesp38KDATF2_Rxn1_Kr"/>
      <parameter units="unit7"
        name="main.NonSSI_ATPCompetitive_MK2changesp38.Rxn17.Flux" constant="false"
        id="main_NonSSI_ATPCompetitive_MK2changesp38_Rxn17_Flux"/>
      <parameter units="unit4"
        name="main.report.SSI_Noncomp_ATF2P" constant="false" id="main_report_SSI_Noncomp_ATF2P"/>
      <parameter units="unit7"
        name="main.NonSSI_NonCompetitive_alteredp38.Rxn162.Flux" constant="false"
        id="main_NonSSI_NonCompetitive_alteredp38_Rxn162_Flux"/>
      <parameter units="unit9"
        name="main.NoInhibitor_MK2changesp38kc.Rxn20.Kf" constant="false"
        id="main_NoInhibitor_MK2changesp38kc_Rxn20_Kf"/>
      <parameter units="unit8"
        name="main.SSI_ATPCompetitive_MK2changesp38.Rxn5.Kf" constant="false"
        id="main_SSI_ATPCompetitive_MK2changesp38_Rxn5_Kf"/>
      <parameter units="unit7"
        name="main.NoInhibitor_MK2changesp38kc.Rxn3.Flux" constant="false"
        id="main_NoInhibitor_MK2changesp38kc_Rxn3_Flux"/>
      <parameter units="unit7"
        name="main.NoInhibitor_MK2changesp38KDATF2.Rxn.Flux" constant="false"
        id="main_NoInhibitor_MK2changesp38KDATF2_Rxn_Flux"/>
      <parameter units="unit7"
        name="main.NonSSI_NonCompetitive_alteredp38.Rxn.Flux" constant="false"
        id="main_NonSSI_NonCompetitive_alteredp38_Rxn_Flux"/>
      <parameter units="unit9"
        name="main.NoInhibitor_MK2changesp38kc.Rxn1.Kr" constant="false"
        id="main_NoInhibitor_MK2changesp38kc_Rxn1_Kr"/>
      <parameter units="unit7"
        name="main.NonSSI_ATPCompetitive_MK2changesp38.Rxn13c.Flux" constant="false"
        id="main_NonSSI_ATPCompetitive_MK2changesp38_Rxn13c_Flux"/>
      <parameter units="unit8"
        name="main.NonSSI_ATPCompetitive_MK2changesp38.Rxn.Kf" constant="false"
        id="main_NonSSI_ATPCompetitive_MK2changesp38_Rxn_Kf"/>
      <parameter units="unit7"
        name="main.SSI_NonCompetitive.Rxn15.Flux" constant="false"
        id="main_SSI_NonCompetitive_Rxn15_Flux"/>
      <parameter units="unit9"
        name="main.NonSSI_NonCompetitive.Rxn15.Kr" constant="false"
        id="main_NonSSI_NonCompetitive_Rxn15_Kr"/>
      <parameter units="unit9"
        name="main.SSI_ATPCompetitive.RxnATF2.Kf" constant="false"
        id="main_SSI_ATPCompetitive_RxnATF2_Kf"/>
      <parameter units="unit9" name="main.NoInhibitor.Rxn.Kr"
        constant="false" id="main_NoInhibitor_Rxn_Kr"/>
      <parameter units="unit8"
        name="main.SSI_ATPCompetitive.Rxn2.Kf" constant="false" id="main_SSI_ATPCompetitive_Rxn2_Kf"/>
      <parameter units="unit8"
        name="main.NoInhibitor_MK2changesp38KDATP.Rxn7.Kf" constant="false"
        id="main_NoInhibitor_MK2changesp38KDATP_Rxn7_Kf"/>
      <parameter units="unit7"
        name="main.NoInhibitor_phosphoMK2bindsATF2.Rxn5.Flux" constant="false"
        id="main_NoInhibitor_phosphoMK2bindsATF2_Rxn5_Flux"/>
      <parameter units="unit9"
        name="main.NonSSI_ATPCompetitive.Rxn5.Kr" constant="false"
        id="main_NonSSI_ATPCompetitive_Rxn5_Kr"/>
      <parameter units="unit8"
        name="main.SSI_NonCompetitive.Rxn5.Kf" constant="false" id="main_SSI_NonCompetitive_Rxn5_Kf"/>
      <parameter units="unit14"
        name="main.NonSSI_NonCompetitive_alteredp38.Rxn211.Kf" constant="false"
        id="main_NonSSI_NonCompetitive_alteredp38_Rxn211_Kf"/>
      <parameter units="unit14"
        name="main.NoInhibitor_MK2changesp38kc.Rxn14.Kr" constant="false"
        id="main_NoInhibitor_MK2changesp38kc_Rxn14_Kr"/>
      <parameter units="unit7"
        name="main.NoInhibitor_SubstrateInhibition.SubstrateInhibition.Rxn8.Flux" constant="false"
        id="main_NoInhibitor_SubstrateInhibition_SubstrateInhibition_Rxn8_Flux"/>
      <parameter units="unit7"
        name="main.SSI_NonCompetitive.Rxn19.Flux" constant="false"
        id="main_SSI_NonCompetitive_Rxn19_Flux"/>
      <parameter units="unit16"
        name="main.NoInhibitor_MK2changesp38kc.Rxn6a.Kf" constant="false"
        id="main_NoInhibitor_MK2changesp38kc_Rxn6a_Kf"/>
      <parameter units="unit7"
        name="main.NonSSI_NonCompetitive.Rxn17.Flux" constant="false"
        id="main_NonSSI_NonCompetitive_Rxn17_Flux"/>
      <parameter units="unit8" name="main.P.kf_MK2"
        value="0.0010" id="main_P_kf_MK2"/>
      <parameter units="unit14"
        name="main.SSI_ATPCompetitive_MK2changesp38.Rxn13.Kf" constant="false"
        id="main_SSI_ATPCompetitive_MK2changesp38_Rxn13_Kf"/>
      <parameter units="unit7"
        name="main.SSI_NonCompetitive.Rxn3.Flux" constant="false"
        id="main_SSI_NonCompetitive_Rxn3_Flux"/>
      <parameter units="unit7"
        name="main.NoInhibitor_SubstrateInhibition.SubstrateInhibition.Rxn11.Flux" constant="false"
        id="main_NoInhibitor_SubstrateInhibition_SubstrateInhibition_Rxn11_Flux"/>
      <parameter units="unit8"
        name="main.SSI_NonCompetitive_alteredp38.Rxn17.Kf" constant="false"
        id="main_SSI_NonCompetitive_alteredp38_Rxn17_Kf"/>
      <parameter units="unit13"
        name="main.NonSSI_ATPCompetitive_MK2changesp38.Rxn9b.Kf" constant="false"
        id="main_NonSSI_ATPCompetitive_MK2changesp38_Rxn9b_Kf"/>
      <parameter units="unit14"
        name="main.NoInhibitor_MK2changesp38kc.Rxn16.Kr" constant="false"
        id="main_NoInhibitor_MK2changesp38kc_Rxn16_Kr"/>
      <parameter units="unit8"
        name="main.SSI_NonCompetitive_alteredp38.Rxn24.Kf" constant="false"
        id="main_SSI_NonCompetitive_alteredp38_Rxn24_Kf"/>
      <parameter units="unit8"
        name="main.SSI_NonCompetitive_alteredp38.Rxn152.Kf" constant="false"
        id="main_SSI_NonCompetitive_alteredp38_Rxn152_Kf"/>
      <parameter units="unit9" name="main.P.kr_postATF2"
        constant="false" id="main_P_kr_postATF2"/>
      <parameter units="unit9"
        name="main.SSI_NonCompetitive.Rxn25.Kr" constant="false"
        id="main_SSI_NonCompetitive_Rxn25_Kr"/>
      <parameter units="unit9"
        name="main.NonSSI_NonCompetitive_alteredp38.Rxn16.Kr" constant="false"
        id="main_NonSSI_NonCompetitive_alteredp38_Rxn16_Kr"/>
      <parameter units="unit7"
        name="main.NoInhibitor_SubstrateInhibition.Rxn7.Flux" constant="false"
        id="main_NoInhibitor_SubstrateInhibition_Rxn7_Flux"/>
      <parameter units="unit8"
        name="main.NoInhibitor_MK2changesp38kc.Rxn19.Kf" constant="false"
        id="main_NoInhibitor_MK2changesp38kc_Rxn19_Kf"/>
      <parameter units="unit9" name="main.P.kc_p38MK2"
        value="0.33" id="main_P_kc_p38MK2"/>
      <parameter units="unit8"
        name="main.NonSSI_NonCompetitive_alteredp38.Rxn222.Kf" constant="false"
        id="main_NonSSI_NonCompetitive_alteredp38_Rxn222_Kf"/>
      <parameter units="unit9"
        name="main.SSI_ATPCompetitive_MK2changesp38.Rxn18.Kr" constant="false"
        id="main_SSI_ATPCompetitive_MK2changesp38_Rxn18_Kr"/>
      <parameter units="unit7"
        name="main.NoInhibitor_ATPdepletion.Rxn7.Flux" constant="false"
        id="main_NoInhibitor_ATPdepletion_Rxn7_Flux"/>
      <parameter units="unit9"
        name="main.NonSSI_NonCompetitive_alteredp38.Rxn.Kr" constant="false"
        id="main_NonSSI_NonCompetitive_alteredp38_Rxn_Kr"/>
      <parameter units="unit7"
        name="main.NoInhibitor_MK2changesp38KDATP.Rxn13.Flux" constant="false"
        id="main_NoInhibitor_MK2changesp38KDATP_Rxn13_Flux"/>
      <parameter units="unit7"
        name="main.NonSSI_NonCompetitive_alteredp38.Rxn151.Flux" constant="false"
        id="main_NonSSI_NonCompetitive_alteredp38_Rxn151_Flux"/>
      <parameter units="unit9"
        name="main.NonSSI_ATPCompetitive_MK2changesp38.Rxn7.Kr" constant="false"
        id="main_NonSSI_ATPCompetitive_MK2changesp38_Rxn7_Kr"/>
      <parameter units="unit9"
        name="main.NoInhibitor_SubstrateInhibition.RxnATF2.Kf" constant="false"
        id="main_NoInhibitor_SubstrateInhibition_RxnATF2_Kf"/>
      <parameter units="unit4"
        name="main.report.NoInh_MK2altersp38KDATP_MK2P" constant="false"
        id="main_report_NoInh_MK2altersp38KDATP_MK2P"/>
      <parameter units="unit8"
        name="main.NonSSI_NonCompetitive_alteredp38.Rxn20.Kf" constant="false"
        id="main_NonSSI_NonCompetitive_alteredp38_Rxn20_Kf"/>
      <parameter units="unit8"
        name="main.NonSSI_ATPCompetitive_MK2changesp38.Rxn18.Kf" constant="false"
        id="main_NonSSI_ATPCompetitive_MK2changesp38_Rxn18_Kf"/>
      <parameter units="unit10"
        name="main.SSI_NonCompetitive_alteredp38.Rxn25.Flux" constant="false"
        id="main_SSI_NonCompetitive_alteredp38_Rxn25_Flux"/>
      <parameter units="unit7"
        name="main.SSI_NonCompetitive_alteredp38.Rxn242.Flux" constant="false"
        id="main_SSI_NonCompetitive_alteredp38_Rxn242_Flux"/>
      <parameter units="unit7"
        name="main.NoInhibitor_MK2changesp38KDATF2.RxnATF2.Flux" constant="false"
        id="main_NoInhibitor_MK2changesp38KDATF2_RxnATF2_Flux"/>
      <parameter units="unit8"
        name="main.SSI_ATPCompetitive.Rxn12.Kf" constant="false"
        id="main_SSI_ATPCompetitive_Rxn12_Kf"/>
      <parameter units="unit9"
        name="main.NoInhibitor_MK2changesp38KDATF2.Rxn20.Kf" constant="false"
        id="main_NoInhibitor_MK2changesp38KDATF2_Rxn20_Kf"/>
      <parameter units="unit9"
        name="main.NoInhibitor_MK2changesp38KDATF2.Rxn.Kr" constant="false"
        id="main_NoInhibitor_MK2changesp38KDATF2_Rxn_Kr"/>
      <parameter units="unit8"
        name="main.NoInhibitor_MK2changesp38kc.Rxn.Kf" constant="false"
        id="main_NoInhibitor_MK2changesp38kc_Rxn_Kf"/>
      <parameter units="unit8"
        name="main.NonSSI_NonCompetitive.Rxn25.Kf" constant="false"
        id="main_NonSSI_NonCompetitive_Rxn25_Kf"/>
      <parameter units="unit13"
        name="main.SSI_NonCompetitive_alteredp38.Rxn14.Kf" constant="false"
        id="main_SSI_NonCompetitive_alteredp38_Rxn14_Kf"/>
      <parameter units="unit14"
        name="main.SSI_ATPCompetitive_MK2changesp38.Rxn16.Kr" constant="false"
        id="main_SSI_ATPCompetitive_MK2changesp38_Rxn16_Kr"/>
      <parameter units="unit9" name="main.P.kc_pMK2ATP"
        value="10.0" id="main_P_kc_pMK2ATP"/>
      <parameter units="unit7"
        name="main.SSI_NonCompetitive_alteredp38.RxnATF2.Flux" constant="false"
        id="main_SSI_NonCompetitive_alteredp38_RxnATF2_Flux"/>
      <parameter units="unit7"
        name="main.NoInhibitor_phosphoMK2bindsATF2.Rxn3.Flux" constant="false"
        id="main_NoInhibitor_phosphoMK2bindsATF2_Rxn3_Flux"/>
      <parameter units="unit16"
        name="main.NonSSI_ATPCompetitive_MK2changesp38.Rxn14.Kf" constant="false"
        id="main_NonSSI_ATPCompetitive_MK2changesp38_Rxn14_Kf"/>
      <parameter units="unit7"
        name="main.NonSSI_NonCompetitive_alteredp38.Rxn6a.Flux" constant="false"
        id="main_NonSSI_NonCompetitive_alteredp38_Rxn6a_Flux"/>
      <parameter units="unit14"
        name="main.NoInhibitor_MK2changesp38KDATP.Rxn15.Kr" constant="false"
        id="main_NoInhibitor_MK2changesp38KDATP_Rxn15_Kr"/>
      <parameter units="unit7"
        name="main.NoInhibitor_SubstrateInhibition.SubstrateInhibition.Rxn13.Flux" constant="false"
        id="main_NoInhibitor_SubstrateInhibition_SubstrateInhibition_Rxn13_Flux"/>
      <parameter units="unit8"
        name="main.NoInhibitor_MK2changesp38KDATF2.Rxn1.Kf" constant="false"
        id="main_NoInhibitor_MK2changesp38KDATF2_Rxn1_Kf"/>
      <parameter units="unit9"
        name="main.NonSSI_ATPCompetitive_MK2changesp38.RxnMK2.Kf" constant="false"
        id="main_NonSSI_ATPCompetitive_MK2changesp38_RxnMK2_Kf"/>
      <parameter units="unit7"
        name="main.NoInhibitor_MK2changesp38kc.Rxn20.Flux" constant="false"
        id="main_NoInhibitor_MK2changesp38kc_Rxn20_Flux"/>
      <parameter units="unit8"
        name="main.SSI_NonCompetitive_alteredp38.Rxn2.Kf" constant="false"
        id="main_SSI_NonCompetitive_alteredp38_Rxn2_Kf"/>
      <parameter units="unit8"
        name="main.NonSSI_NonCompetitive.Rxn19.Kf" constant="false"
        id="main_NonSSI_NonCompetitive_Rxn19_Kf"/>
      <parameter units="unit7"
        name="main.NonSSI_NonCompetitive.Rxn24.Flux" constant="false"
        id="main_NonSSI_NonCompetitive_Rxn24_Flux"/>
      <parameter units="unit8"
        name="main.SSI_NonCompetitive.Rxn7.Kf" constant="false" id="main_SSI_NonCompetitive_Rxn7_Kf"/>
      <parameter units="unit7"
        name="main.NoInhibitor_MK2changesp38KDATP.Rxn21.Flux" constant="false"
        id="main_NoInhibitor_MK2changesp38KDATP_Rxn21_Flux"/>
      <parameter units="unit7"
        name="main.SSI_ATPCompetitive.Rxn13.Flux" constant="false"
        id="main_SSI_ATPCompetitive_Rxn13_Flux"/>
      <parameter units="unit9"
        name="main.SSI_NonCompetitive.Rxn20.Kr" constant="false"
        id="main_SSI_NonCompetitive_Rxn20_Kr"/>
      <parameter units="unit7"
        name="main.SSI_NonCompetitive_alteredp38.Rxn181.Flux" constant="false"
        id="main_SSI_NonCompetitive_alteredp38_Rxn181_Flux"/>
      <parameter units="unit7"
        name="main.NonSSI_ATPCompetitive_MK2changesp38.Rxn14.Flux" constant="false"
        id="main_NonSSI_ATPCompetitive_MK2changesp38_Rxn14_Flux"/>
      <parameter units="unit7"
        name="main.SSI_ATPCompetitive_MK2changesp38.Rxn5.Flux" constant="false"
        id="main_SSI_ATPCompetitive_MK2changesp38_Rxn5_Flux"/>
      <parameter units="unit9"
        name="main.SSI_NonCompetitive_alteredp38.Rxn182.Kr" constant="false"
        id="main_SSI_NonCompetitive_alteredp38_Rxn182_Kr"/>
      <parameter units="unit9"
        name="main.SSI_NonCompetitive_alteredp38.Rxn102.Kr" constant="false"
        id="main_SSI_NonCompetitive_alteredp38_Rxn102_Kr"/>
      <parameter units="unit7"
        name="main.SSI_NonCompetitive_alteredp38.Rxn20.Flux" constant="false"
        id="main_SSI_NonCompetitive_alteredp38_Rxn20_Flux"/>
      <parameter units="unit4"
        name="main.report.post_NonSSI_ATPcomp_ATF2P" constant="false"
        id="main_report_post_NonSSI_ATPcomp_ATF2P"/>
      <parameter units="unit8"
        name="main.NonSSI_NonCompetitive_alteredp38.Rxn252.Kf" constant="false"
        id="main_NonSSI_NonCompetitive_alteredp38_Rxn252_Kf"/>
      <parameter units="unit7"
        name="main.SSI_NonCompetitive.Rxn23.Flux" constant="false"
        id="main_SSI_NonCompetitive_Rxn23_Flux"/>
    </listOfParameters>
    <listOfRules>
      <assignmentRule
        variable="main_SSI_ATPCompetitive_Rxn_Kf">
        <math xmlns="http://www.w3.org/1998/Math/MathML">
          <ci>
            main_P_kf_ATP</ci>
        </math>
      </assignmentRule>
      <assignmentRule
        variable="main_NoInhibitor_SubstrateInhibition_SubstrateInhibition_Rxn10_Kf">
        <math xmlns="http://www.w3.org/1998/Math/MathML">
          <ci>
            main_P_kf_MK2</ci>
        </math>
      </assignmentRule>
      <assignmentRule
        variable="main_SSI_ATPCompetitive_MK2changesp38_Rxn13c_Kf">
        <math xmlns="http://www.w3.org/1998/Math/MathML">
          <ci>
            main_P_kf_MK2</ci>
        </math>
      </assignmentRule>
      <assignmentRule
        variable="main_NonSSI_NonCompetitive_Rxn5_Kf">
        <math xmlns="http://www.w3.org/1998/Math/MathML">
          <ci>
            main_P_kf_ATF2</ci>
        </math>
      </assignmentRule>
      <assignmentRule
        variable="main_NonSSI_ATPCompetitive_MK2changesp38_Rxn13_Kf">
        <math xmlns="http://www.w3.org/1998/Math/MathML">
          <ci>
            main_P_kc_p38relax</ci>
        </math>
      </assignmentRule>
      <assignmentRule
        variable="main_NonSSI_NonCompetitive_alteredp38_Rxn6_Kf">
        <math xmlns="http://www.w3.org/1998/Math/MathML">
          <ci>
            main_P_kf_ATP</ci>
        </math>
      </assignmentRule>
      <assignmentRule
        variable="main_SSI_ATPCompetitive_MK2changesp38_Rxn7_Kf">
        <math xmlns="http://www.w3.org/1998/Math/MathML">
          <ci>
            main_P_kf_ATF2</ci>
        </math>
      </assignmentRule>
      <assignmentRule
        variable="main_NonSSI_ATPCompetitive_MK2changesp38_RxnATF2a_Kf">
        <math xmlns="http://www.w3.org/1998/Math/MathML">
          <ci>
            main_P_kc_postp38ATF2</ci>
        </math>
      </assignmentRule>
      <assignmentRule
        variable="main_NonSSI_ATPCompetitive_MK2changesp38_Rxn6a_Kf">
        <math xmlns="http://www.w3.org/1998/Math/MathML">
          <ci>
            main_P_kf_postATP</ci>
        </math>
      </assignmentRule>
      <assignmentRule
        variable="main_SSI_NonCompetitive_alteredp38_Rxn19_Kf">
        <math xmlns="http://www.w3.org/1998/Math/MathML">
          <ci>
            main_P_kf_ATP</ci>
        </math>
      </assignmentRule>
      <assignmentRule
        variable="main_SSI_ATPCompetitive_Rxn1_Kf">
        <math xmlns="http://www.w3.org/1998/Math/MathML">
          <ci>
            main_P_kf_MK2</ci>
        </math>
      </assignmentRule>
      <assignmentRule
        variable="main_NonSSI_NonCompetitive_Rxn9_Kf">
        <math xmlns="http://www.w3.org/1998/Math/MathML">
          <ci>
            main_P_kf_i</ci>
        </math>
      </assignmentRule>
      <assignmentRule
        variable="main_NoInhibitor_MK2changesp38KDATP_Rxn14_Kf">
        <math xmlns="http://www.w3.org/1998/Math/MathML">
          <ci>
            main_P_kf_ATF2</ci>
        </math>
      </assignmentRule>
      <assignmentRule
        variable="main_SSI_ATPCompetitive_MK2changesp38_Rxn11b_Kf">
        <math xmlns="http://www.w3.org/1998/Math/MathML">
          <ci>
            main_P_kf_ssi</ci>
        </math>
      </assignmentRule>
      <assignmentRule
        variable="main_NonSSI_ATPCompetitive_MK2changesp38_Rxn11b_Kf">
        <math xmlns="http://www.w3.org/1998/Math/MathML">
          <ci>
            main_P_kf_i</ci>
        </math>
      </assignmentRule>
      <assignmentRule
        variable="main_NoInhibitor_MK2changesp38KDATF2_Rxn21_Kf">
        <math xmlns="http://www.w3.org/1998/Math/MathML">
          <ci>
            main_P_kc_p38relax</ci>
        </math>
      </assignmentRule>
      <assignmentRule
        variable="main_SSI_ATPCompetitive_MK2changesp38_Rxn10b_Kf">
        <math xmlns="http://www.w3.org/1998/Math/MathML">
          <ci>
            main_P_kf_ssi</ci>
        </math>
      </assignmentRule>
      <assignmentRule
        variable="main_NonSSI_ATPCompetitive_Rxn_Kf">
        <math xmlns="http://www.w3.org/1998/Math/MathML">
          <ci>
            main_P_kf_ATP</ci>
        </math>
      </assignmentRule>
      <assignmentRule
        variable="main_NonSSI_ATPCompetitive_Rxn10_Kf">
        <math xmlns="http://www.w3.org/1998/Math/MathML">
          <ci>
            main_P_kf_i</ci>
        </math>
      </assignmentRule>
      <assignmentRule
        variable="main_NonSSI_ATPCompetitive_Rxn5_Kf">
        <math xmlns="http://www.w3.org/1998/Math/MathML">
          <ci>
            main_P_kf_ATF2</ci>
        </math>
      </assignmentRule>
      <assignmentRule
        variable="main_NoInhibitor_MK2changesp38KDATF2_Rxn5_Kf">
        <math xmlns="http://www.w3.org/1998/Math/MathML">
          <ci>
            main_P_kf_ATF2</ci>
        </math>
      </assignmentRule>
      <assignmentRule
        variable="main_SSI_ATPCompetitive_MK2changesp38_Rxn20_Kf">
        <math xmlns="http://www.w3.org/1998/Math/MathML">
          <ci>
            main_P_kc_p38MK2</ci>
        </math>
      </assignmentRule>
      <assignmentRule
        variable="main_SSI_NonCompetitive_alteredp38_Rxn7_Kf">
        <math xmlns="http://www.w3.org/1998/Math/MathML">
          <ci>
            main_P_kf_ATF2</ci>
        </math>
      </assignmentRule>
      <assignmentRule
        variable="main_SSI_ATPCompetitive_MK2changesp38_Rxn2_Kf">
        <math xmlns="http://www.w3.org/1998/Math/MathML">
          <ci>
            main_P_kf_MK2</ci>
        </math>
      </assignmentRule>
      <assignmentRule
        variable="main_NoInhibitor_MK2changesp38KDATP_Rxn1_Kf">
        <math xmlns="http://www.w3.org/1998/Math/MathML">
          <ci>
            main_P_kf_MK2</ci>
        </math>
      </assignmentRule>
      <assignmentRule
        variable="main_NoInhibitor_MK2changesp38KDATP_Rxn6_Kf">
        <math xmlns="http://www.w3.org/1998/Math/MathML">
          <ci>
            main_P_kf_ATP</ci>
        </math>
      </assignmentRule>
      <assignmentRule
        variable="main_SSI_ATPCompetitive_MK2changesp38_RxnMK2_Kf">
        <math xmlns="http://www.w3.org/1998/Math/MathML">
          <ci>
            main_P_kc_p38MK2</ci>
        </math>
      </assignmentRule>
      <assignmentRule
        variable="main_NoInhibitor_MK2changesp38KDATP_Rxn17_Kf">
        <math xmlns="http://www.w3.org/1998/Math/MathML">
          <ci>
            main_P_kf_MK2</ci>
        </math>
      </assignmentRule>
      <assignmentRule
        variable="main_SSI_ATPCompetitive_Rxn11_Kf">
        <math xmlns="http://www.w3.org/1998/Math/MathML">
          <ci>
            main_P_kf_MK2</ci>
        </math>
      </assignmentRule>
      <assignmentRule
        variable="main_NonSSI_NonCompetitive_alteredp38_Rxn242_Kf">
        <math xmlns="http://www.w3.org/1998/Math/MathML">
          <ci>
            main_P_kf_postATF2</ci>
        </math>
      </assignmentRule>
      <assignmentRule
        variable="main_report_NoInh_SubstrateInhibition_ATF2P">
        <math xmlns="http://www.w3.org/1998/Math/MathML">
          <apply>
            <plus/>
            <apply>
              <plus/>
              <ci>
                main_NoInhibitor_SubstrateInhibition_phospho_ATF2</ci>
              <ci>
                main_NoInhibitor_SubstrateInhibition_p38_phosphoATF2</ci>
            </apply>
            <ci>
              main_NoInhibitor_SubstrateInhibition_p38_ATP_phosphoATF2</ci>
          </apply>
        </math>
      </assignmentRule>
      <assignmentRule
        variable="main_NonSSI_NonCompetitive_Rxn16_Kf">
        <math xmlns="http://www.w3.org/1998/Math/MathML">
          <ci>
            main_P_kf_i</ci>
        </math>
      </assignmentRule>
      <assignmentRule
        variable="main_NonSSI_ATPCompetitive_MK2changesp38_Rxn13_Flux">
        <math xmlns="http://www.w3.org/1998/Math/MathML">
          <apply>
            <times/>
            <apply>
              <times/>
              <ci>
                main_NonSSI_ATPCompetitive_MK2changesp38_Rxn13_Kf</ci>
              <ci>
                main_NonSSI_ATPCompetitive_MK2changesp38_postp38</ci>
            </apply>
            <ci>
              main_NonSSI_ATPCompetitive_MK2changesp38</ci>
          </apply>
        </math>
      </assignmentRule>
      <assignmentRule
        variable="main_SSI_ATPCompetitive_MK2changesp38_Rxn9b_Kf">
        <math xmlns="http://www.w3.org/1998/Math/MathML">
          <ci>
            main_P_kf_ssi</ci>
        </math>
      </assignmentRule>
      <assignmentRule
        variable="main_NoInhibitor_MK2changesp38KDATP_Rxn18_Kf">
        <math xmlns="http://www.w3.org/1998/Math/MathML">
          <ci>
            main_P_kf_MK2</ci>
        </math>
      </assignmentRule>
      <assignmentRule
        variable="main_NoInhibitor_phosphoMK2bindsATF2_Rxn2_Kf">
        <math xmlns="http://www.w3.org/1998/Math/MathML">
          <ci>
            main_P_kf_MK2</ci>
        </math>
      </assignmentRule>
      <assignmentRule
        variable="main_NoInhibitor_phosphoMK2bindsATF2_Rxn8_Kf">
        <math xmlns="http://www.w3.org/1998/Math/MathML">
          <ci>
            main_P_kf_MK2ATF2</ci>
        </math>
      </assignmentRule>
      <assignmentRule
        variable="main_SSI_NonCompetitive_alteredp38_RxnATF2a_Kf">
        <math xmlns="http://www.w3.org/1998/Math/MathML">
          <ci>
            main_P_kc_postp38ATF2</ci>
        </math>
      </assignmentRule>
      <assignmentRule
        variable="main_NonSSI_NonCompetitive_alteredp38_Rxn13_Kf">
        <math xmlns="http://www.w3.org/1998/Math/MathML">
          <ci>
            main_P_kc_p38relax</ci>
        </math>
      </assignmentRule>
      <assignmentRule
        variable="main_NonSSI_ATPCompetitive_MK2changesp38_Rxn10b_Kf">
        <math xmlns="http://www.w3.org/1998/Math/MathML">
          <ci>
            main_P_kf_i</ci>
        </math>
      </assignmentRule>
      <assignmentRule
        variable="main_NonSSI_NonCompetitive_Rxn3_Kf">
        <math xmlns="http://www.w3.org/1998/Math/MathML">
          <ci>
            main_P_kf_ATP</ci>
        </math>
      </assignmentRule>
      <assignmentRule
        variable="main_NoInhibitor_MK2changesp38kc_Rxn13_Kf">
        <math xmlns="http://www.w3.org/1998/Math/MathML">
          <ci>
            main_P_kc_p38relax</ci>
        </math>
      </assignmentRule>
      <assignmentRule
        variable="main_SSI_NonCompetitive_alteredp38_Rxn18_Kf">
        <math xmlns="http://www.w3.org/1998/Math/MathML">
          <ci>
            main_P_kf_ssi</ci>
        </math>
      </assignmentRule>
      <assignmentRule
        variable="main_NonSSI_NonCompetitive_alteredp38_Rxn24_Kf">
        <math xmlns="http://www.w3.org/1998/Math/MathML">
          <ci>
            main_P_kf_ATF2</ci>
        </math>
      </assignmentRule>
      <assignmentRule
        variable="main_SSI_NonCompetitive_alteredp38_Rxn22_Kf">
        <math xmlns="http://www.w3.org/1998/Math/MathML">
          <ci>
            main_P_kf_MK2</ci>
        </math>
      </assignmentRule>
      <assignmentRule
        variable="main_SSI_NonCompetitive_alteredp38_Rxn252_Kf">
        <math xmlns="http://www.w3.org/1998/Math/MathML">
          <ci>
            main_P_kf_postATF2</ci>
        </math>
      </assignmentRule>
      <assignmentRule
        variable="main_SSI_ATPCompetitive_MK2changesp38_Rxn9_Kf">
        <math xmlns="http://www.w3.org/1998/Math/MathML">
          <ci>
            main_P_kf_ssi</ci>
        </math>
      </assignmentRule>
      <assignmentRule
        variable="main_NoInhibitor_ATPdepletion_Rxn7_Kf">
        <math xmlns="http://www.w3.org/1998/Math/MathML">
          <ci>
            main_P_kf_ATF2</ci>
        </math>
      </assignmentRule>
      <assignmentRule
        variable="main_report_NoInh_MK2altersp38KDATP_ATF2P">
        <math xmlns="http://www.w3.org/1998/Math/MathML">
          <ci>
            main_NoInhibitor_MK2changesp38KDATP_phospho_ATF2</ci>
        </math>
      </assignmentRule>
      <assignmentRule
        variable="main_NoInhibitor_MK2changesp38KDATP_Rxn16_Kf">
        <math xmlns="http://www.w3.org/1998/Math/MathML">
          <ci>
            main_P_kf_postATP</ci>
        </math>
      </assignmentRule>
      <assignmentRule
        variable="main_SSI_NonCompetitive_alteredp38_Rxn10_Kf">
        <math xmlns="http://www.w3.org/1998/Math/MathML">
          <ci>
            main_P_kf_ssi</ci>
        </math>
      </assignmentRule>
      <assignmentRule
        variable="main_NoInhibitor_MK2changesp38KDATF2_Rxn2_Kf">
        <math xmlns="http://www.w3.org/1998/Math/MathML">
          <ci>
            main_P_kf_MK2</ci>
        </math>
      </assignmentRule>
      <assignmentRule
        variable="main_NonSSI_NonCompetitive_RxnATF2_Kf">
        <math xmlns="http://www.w3.org/1998/Math/MathML">
          <ci>
            main_P_kc_p38ATF2</ci>
        </math>
      </assignmentRule>
      <assignmentRule
        variable="main_SSI_NonCompetitive_Rxn20_Kf">
        <math xmlns="http://www.w3.org/1998/Math/MathML">
          <ci>
            main_P_kf_ATP</ci>
        </math>
      </assignmentRule>
      <assignmentRule
        variable="main_NonSSI_NonCompetitive_Rxn24_Kf">
        <math xmlns="http://www.w3.org/1998/Math/MathML">
          <ci>
            main_P_kf_ATF2</ci>
        </math>
      </assignmentRule>
      <assignmentRule
        variable="main_SSI_NonCompetitive_alteredp38_Rxn13_Kf">
        <math xmlns="http://www.w3.org/1998/Math/MathML">
          <ci>
            main_P_kc_p38relax</ci>
        </math>
      </assignmentRule>
      <assignmentRule
        variable="main_report_SSI_ATPcomp_ATF2P">
        <math xmlns="http://www.w3.org/1998/Math/MathML">
          <ci>
            main_SSI_ATPCompetitive_phospho_ATF2</ci>
        </math>
      </assignmentRule>
      <assignmentRule
        variable="main_NonSSI_NonCompetitive_Rxn_Kf">
        <math xmlns="http://www.w3.org/1998/Math/MathML">
          <ci>
            main_P_kf_ATP</ci>
        </math>
      </assignmentRule>
      <assignmentRule
        variable="main_NoInhibitor_SubstrateInhibition_Rxn5_Kf">
        <math xmlns="http://www.w3.org/1998/Math/MathML">
          <ci>
            main_P_kf_ATF2</ci>
        </math>
      </assignmentRule>
      <assignmentRule
        variable="main_NonSSI_NonCompetitive_alteredp38_Rxn6a_Kf">
        <math xmlns="http://www.w3.org/1998/Math/MathML">
          <ci>
            main_P_kf_postATP</ci>
        </math>
      </assignmentRule>
      <assignmentRule
        variable="main_NonSSI_ATPCompetitive_MK2changesp38_Rxn5_Kf">
        <math xmlns="http://www.w3.org/1998/Math/MathML">
          <ci>
            main_P_kf_ATF2</ci>
        </math>
      </assignmentRule>
      <assignmentRule
        variable="main_SSI_NonCompetitive_Rxn18_Kf">
        <math xmlns="http://www.w3.org/1998/Math/MathML">
          <ci>
            main_P_kf_ssi</ci>
        </math>
      </assignmentRule>
      <assignmentRule
        variable="main_report_post_SSI_ATPcomp_ATF2P">
        <math xmlns="http://www.w3.org/1998/Math/MathML">
          <ci>
            main_SSI_ATPCompetitive_MK2changesp38_phospho_ATF2</ci>
        </math>
      </assignmentRule>
      <assignmentRule
        variable="main_NonSSI_NonCompetitive_alteredp38_Rxn23_Kf">
        <math xmlns="http://www.w3.org/1998/Math/MathML">
          <ci>
            main_P_kf_MK2</ci>
        </math>
      </assignmentRule>
      <assignmentRule
        variable="main_SSI_NonCompetitive_Rxn24_Kf">
        <math xmlns="http://www.w3.org/1998/Math/MathML">
          <ci>
            main_P_kf_ATF2</ci>
        </math>
      </assignmentRule>
      <assignmentRule
        variable="main_report_post_SSI_ATPcomp_MK2P">
        <math xmlns="http://www.w3.org/1998/Math/MathML">
          <ci>
            main_SSI_ATPCompetitive_MK2changesp38_phospho_MK2</ci>
        </math>
      </assignmentRule>
      <assignmentRule
        variable="main_NoInhibitor_MK2changesp38KDATP_Rxn19_Kf">
        <math xmlns="http://www.w3.org/1998/Math/MathML">
          <ci>
            main_P_kf_postATP</ci>
        </math>
      </assignmentRule>
      <assignmentRule
        variable="main_NoInhibitor_MK2changesp38KDATF2_Rxn3_Kf">
        <math xmlns="http://www.w3.org/1998/Math/MathML">
          <ci>
            main_P_kf_ATP</ci>
        </math>
      </assignmentRule>
      <assignmentRule
        variable="main_SSI_NonCompetitive_alteredp38_Rxn6_Kf">
        <math xmlns="http://www.w3.org/1998/Math/MathML">
          <ci>
            main_P_kf_ATP</ci>
        </math>
      </assignmentRule>
      <assignmentRule
        variable="main_NonSSI_ATPCompetitive_MK2changesp38_Rxn21_Kf">
        <math xmlns="http://www.w3.org/1998/Math/MathML">
          <ci>
            main_P_kc_p38relax</ci>
        </math>
      </assignmentRule>
      <assignmentRule
        variable="main_NoInhibitor_MK2changesp38KDATP_RxnATF2_Kf">
        <math xmlns="http://www.w3.org/1998/Math/MathML">
          <ci>
            main_P_kc_p38ATF2</ci>
        </math>
      </assignmentRule>
      <assignmentRule
        variable="main_NonSSI_ATPCompetitive_Rxn3_Kf">
        <math xmlns="http://www.w3.org/1998/Math/MathML">
          <ci>
            main_P_kf_ATP</ci>
        </math>
      </assignmentRule>
      <assignmentRule
        variable="main_NoInhibitor_ATPdepletion_Rxn8_Kf">
        <math xmlns="http://www.w3.org/1998/Math/MathML">
          <apply>
            <plus/>
            <ci>
              main_P_kdeg_ATP</ci>
            <apply>
              <divide/>
              <apply>
                <times/>
                <ci>
                  main_P_kc_pMK2ATP</ci>
                <ci>
                  main_NoInhibitor_ATPdepletion_phospho_MK2</ci>
              </apply>
              <apply>
                <plus/>
                <ci>
                  main_P_Km_pMK2ATP</ci>
                <ci>
                  main_NoInhibitor_ATPdepletion_ATP</ci>
              </apply>
            </apply>
          </apply>
        </math>
      </assignmentRule>
      <assignmentRule
        variable="main_NonSSI_NonCompetitive_alteredp38_Rxn22_Kf">
        <math xmlns="http://www.w3.org/1998/Math/MathML">
          <ci>
            main_P_kf_MK2</ci>
        </math>
      </assignmentRule>
      <assignmentRule
        variable="main_SSI_NonCompetitive_alteredp38_Rxn3_Kf">
        <math xmlns="http://www.w3.org/1998/Math/MathML">
          <ci>
            main_P_kf_ATP</ci>
        </math>
      </assignmentRule>
      <assignmentRule
        variable="main_NonSSI_ATPCompetitive_MK2changesp38_Rxn17_Kf">
        <math xmlns="http://www.w3.org/1998/Math/MathML">
          <ci>
            main_P_kf_MK2</ci>
        </math>
      </assignmentRule>
      <assignmentRule
        variable="main_NonSSI_NonCompetitive_Rxn18_Kf">
        <math xmlns="http://www.w3.org/1998/Math/MathML">
          <ci>
            main_P_kf_i</ci>
        </math>
      </assignmentRule>
      <assignmentRule
        variable="main_SSI_NonCompetitive_alteredp38_Rxn15_Kf">
        <math xmlns="http://www.w3.org/1998/Math/MathML">
          <ci>
            main_P_kf_ssi</ci>
        </math>
      </assignmentRule>
      <assignmentRule
        variable="main_NonSSI_NonCompetitive_alteredp38_Rxn92_Kf">
        <math xmlns="http://www.w3.org/1998/Math/MathML">
          <ci>
            main_P_kf_i</ci>
        </math>
      </assignmentRule>
      <assignmentRule variable="main_NoInhibitor_Rxn1_Kf">
        <math xmlns="http://www.w3.org/1998/Math/MathML">
          <ci>
            main_P_kf_MK2</ci>
        </math>
      </assignmentRule>
      <assignmentRule
        variable="main_NonSSI_ATPCompetitive_RxnMK2_Kf">
        <math xmlns="http://www.w3.org/1998/Math/MathML">
          <ci>
            main_P_kc_p38MK2</ci>
        </math>
      </assignmentRule>
      <assignmentRule
        variable="main_NonSSI_NonCompetitive_Rxn1_Kf">
        <math xmlns="http://www.w3.org/1998/Math/MathML">
          <ci>
            main_P_kf_MK2</ci>
        </math>
      </assignmentRule>
      <assignmentRule
        variable="main_SSI_NonCompetitive_alteredp38_Rxn102_Kf">
        <math xmlns="http://www.w3.org/1998/Math/MathML">
          <ci>
            main_P_kf_ssi</ci>
        </math>
      </assignmentRule>
      <assignmentRule
        variable="main_NoInhibitor_SubstrateInhibition_Rxn3_Kf">
        <math xmlns="http://www.w3.org/1998/Math/MathML">
          <ci>
            main_P_kf_ATP</ci>
        </math>
      </assignmentRule>
      <assignmentRule
        variable="main_NonSSI_NonCompetitive_alteredp38_Rxn10_Kf">
        <math xmlns="http://www.w3.org/1998/Math/MathML">
          <ci>
            main_P_kf_i</ci>
        </math>
      </assignmentRule>
      <assignmentRule
        variable="main_SSI_NonCompetitive_Rxn21_Kf">
        <math xmlns="http://www.w3.org/1998/Math/MathML">
          <ci>
            main_P_kf_ATP</ci>
        </math>
      </assignmentRule>
      <assignmentRule
        variable="main_NoInhibitor_MK2changesp38kc_Rxn7_Kf">
        <math xmlns="http://www.w3.org/1998/Math/MathML">
          <ci>
            main_P_kf_ATF2</ci>
        </math>
      </assignmentRule>
      <assignmentRule
        variable="main_NoInhibitor_ATPdepletion_Rxn1_Kf">
        <math xmlns="http://www.w3.org/1998/Math/MathML">
          <ci>
            main_P_kf_MK2</ci>
        </math>
      </assignmentRule>
      <assignmentRule
        variable="main_report_NoInh_MK2altersp38KDATF2_ATF2P">
        <math xmlns="http://www.w3.org/1998/Math/MathML">
          <ci>
            main_NoInhibitor_MK2changesp38KDATF2_phospho_ATF2</ci>
        </math>
      </assignmentRule>
      <assignmentRule
        variable="main_SSI_ATPCompetitive_MK2changesp38_Rxn17_Kf">
        <math xmlns="http://www.w3.org/1998/Math/MathML">
          <ci>
            main_P_kf_MK2</ci>
        </math>
      </assignmentRule>
      <assignmentRule
        variable="main_NonSSI_NonCompetitive_alteredp38_Rxn5_Kf">
        <math xmlns="http://www.w3.org/1998/Math/MathML">
          <ci>
            main_P_kf_ATF2</ci>
        </math>
      </assignmentRule>
      <assignmentRule
        variable="main_SSI_ATPCompetitive_Rxn10_Kf">
        <math xmlns="http://www.w3.org/1998/Math/MathML">
          <ci>
            main_P_kf_ssi</ci>
        </math>
      </assignmentRule>
      <assignmentRule
        variable="main_NoInhibitor_MK2changesp38KDATP_RxnATF2a_Kf">
        <math xmlns="http://www.w3.org/1998/Math/MathML">
          <ci>
            main_P_kc_p38ATF2</ci>
        </math>
      </assignmentRule>
      <assignmentRule
        variable="main_NonSSI_NonCompetitive_alteredp38_Rxn25_Kf">
        <math xmlns="http://www.w3.org/1998/Math/MathML">
          <ci>
            main_P_kf_ATF2</ci>
        </math>
      </assignmentRule>
      <assignmentRule
        variable="main_NonSSI_ATPCompetitive_MK2changesp38_RxnATF2a_Flux">
        <math xmlns="http://www.w3.org/1998/Math/MathML">
          <apply>
            <times/>
            <apply>
              <times/>
              <ci>
                main_NonSSI_ATPCompetitive_MK2changesp38_RxnATF2a_Kf</ci>
              <ci>
                main_NonSSI_ATPCompetitive_MK2changesp38_postp38_ATP_ATF2</ci>
            </apply>
            <ci>
              main_NonSSI_ATPCompetitive_MK2changesp38</ci>
          </apply>
        </math>
      </assignmentRule>
      <assignmentRule
        variable="main_report_post_NonSSI_Noncomp_MK2P">
        <math xmlns="http://www.w3.org/1998/Math/MathML">
          <ci>
            main_NonSSI_NonCompetitive_alteredp38_phospho_MK2</ci>
        </math>
      </assignmentRule>
      <assignmentRule
        variable="main_SSI_ATPCompetitive_MK2changesp38_Rxn14_Kf">
        <math xmlns="http://www.w3.org/1998/Math/MathML">
          <ci>
            main_P_kf_postATF2</ci>
        </math>
      </assignmentRule>
      <assignmentRule
        variable="main_NonSSI_NonCompetitive_alteredp38_Rxn9_Kf">
        <math xmlns="http://www.w3.org/1998/Math/MathML">
          <ci>
            main_P_kf_i</ci>
        </math>
      </assignmentRule>
      <assignmentRule
        variable="main_NonSSI_NonCompetitive_alteredp38_Rxn161_Kf">
        <math xmlns="http://www.w3.org/1998/Math/MathML">
          <ci>
            main_P_kf_postATP</ci>
        </math>
      </assignmentRule>
      <assignmentRule
        variable="main_NoInhibitor_MK2changesp38kc_Rxn6_Kf">
        <math xmlns="http://www.w3.org/1998/Math/MathML">
          <ci>
            main_P_kf_ATP</ci>
        </math>
      </assignmentRule>
      <assignmentRule
        variable="main_SSI_NonCompetitive_alteredp38_Rxn181_Kf">
        <math xmlns="http://www.w3.org/1998/Math/MathML">
          <ci>
            main_P_kf_MK2</ci>
        </math>
      </assignmentRule>
      <assignmentRule
        variable="main_NoInhibitor_ATPdepletion_Rxn6_Kf">
        <math xmlns="http://www.w3.org/1998/Math/MathML">
          <ci>
            main_P_kf_ATP</ci>
        </math>
      </assignmentRule>
      <assignmentRule
        variable="main_NoInhibitor_MK2changesp38KDATF2_Rxn19_Kf">
        <math xmlns="http://www.w3.org/1998/Math/MathML">
          <ci>
            main_P_kf_ATP</ci>
        </math>
      </assignmentRule>
      <assignmentRule
        variable="main_NoInhibitor_MK2changesp38KDATP_RxnMK2_Kf">
        <math xmlns="http://www.w3.org/1998/Math/MathML">
          <ci>
            main_P_kc_p38MK2</ci>
        </math>
      </assignmentRule>
      <assignmentRule
        variable="main_NoInhibitor_MK2changesp38KDATP_Rxn_Kf">
        <math xmlns="http://www.w3.org/1998/Math/MathML">
          <ci>
            main_P_kf_ATP</ci>
        </math>
      </assignmentRule>
      <assignmentRule
        variable="main_NoInhibitor_phosphoMK2bindsATF2_Rxn6_Kf">
        <math xmlns="http://www.w3.org/1998/Math/MathML">
          <ci>
            main_P_kf_ATP</ci>
        </math>
      </assignmentRule>
      <assignmentRule
        variable="main_SSI_ATPCompetitive_Rxn3_Kf">
        <math xmlns="http://www.w3.org/1998/Math/MathML">
          <ci>
            main_P_kf_ATP</ci>
        </math>
      </assignmentRule>
      <assignmentRule
        variable="main_SSI_NonCompetitive_Rxn6_Kf">
        <math xmlns="http://www.w3.org/1998/Math/MathML">
          <ci>
            main_P_kf_ATP</ci>
        </math>
      </assignmentRule>
      <assignmentRule
        variable="main_NonSSI_ATPCompetitive_MK2changesp38_Rxn3_Kf">
        <math xmlns="http://www.w3.org/1998/Math/MathML">
          <ci>
            main_P_kf_ATP</ci>
        </math>
      </assignmentRule>
      <assignmentRule
        variable="main_NonSSI_ATPCompetitive_MK2changesp38_Rxn16_Kf">
        <math xmlns="http://www.w3.org/1998/Math/MathML">
          <ci>
            main_P_kf_postATP</ci>
        </math>
      </assignmentRule>
      <assignmentRule
        variable="main_NoInhibitor_SubstrateInhibition_RxnMK2_Kf">
        <math xmlns="http://www.w3.org/1998/Math/MathML">
          <ci>
            main_P_kc_p38MK2</ci>
        </math>
      </assignmentRule>
      <assignmentRule
        variable="main_NoInhibitor_MK2changesp38kc_RxnATF2a_Kf">
        <math xmlns="http://www.w3.org/1998/Math/MathML">
          <ci>
            main_P_kc_postp38ATF2</ci>
        </math>
      </assignmentRule>
      <assignmentRule
        variable="main_NoInhibitor_SubstrateInhibition_SubstrateInhibition_Rxn11_Kf">
        <math xmlns="http://www.w3.org/1998/Math/MathML">
          <ci>
            main_P_kf_ATF2</ci>
        </math>
      </assignmentRule>
      <assignmentRule
        variable="main_NonSSI_NonCompetitive_Rxn21_Kf">
        <math xmlns="http://www.w3.org/1998/Math/MathML">
          <ci>
            main_P_kf_ATP</ci>
        </math>
      </assignmentRule>
      <assignmentRule
        variable="main_NoInhibitor_SubstrateInhibition_Rxn7_Kf">
        <math xmlns="http://www.w3.org/1998/Math/MathML">
          <ci>
            main_P_kf_ATF2</ci>
        </math>
      </assignmentRule>
      <assignmentRule
        variable="main_NoInhibitor_MK2changesp38KDATF2_Rxn6_Kf">
        <math xmlns="http://www.w3.org/1998/Math/MathML">
          <ci>
            main_P_kf_ATP</ci>
        </math>
      </assignmentRule>
      <assignmentRule
        variable="main_SSI_NonCompetitive_alteredp38_Rxn6a_Kf">
        <math xmlns="http://www.w3.org/1998/Math/MathML">
          <ci>
            main_P_kf_postATP</ci>
        </math>
      </assignmentRule>
      <assignmentRule
        variable="main_NonSSI_NonCompetitive_alteredp38_Rxn3_Kf">
        <math xmlns="http://www.w3.org/1998/Math/MathML">
          <ci>
            main_P_kf_ATP</ci>
        </math>
      </assignmentRule>
      <assignmentRule
        variable="main_SSI_NonCompetitive_alteredp38_Rxn21_Kf">
        <math xmlns="http://www.w3.org/1998/Math/MathML">
          <ci>
            main_P_kf_ATP</ci>
        </math>
      </assignmentRule>
      <assignmentRule
        variable="main_SSI_NonCompetitive_Rxn16_Kf">
        <math xmlns="http://www.w3.org/1998/Math/MathML">
          <ci>
            main_P_kf_ssi</ci>
        </math>
      </assignmentRule>
      <assignmentRule
        variable="main_NonSSI_NonCompetitive_alteredp38_Rxn17_Kf">
        <math xmlns="http://www.w3.org/1998/Math/MathML">
          <ci>
            main_P_kf_i</ci>
        </math>
      </assignmentRule>
      <assignmentRule
        variable="main_NoInhibitor_ATPdepletion_Rxn8_Flux">
        <math xmlns="http://www.w3.org/1998/Math/MathML">
          <apply>
            <times/>
            <apply>
              <times/>
              <ci>
                main_NoInhibitor_ATPdepletion_Rxn8_Kf</ci>
              <ci>
                main_NoInhibitor_ATPdepletion_ATP</ci>
            </apply>
            <ci>
              main_NoInhibitor_ATPdepletion</ci>
          </apply>
        </math>
      </assignmentRule>
      <assignmentRule
        variable="main_SSI_NonCompetitive_alteredp38_Rxn5_Kf">
        <math xmlns="http://www.w3.org/1998/Math/MathML">
          <ci>
            main_P_kf_ATF2</ci>
        </math>
      </assignmentRule>
      <assignmentRule
        variable="main_SSI_ATPCompetitive_MK2changesp38_Rxn6a_Kf">
        <math xmlns="http://www.w3.org/1998/Math/MathML">
          <ci>
            main_P_kf_postATP</ci>
        </math>
      </assignmentRule>
      <assignmentRule
        variable="main_NoInhibitor_MK2changesp38KDATP_Rxn13_Kf">
        <math xmlns="http://www.w3.org/1998/Math/MathML">
          <ci>
            main_P_kc_p38relax</ci>
        </math>
      </assignmentRule>
      <assignmentRule
        variable="main_SSI_ATPCompetitive_MK2changesp38_Rxn18_Kf">
        <math xmlns="http://www.w3.org/1998/Math/MathML">
          <ci>
            main_P_kf_MK2</ci>
        </math>
      </assignmentRule>
      <assignmentRule
        variable="main_SSI_NonCompetitive_alteredp38_Rxn16_Kf">
        <math xmlns="http://www.w3.org/1998/Math/MathML">
          <ci>
            main_P_kf_ssi</ci>
        </math>
      </assignmentRule>
      <assignmentRule
        variable="main_SSI_NonCompetitive_RxnATF2_Kf">
        <math xmlns="http://www.w3.org/1998/Math/MathML">
          <ci>
            main_P_kc_p38ATF2</ci>
        </math>
      </assignmentRule>
      <assignmentRule
        variable="main_SSI_NonCompetitive_alteredp38_Rxn23_Kf">
        <math xmlns="http://www.w3.org/1998/Math/MathML">
          <ci>
            main_P_kf_MK2</ci>
        </math>
      </assignmentRule>
      <assignmentRule
        variable="main_NonSSI_NonCompetitive_alteredp38_Rxn182_Kf">
        <math xmlns="http://www.w3.org/1998/Math/MathML">
          <ci>
            main_P_kf_i</ci>
        </math>
      </assignmentRule>
      <assignmentRule
        variable="main_NonSSI_NonCompetitive_alteredp38_Rxn192_Kf">
        <math xmlns="http://www.w3.org/1998/Math/MathML">
          <ci>
            main_P_kf_postATP</ci>
        </math>
      </assignmentRule>
      <assignmentRule
        variable="main_NoInhibitor_MK2changesp38KDATF2_Rxn21_Flux">
        <math xmlns="http://www.w3.org/1998/Math/MathML">
          <apply>
            <times/>
            <apply>
              <times/>
              <ci>
                main_NoInhibitor_MK2changesp38KDATF2_Rxn21_Kf</ci>
              <ci>
                main_NoInhibitor_MK2changesp38KDATF2_post_p38_ATP</ci>
            </apply>
            <ci>
              main_NoInhibitor_MK2changesp38KDATF2</ci>
          </apply>
        </math>
      </assignmentRule>
      <assignmentRule
        variable="main_SSI_NonCompetitive_alteredp38_Rxn212_Kf">
        <math xmlns="http://www.w3.org/1998/Math/MathML">
          <ci>
            main_P_kf_postATP</ci>
        </math>
      </assignmentRule>
      <assignmentRule
        variable="main_SSI_NonCompetitive_Rxn2_Kf">
        <math xmlns="http://www.w3.org/1998/Math/MathML">
          <ci>
            main_P_kf_MK2</ci>
        </math>
      </assignmentRule>
      <assignmentRule
        variable="main_report_NoInh_ATPdepletion_ATF2P">
        <math xmlns="http://www.w3.org/1998/Math/MathML">
          <ci>
            main_NoInhibitor_ATPdepletion_phospho_ATF2</ci>
        </math>
      </assignmentRule>
      <assignmentRule
        variable="main_SSI_NonCompetitive_alteredp38_Rxn192_Kf">
        <math xmlns="http://www.w3.org/1998/Math/MathML">
          <ci>
            main_P_kf_postATP</ci>
        </math>
      </assignmentRule>
      <assignmentRule
        variable="main_NonSSI_ATPCompetitive_MK2changesp38_Rxn13c_Kf">
        <math xmlns="http://www.w3.org/1998/Math/MathML">
          <ci>
            main_P_kf_MK2</ci>
        </math>
      </assignmentRule>
      <assignmentRule
        variable="main_SSI_NonCompetitive_Rxn22_Kf">
        <math xmlns="http://www.w3.org/1998/Math/MathML">
          <ci>
            main_P_kf_MK2</ci>
        </math>
      </assignmentRule>
      <assignmentRule
        variable="main_NoInhibitor_phosphoMK2bindsATF2_Rxn_Kf">
        <math xmlns="http://www.w3.org/1998/Math/MathML">
          <ci>
            main_P_kf_ATP</ci>
        </math>
      </assignmentRule>
      <assignmentRule
        variable="main_NonSSI_NonCompetitive_alteredp38_Rxn13_Flux">
        <math xmlns="http://www.w3.org/1998/Math/MathML">
          <apply>
            <times/>
            <apply>
              <times/>
              <ci>
                main_NonSSI_NonCompetitive_alteredp38_Rxn13_Kf</ci>
              <ci>
                main_NonSSI_NonCompetitive_alteredp38_postp38</ci>
            </apply>
            <ci>
              main_NonSSI_NonCompetitive_alteredp38</ci>
          </apply>
        </math>
      </assignmentRule>
      <assignmentRule
        variable="main_NoInhibitor_MK2changesp38KDATP_Rxn20_Kf">
        <math xmlns="http://www.w3.org/1998/Math/MathML">
          <ci>
            main_P_kc_p38MK2</ci>
        </math>
      </assignmentRule>
      <assignmentRule variable="main_P_kr_postATP">
        <math xmlns="http://www.w3.org/1998/Math/MathML">
          <apply>
            <times/>
            <ci>
              main_P_KD_postATP</ci>
            <ci>
              main_P_kf_postATP</ci>
          </apply>
        </math>
      </assignmentRule>
      <assignmentRule
        variable="main_report_NoInh_MK2altersp38kc_ATF2P">
        <math xmlns="http://www.w3.org/1998/Math/MathML">
          <ci>
            main_NoInhibitor_MK2changesp38kc_phospho_ATF2</ci>
        </math>
      </assignmentRule>
      <assignmentRule
        variable="main_NonSSI_ATPCompetitive_Rxn12_Kf">
        <math xmlns="http://www.w3.org/1998/Math/MathML">
          <ci>
            main_P_kf_ATF2</ci>
        </math>
      </assignmentRule>
      <assignmentRule
        variable="main_NoInhibitor_MK2changesp38KDATF2_Rxn15_Kf">
        <math xmlns="http://www.w3.org/1998/Math/MathML">
          <ci>
            main_P_kf_postATF2</ci>
        </math>
      </assignmentRule>
      <assignmentRule
        variable="main_NonSSI_NonCompetitive_RxnATF2_Flux">
        <math xmlns="http://www.w3.org/1998/Math/MathML">
          <apply>
            <times/>
            <apply>
              <times/>
              <ci>
                main_NonSSI_NonCompetitive_RxnATF2_Kf</ci>
              <ci>
                main_NonSSI_NonCompetitive_p38_ATP_ATF2</ci>
            </apply>
            <ci>
              main_NonSSI_NonCompetitive</ci>
          </apply>
        </math>
      </assignmentRule>
      <assignmentRule
        variable="main_SSI_ATPCompetitive_MK2changesp38_RxnMK2_Flux">
        <math xmlns="http://www.w3.org/1998/Math/MathML">
          <apply>
            <times/>
            <apply>
              <times/>
              <ci>
                main_SSI_ATPCompetitive_MK2changesp38_RxnMK2_Kf</ci>
              <ci>
                main_SSI_ATPCompetitive_MK2changesp38_p38_ATP_MK2</ci>
            </apply>
            <ci>
              main_SSI_ATPCompetitive_MK2changesp38</ci>
          </apply>
        </math>
      </assignmentRule>
      <assignmentRule
        variable="main_NonSSI_NonCompetitive_Rxn6_Kf">
        <math xmlns="http://www.w3.org/1998/Math/MathML">
          <ci>
            main_P_kf_ATP</ci>
        </math>
      </assignmentRule>
      <assignmentRule
        variable="main_SSI_NonCompetitive_alteredp38_Rxn151_Kf">
        <math xmlns="http://www.w3.org/1998/Math/MathML">
          <ci>
            main_P_kf_postATF2</ci>
        </math>
      </assignmentRule>
      <assignmentRule
        variable="main_report_NonSSI_ATPcomp_MK2P">
        <math xmlns="http://www.w3.org/1998/Math/MathML">
          <ci>
            main_NonSSI_ATPCompetitive_phospho_MK2</ci>
        </math>
      </assignmentRule>
      <assignmentRule
        variable="main_NoInhibitor_SubstrateInhibition_Rxn2_Kf">
        <math xmlns="http://www.w3.org/1998/Math/MathML">
          <ci>
            main_P_kf_MK2</ci>
        </math>
      </assignmentRule>
      <assignmentRule
        variable="main_report_post_NonSSI_Noncomp_ATF2P">
        <math xmlns="http://www.w3.org/1998/Math/MathML">
          <ci>
            main_NonSSI_NonCompetitive_alteredp38_phospho_ATF2</ci>
        </math>
      </assignmentRule>
      <assignmentRule
        variable="main_NoInhibitor_ATPdepletion_Rxn3_Kf">
        <math xmlns="http://www.w3.org/1998/Math/MathML">
          <ci>
            main_P_kf_ATP</ci>
        </math>
      </assignmentRule>
      <assignmentRule
        variable="main_SSI_ATPCompetitive_Rxn9_Kf">
        <math xmlns="http://www.w3.org/1998/Math/MathML">
          <ci>
            main_P_kf_ssi</ci>
        </math>
      </assignmentRule>
      <assignmentRule
        variable="main_NonSSI_NonCompetitive_alteredp38_RxnATF2_Kf">
        <math xmlns="http://www.w3.org/1998/Math/MathML">
          <ci>
            main_P_kc_p38ATF2</ci>
        </math>
      </assignmentRule>
      <assignmentRule
        variable="main_NoInhibitor_MK2changesp38KDATP_Rxn19_Kr">
        <math xmlns="http://www.w3.org/1998/Math/MathML">
          <ci>
            main_P_kr_postATP</ci>
        </math>
      </assignmentRule>
      <assignmentRule
        variable="main_NoInhibitor_MK2changesp38KDATF2_Rxn18_Kf">
        <math xmlns="http://www.w3.org/1998/Math/MathML">
          <ci>
            main_P_kf_MK2</ci>
        </math>
      </assignmentRule>
      <assignmentRule
        variable="main_SSI_ATPCompetitive_MK2changesp38_Rxn6_Kf">
        <math xmlns="http://www.w3.org/1998/Math/MathML">
          <ci>
            main_P_kf_ATP</ci>
        </math>
      </assignmentRule>
      <assignmentRule
        variable="main_NoInhibitor_MK2changesp38KDATF2_RxnATF2a_Kf">
        <math xmlns="http://www.w3.org/1998/Math/MathML">
          <ci>
            main_P_kc_p38ATF2</ci>
        </math>
      </assignmentRule>
      <assignmentRule
        variable="main_SSI_NonCompetitive_alteredp38_RxnMK2_Kf">
        <math xmlns="http://www.w3.org/1998/Math/MathML">
          <ci>
            main_P_kc_p38MK2</ci>
        </math>
      </assignmentRule>
      <assignmentRule
        variable="main_NonSSI_NonCompetitive_Rxn17_Kf">
        <math xmlns="http://www.w3.org/1998/Math/MathML">
          <ci>
            main_P_kf_i</ci>
        </math>
      </assignmentRule>
      <assignmentRule
        variable="main_SSI_NonCompetitive_alteredp38_Rxn171_Kf">
        <math xmlns="http://www.w3.org/1998/Math/MathML">
          <ci>
            main_P_kf_MK2</ci>
        </math>
      </assignmentRule>
      <assignmentRule
        variable="main_NoInhibitor_MK2changesp38KDATP_RxnMK2_Flux">
        <math xmlns="http://www.w3.org/1998/Math/MathML">
          <apply>
            <times/>
            <apply>
              <times/>
              <ci>
                main_NoInhibitor_MK2changesp38KDATP_RxnMK2_Kf</ci>
              <ci>
                main_NoInhibitor_MK2changesp38KDATP_p38_ATP_MK2</ci>
            </apply>
            <ci>
              main_NoInhibitor_MK2changesp38KDATP</ci>
          </apply>
        </math>
      </assignmentRule>
      <assignmentRule
        variable="main_SSI_NonCompetitive_alteredp38_Rxn92_Kf">
        <math xmlns="http://www.w3.org/1998/Math/MathML">
          <ci>
            main_P_kf_ssi</ci>
        </math>
      </assignmentRule>
      <assignmentRule
        variable="main_NoInhibitor_phosphoMK2bindsATF2_Rxn8_Kr">
        <math xmlns="http://www.w3.org/1998/Math/MathML">
          <apply>
            <times/>
            <ci>
              main_P_KD_MK2ATF2</ci>
            <ci>
              main_P_kf_MK2ATF2</ci>
          </apply>
        </math>
      </assignmentRule>
      <assignmentRule
        variable="main_NoInhibitor_MK2changesp38kc_Rxn15_Kf">
        <math xmlns="http://www.w3.org/1998/Math/MathML">
          <ci>
            main_P_kf_ATF2</ci>
        </math>
      </assignmentRule>
      <assignmentRule
        variable="main_NoInhibitor_SubstrateInhibition_Rxn1_Kf">
        <math xmlns="http://www.w3.org/1998/Math/MathML">
          <ci>
            main_P_kf_MK2</ci>
        </math>
      </assignmentRule>
      <assignmentRule
        variable="main_NonSSI_NonCompetitive_Rxn23_Kf">
        <math xmlns="http://www.w3.org/1998/Math/MathML">
          <ci>
            main_P_kf_MK2</ci>
        </math>
      </assignmentRule>
      <assignmentRule
        variable="main_NonSSI_ATPCompetitive_MK2changesp38_Rxn7_Kf">
        <math xmlns="http://www.w3.org/1998/Math/MathML">
          <ci>
            main_P_kf_ATF2</ci>
        </math>
      </assignmentRule>
      <assignmentRule
        variable="main_SSI_NonCompetitive_alteredp38_Rxn_Kf">
        <math xmlns="http://www.w3.org/1998/Math/MathML">
          <ci>
            main_P_kf_ATP</ci>
        </math>
      </assignmentRule>
      <assignmentRule
        variable="main_NoInhibitor_phosphoMK2bindsATF2_Rxn5_Kf">
        <math xmlns="http://www.w3.org/1998/Math/MathML">
          <ci>
            main_P_kf_ATF2</ci>
        </math>
      </assignmentRule>
      <assignmentRule
        variable="main_SSI_NonCompetitive_Rxn_Kf">
        <math xmlns="http://www.w3.org/1998/Math/MathML">
          <ci>
            main_P_kf_ATP</ci>
        </math>
      </assignmentRule>
      <assignmentRule
        variable="main_NoInhibitor_MK2changesp38kc_Rxn17_Kf">
        <math xmlns="http://www.w3.org/1998/Math/MathML">
          <ci>
            main_P_kf_MK2</ci>
        </math>
      </assignmentRule>
      <assignmentRule
        variable="main_NoInhibitor_MK2changesp38KDATP_Rxn6a_Kf">
        <math xmlns="http://www.w3.org/1998/Math/MathML">
          <ci>
            main_P_kf_postATP</ci>
        </math>
      </assignmentRule>
      <assignmentRule
        variable="main_SSI_NonCompetitive_alteredp38_Rxn202_Kf">
        <math xmlns="http://www.w3.org/1998/Math/MathML">
          <ci>
            main_P_kf_postATP</ci>
        </math>
      </assignmentRule>
      <assignmentRule
        variable="main_NonSSI_NonCompetitive_alteredp38_Rxn2_Kf">
        <math xmlns="http://www.w3.org/1998/Math/MathML">
          <ci>
            main_P_kf_MK2</ci>
        </math>
      </assignmentRule>
      <assignmentRule
        variable="main_NoInhibitor_MK2changesp38KDATP_Rxn16_Kr">
        <math xmlns="http://www.w3.org/1998/Math/MathML">
          <ci>
            main_P_kr_postATP</ci>
        </math>
      </assignmentRule>
      <assignmentRule
        variable="main_report_NonSSI_Noncomp_ATF2P">
        <math xmlns="http://www.w3.org/1998/Math/MathML">
          <ci>
            main_NonSSI_NonCompetitive_phospho_ATF2</ci>
        </math>
      </assignmentRule>
      <assignmentRule
        variable="main_NoInhibitor_phosphoMK2bindsATF2_RxnATF2_Kf">
        <math xmlns="http://www.w3.org/1998/Math/MathML">
          <ci>
            main_P_kc_p38ATF2</ci>
        </math>
      </assignmentRule>
      <assignmentRule
        variable="main_SSI_NonCompetitive_alteredp38_Rxn20_Kf">
        <math xmlns="http://www.w3.org/1998/Math/MathML">
          <ci>
            main_P_kf_ATP</ci>
        </math>
      </assignmentRule>
      <assignmentRule
        variable="main_SSI_NonCompetitive_alteredp38_Rxn192_Kr">
        <math xmlns="http://www.w3.org/1998/Math/MathML">
          <ci>
            main_P_kr_postATP</ci>
        </math>
      </assignmentRule>
      <assignmentRule
        variable="main_NonSSI_NonCompetitive_alteredp38_Rxn6a_Kr">
        <math xmlns="http://www.w3.org/1998/Math/MathML">
          <ci>
            main_P_kr_postATP</ci>
        </math>
      </assignmentRule>
      <assignmentRule
        variable="main_SSI_ATPCompetitive_Rxn7_Kf">
        <math xmlns="http://www.w3.org/1998/Math/MathML">
          <ci>
            main_P_kf_ATF2</ci>
        </math>
      </assignmentRule>
      <assignmentRule
        variable="main_SSI_NonCompetitive_Rxn25_Kf">
        <math xmlns="http://www.w3.org/1998/Math/MathML">
          <ci>
            main_P_kf_ATF2</ci>
        </math>
      </assignmentRule>
      <assignmentRule
        variable="main_NoInhibitor_phosphoMK2bindsATF2_Rxn1_Kf">
        <math xmlns="http://www.w3.org/1998/Math/MathML">
          <ci>
            main_P_kf_MK2</ci>
        </math>
      </assignmentRule>
      <assignmentRule
        variable="main_NoInhibitor_SubstrateInhibition_SubstrateInhibition_Rxn12_Kf">
        <math xmlns="http://www.w3.org/1998/Math/MathML">
          <ci>
            main_P_kf_ATF2</ci>
        </math>
      </assignmentRule>
      <assignmentRule
        variable="main_NoInhibitor_MK2changesp38kc_Rxn16_Kf">
        <math xmlns="http://www.w3.org/1998/Math/MathML">
          <ci>
            main_P_kf_ATP</ci>
        </math>
      </assignmentRule>
      <assignmentRule
        variable="main_NoInhibitor_MK2changesp38KDATF2_Rxn13_Kf">
        <math xmlns="http://www.w3.org/1998/Math/MathML">
          <ci>
            main_P_kc_p38relax</ci>
        </math>
      </assignmentRule>
      <assignmentRule
        variable="main_NonSSI_ATPCompetitive_Rxn6_Kf">
        <math xmlns="http://www.w3.org/1998/Math/MathML">
          <ci>
            main_P_kf_ATP</ci>
        </math>
      </assignmentRule>
      <assignmentRule
        variable="main_report_NoInh_MK2altersp38kc_MK2P">
        <math xmlns="http://www.w3.org/1998/Math/MathML">
          <ci>
            main_NoInhibitor_MK2changesp38kc_phospho_MK2</ci>
        </math>
      </assignmentRule>
      <assignmentRule
        variable="main_NoInhibitor_SubstrateInhibition_Rxn_Kf">
        <math xmlns="http://www.w3.org/1998/Math/MathML">
          <ci>
            main_P_kf_ATP</ci>
        </math>
      </assignmentRule>
      <assignmentRule
        variable="main_SSI_NonCompetitive_alteredp38_Rxn222_Kf">
        <math xmlns="http://www.w3.org/1998/Math/MathML">
          <ci>
            main_P_kf_MK2</ci>
        </math>
      </assignmentRule>
      <assignmentRule
        variable="main_SSI_NonCompetitive_alteredp38_Rxn161_Kr">
        <math xmlns="http://www.w3.org/1998/Math/MathML">
          <ci>
            main_P_kr_postATP</ci>
        </math>
      </assignmentRule>
      <assignmentRule
        variable="main_NonSSI_ATPCompetitive_Rxn9_Kf">
        <math xmlns="http://www.w3.org/1998/Math/MathML">
          <ci>
            main_P_kf_i</ci>
        </math>
      </assignmentRule>
      <assignmentRule
        variable="main_NonSSI_NonCompetitive_alteredp38_RxnMK2_Kf">
        <math xmlns="http://www.w3.org/1998/Math/MathML">
          <ci>
            main_P_kc_p38MK2</ci>
        </math>
      </assignmentRule>
      <assignmentRule
        variable="main_SSI_NonCompetitive_alteredp38_Rxn172_Kf">
        <math xmlns="http://www.w3.org/1998/Math/MathML">
          <ci>
            main_P_kf_ssi</ci>
        </math>
      </assignmentRule>
      <assignmentRule
        variable="main_NoInhibitor_MK2changesp38KDATF2_RxnMK2_Kf">
        <math xmlns="http://www.w3.org/1998/Math/MathML">
          <ci>
            main_P_kc_p38MK2</ci>
        </math>
      </assignmentRule>
      <assignmentRule variable="main_P_kr_ssi">
        <math xmlns="http://www.w3.org/1998/Math/MathML">
          <apply>
            <times/>
            <ci>
              main_P_KD_ssi</ci>
            <ci>
              main_P_kf_ssi</ci>
          </apply>
        </math>
      </assignmentRule>
      <assignmentRule
        variable="main_NoInhibitor_MK2changesp38KDATP_Rxn21_Kf">
        <math xmlns="http://www.w3.org/1998/Math/MathML">
          <ci>
            main_P_kc_p38relax</ci>
        </math>
      </assignmentRule>
      <assignmentRule
        variable="main_SSI_NonCompetitive_alteredp38_Rxn6a_Kr">
        <math xmlns="http://www.w3.org/1998/Math/MathML">
          <ci>
            main_P_kr_postATP</ci>
        </math>
      </assignmentRule>
      <assignmentRule
        variable="main_SSI_NonCompetitive_Rxn17_Kf">
        <math xmlns="http://www.w3.org/1998/Math/MathML">
          <ci>
            main_P_kf_ssi</ci>
        </math>
      </assignmentRule>
      <assignmentRule
        variable="main_SSI_NonCompetitive_alteredp38_RxnATF2a_Flux">
        <math xmlns="http://www.w3.org/1998/Math/MathML">
          <apply>
            <times/>
            <apply>
              <times/>
              <ci>
                main_SSI_NonCompetitive_alteredp38_RxnATF2a_Kf</ci>
              <ci>
                main_SSI_NonCompetitive_alteredp38_postp38_ATP_ATF2</ci>
            </apply>
            <ci>
              main_SSI_NonCompetitive_alteredp38</ci>
          </apply>
        </math>
      </assignmentRule>
      <assignmentRule
        variable="main_NonSSI_ATPCompetitive_MK2changesp38_Rxn10_Kf">
        <math xmlns="http://www.w3.org/1998/Math/MathML">
          <ci>
            main_P_kf_i</ci>
        </math>
      </assignmentRule>
      <assignmentRule
        variable="main_NonSSI_NonCompetitive_alteredp38_Rxn172_Kf">
        <math xmlns="http://www.w3.org/1998/Math/MathML">
          <ci>
            main_P_kf_i</ci>
        </math>
      </assignmentRule>
      <assignmentRule
        variable="main_NonSSI_ATPCompetitive_MK2changesp38_Rxn12b_Kf">
        <math xmlns="http://www.w3.org/1998/Math/MathML">
          <ci>
            main_P_kf_postATF2</ci>
        </math>
      </assignmentRule>
      <assignmentRule
        variable="main_NoInhibitor_ATPdepletion_RxnMK2_Kf">
        <math xmlns="http://www.w3.org/1998/Math/MathML">
          <ci>
            main_P_kc_p38MK2</ci>
        </math>
      </assignmentRule>
      <assignmentRule
        variable="main_SSI_ATPCompetitive_MK2changesp38_Rxn1_Kf">
        <math xmlns="http://www.w3.org/1998/Math/MathML">
          <ci>
            main_P_kf_MK2</ci>
        </math>
      </assignmentRule>
      <assignmentRule
        variable="main_SSI_NonCompetitive_alteredp38_Rxn18_Kr">
        <math xmlns="http://www.w3.org/1998/Math/MathML">
          <apply>
            <times/>
            <apply>
              <divide/>
              <cn>
                1</cn>
              <apply>
                <minus/>
                <cn>
                  1</cn>
                <ci>
                  main_P_f</ci>
              </apply>
            </apply>
            <ci>
              main_P_kr_ssi</ci>
          </apply>
        </math>
      </assignmentRule>
      <assignmentRule variable="main_P_kr_MK2">
        <math xmlns="http://www.w3.org/1998/Math/MathML">
          <apply>
            <times/>
            <ci>
              main_P_KD_MK2</ci>
            <ci>
              main_P_kf_MK2</ci>
          </apply>
        </math>
      </assignmentRule>
      <assignmentRule
        variable="main_NonSSI_ATPCompetitive_MK2changesp38_Rxn13b_Kf">
        <math xmlns="http://www.w3.org/1998/Math/MathML">
          <ci>
            main_P_kf_MK2</ci>
        </math>
      </assignmentRule>
      <assignmentRule
        variable="main_NoInhibitor_MK2changesp38KDATF2_Rxn17_Kf">
        <math xmlns="http://www.w3.org/1998/Math/MathML">
          <ci>
            main_P_kf_MK2</ci>
        </math>
      </assignmentRule>
      <assignmentRule
        variable="main_SSI_ATPCompetitive_MK2changesp38_Rxn17_Kr">
        <math xmlns="http://www.w3.org/1998/Math/MathML">
          <ci>
            main_P_kr_MK2</ci>
        </math>
      </assignmentRule>
      <assignmentRule
        variable="main_NoInhibitor_MK2changesp38KDATF2_Rxn_Kf">
        <math xmlns="http://www.w3.org/1998/Math/MathML">
          <ci>
            main_P_kf_ATP</ci>
        </math>
      </assignmentRule>
      <assignmentRule variable="main_NoInhibitor_Rxn_Kf">
        <math xmlns="http://www.w3.org/1998/Math/MathML">
          <ci>
            main_P_kf_ATP</ci>
        </math>
      </assignmentRule>
      <assignmentRule
        variable="main_NoInhibitor_ATPdepletion_RxnATF2_Kf">
        <math xmlns="http://www.w3.org/1998/Math/MathML">
          <ci>
            main_P_kc_p38ATF2</ci>
        </math>
      </assignmentRule>
      <assignmentRule
        variable="main_NonSSI_ATPCompetitive_MK2changesp38_RxnATF2_Kf">
        <math xmlns="http://www.w3.org/1998/Math/MathML">
          <ci>
            main_P_kc_p38ATF2</ci>
        </math>
      </assignmentRule>
      <assignmentRule
        variable="main_NonSSI_NonCompetitive_Rxn10_Kf">
        <math xmlns="http://www.w3.org/1998/Math/MathML">
          <ci>
            main_P_kf_i</ci>
        </math>
      </assignmentRule>
      <assignmentRule
        variable="main_SSI_NonCompetitive_Rxn19_Kf">
        <math xmlns="http://www.w3.org/1998/Math/MathML">
          <ci>
            main_P_kf_ATP</ci>
        </math>
      </assignmentRule>
      <assignmentRule
        variable="main_report_NoInh_MK2altersp38KDATF2_MK2P">
        <math xmlns="http://www.w3.org/1998/Math/MathML">
          <ci>
            main_NoInhibitor_MK2changesp38KDATF2_phospho_MK2</ci>
        </math>
      </assignmentRule>
      <assignmentRule
        variable="main_NoInhibitor_MK2changesp38KDATF2_Rxn7_Kf">
        <math xmlns="http://www.w3.org/1998/Math/MathML">
          <ci>
            main_P_kf_ATF2</ci>
        </math>
      </assignmentRule>
      <assignmentRule
        variable="main_NonSSI_ATPCompetitive_MK2changesp38_Rxn20_Kf">
        <math xmlns="http://www.w3.org/1998/Math/MathML">
          <ci>
            main_P_kc_p38MK2</ci>
        </math>
      </assignmentRule>
      <assignmentRule variable="main_P_kr_i">
        <math xmlns="http://www.w3.org/1998/Math/MathML">
          <apply>
            <times/>
            <ci>
              main_P_KD_i</ci>
            <ci>
              main_P_kf_i</ci>
          </apply>
        </math>
      </assignmentRule>
      <assignmentRule
        variable="main_SSI_ATPCompetitive_MK2changesp38_Rxn12b_Kf">
        <math xmlns="http://www.w3.org/1998/Math/MathML">
          <ci>
            main_P_kf_postATF2</ci>
        </math>
      </assignmentRule>
      <assignmentRule
        variable="main_NoInhibitor_MK2changesp38KDATP_Rxn5_Kf">
        <math xmlns="http://www.w3.org/1998/Math/MathML">
          <ci>
            main_P_kf_ATF2</ci>
        </math>
      </assignmentRule>
      <assignmentRule
        variable="main_NonSSI_NonCompetitive_alteredp38_Rxn102_Kr">
        <math xmlns="http://www.w3.org/1998/Math/MathML">
          <ci>
            main_P_kr_i</ci>
        </math>
      </assignmentRule>
      <assignmentRule
        variable="main_NonSSI_NonCompetitive_alteredp38_Rxn151_Kf">
        <math xmlns="http://www.w3.org/1998/Math/MathML">
          <ci>
            main_P_kf_postATF2</ci>
        </math>
      </assignmentRule>
      <assignmentRule
        variable="main_SSI_ATPCompetitive_MK2changesp38_RxnATF2a_Kf">
        <math xmlns="http://www.w3.org/1998/Math/MathML">
          <ci>
            main_P_kc_postp38ATF2</ci>
        </math>
      </assignmentRule>
      <assignmentRule
        variable="main_SSI_NonCompetitive_alteredp38_Rxn16_Kr">
        <math xmlns="http://www.w3.org/1998/Math/MathML">
          <apply>
            <times/>
            <apply>
              <divide/>
              <cn>
                1</cn>
              <apply>
                <minus/>
                <cn>
                  1</cn>
                <ci>
                  main_P_f</ci>
              </apply>
            </apply>
            <ci>
              main_P_kr_ssi</ci>
          </apply>
        </math>
      </assignmentRule>
      <assignmentRule
        variable="main_NonSSI_NonCompetitive_alteredp38_Rxn212_Kr">
        <math xmlns="http://www.w3.org/1998/Math/MathML">
          <ci>
            main_P_kr_postATP</ci>
        </math>
      </assignmentRule>
      <assignmentRule
        variable="main_NonSSI_NonCompetitive_Rxn22_Kf">
        <math xmlns="http://www.w3.org/1998/Math/MathML">
          <ci>
            main_P_kf_MK2</ci>
        </math>
      </assignmentRule>
      <assignmentRule
        variable="main_NonSSI_ATPCompetitive_Rxn11_Kf">
        <math xmlns="http://www.w3.org/1998/Math/MathML">
          <ci>
            main_P_kf_i</ci>
        </math>
      </assignmentRule>
      <assignmentRule
        variable="main_NoInhibitor_MK2changesp38kc_Rxn2_Kf">
        <math xmlns="http://www.w3.org/1998/Math/MathML">
          <ci>
            main_P_kf_MK2</ci>
        </math>
      </assignmentRule>
      <assignmentRule
        variable="main_NonSSI_NonCompetitive_alteredp38_Rxn21_Kf">
        <math xmlns="http://www.w3.org/1998/Math/MathML">
          <ci>
            main_P_kf_ATP</ci>
        </math>
      </assignmentRule>
      <assignmentRule
        variable="main_SSI_NonCompetitive_Rxn23_Kf">
        <math xmlns="http://www.w3.org/1998/Math/MathML">
          <ci>
            main_P_kf_MK2</ci>
        </math>
      </assignmentRule>
      <assignmentRule
        variable="main_SSI_NonCompetitive_alteredp38_Rxn2_Kr">
        <math xmlns="http://www.w3.org/1998/Math/MathML">
          <ci>
            main_P_kr_MK2</ci>
        </math>
      </assignmentRule>
      <assignmentRule
        variable="main_NonSSI_NonCompetitive_alteredp38_Rxn202_Kr">
        <math xmlns="http://www.w3.org/1998/Math/MathML">
          <ci>
            main_P_kr_postATP</ci>
        </math>
      </assignmentRule>
      <assignmentRule
        variable="main_SSI_ATPCompetitive_Rxn13_Kf">
        <math xmlns="http://www.w3.org/1998/Math/MathML">
          <ci>
            main_P_kf_ATF2</ci>
        </math>
      </assignmentRule>
      <assignmentRule
        variable="main_SSI_NonCompetitive_Rxn9_Kf">
        <math xmlns="http://www.w3.org/1998/Math/MathML">
          <ci>
            main_P_kf_ssi</ci>
        </math>
      </assignmentRule>
      <assignmentRule
        variable="main_NonSSI_ATPCompetitive_Rxn1_Kf">
        <math xmlns="http://www.w3.org/1998/Math/MathML">
          <ci>
            main_P_kf_MK2</ci>
        </math>
      </assignmentRule>
      <assignmentRule
        variable="main_NoInhibitor_MK2changesp38kc_Rxn14_Kf">
        <math xmlns="http://www.w3.org/1998/Math/MathML">
          <ci>
            main_P_kf_ATF2</ci>
        </math>
      </assignmentRule>
      <assignmentRule
        variable="main_SSI_ATPCompetitive_RxnMK2_Kf">
        <math xmlns="http://www.w3.org/1998/Math/MathML">
          <ci>
            main_P_kc_p38MK2</ci>
        </math>
      </assignmentRule>
      <assignmentRule
        variable="main_NoInhibitor_SubstrateInhibition_Rxn1_Kr">
        <math xmlns="http://www.w3.org/1998/Math/MathML">
          <ci>
            main_P_kr_MK2</ci>
        </math>
      </assignmentRule>
      <assignmentRule
        variable="main_SSI_NonCompetitive_alteredp38_RxnATF2_Kf">
        <math xmlns="http://www.w3.org/1998/Math/MathML">
          <ci>
            main_P_kc_p38ATF2</ci>
        </math>
      </assignmentRule>
      <assignmentRule
        variable="main_NonSSI_NonCompetitive_alteredp38_Rxn23_Kr">
        <math xmlns="http://www.w3.org/1998/Math/MathML">
          <ci>
            main_P_kr_MK2</ci>
        </math>
      </assignmentRule>
      <assignmentRule
        variable="main_SSI_ATPCompetitive_MK2changesp38_Rxn21_Kf">
        <math xmlns="http://www.w3.org/1998/Math/MathML">
          <ci>
            main_P_kc_p38relax</ci>
        </math>
      </assignmentRule>
      <assignmentRule variable="main_NoInhibitor_Rxn7_Kf">
        <math xmlns="http://www.w3.org/1998/Math/MathML">
          <ci>
            main_P_kf_ATF2</ci>
        </math>
      </assignmentRule>
      <assignmentRule
        variable="main_NonSSI_ATPCompetitive_MK2changesp38_Rxn15_Kf">
        <math xmlns="http://www.w3.org/1998/Math/MathML">
          <ci>
            main_P_kf_postATF2</ci>
        </math>
      </assignmentRule>
      <assignmentRule
        variable="main_NonSSI_ATPCompetitive_MK2changesp38_Rxn12_Kf">
        <math xmlns="http://www.w3.org/1998/Math/MathML">
          <ci>
            main_P_kf_ATF2</ci>
        </math>
      </assignmentRule>
      <assignmentRule
        variable="main_NonSSI_NonCompetitive_alteredp38_Rxn191_Kr">
        <math xmlns="http://www.w3.org/1998/Math/MathML">
          <ci>
            main_P_kr_postATP</ci>
        </math>
      </assignmentRule>
      <assignmentRule
        variable="main_report_NonSSI_Noncomp_MK2P">
        <math xmlns="http://www.w3.org/1998/Math/MathML">
          <ci>
            main_NonSSI_NonCompetitive_phospho_MK2</ci>
        </math>
      </assignmentRule>
      <assignmentRule
        variable="main_SSI_ATPCompetitive_MK2changesp38_Rxn15_Kf">
        <math xmlns="http://www.w3.org/1998/Math/MathML">
          <ci>
            main_P_kf_postATF2</ci>
        </math>
      </assignmentRule>
      <assignmentRule
        variable="main_SSI_NonCompetitive_alteredp38_Rxn9_Kf">
        <math xmlns="http://www.w3.org/1998/Math/MathML">
          <ci>
            main_P_kf_ssi</ci>
        </math>
      </assignmentRule>
      <assignmentRule
        variable="main_NoInhibitor_MK2changesp38kc_Rxn5_Kf">
        <math xmlns="http://www.w3.org/1998/Math/MathML">
          <ci>
            main_P_kf_ATF2</ci>
        </math>
      </assignmentRule>
      <assignmentRule
        variable="main_NonSSI_ATPCompetitive_MK2changesp38_Rxn9b_Kr">
        <math xmlns="http://www.w3.org/1998/Math/MathML">
          <ci>
            main_P_kr_i</ci>
        </math>
      </assignmentRule>
      <assignmentRule
        variable="main_NonSSI_NonCompetitive_Rxn2_Kf">
        <math xmlns="http://www.w3.org/1998/Math/MathML">
          <ci>
            main_P_kf_MK2</ci>
        </math>
      </assignmentRule>
      <assignmentRule
        variable="main_NonSSI_ATPCompetitive_MK2changesp38_Rxn16_Kr">
        <math xmlns="http://www.w3.org/1998/Math/MathML">
          <ci>
            main_P_kr_postATP</ci>
        </math>
      </assignmentRule>
      <assignmentRule
        variable="main_NoInhibitor_phosphoMK2bindsATF2_RxnATF2_Flux">
        <math xmlns="http://www.w3.org/1998/Math/MathML">
          <apply>
            <times/>
            <apply>
              <times/>
              <ci>
                main_NoInhibitor_phosphoMK2bindsATF2_RxnATF2_Kf</ci>
              <ci>
                main_NoInhibitor_phosphoMK2bindsATF2_p38_ATP_ATF2</ci>
            </apply>
            <ci>
              main_NoInhibitor_phosphoMK2bindsATF2</ci>
          </apply>
        </math>
      </assignmentRule>
      <assignmentRule
        variable="main_SSI_ATPCompetitive_MK2changesp38_Rxn11_Kf">
        <math xmlns="http://www.w3.org/1998/Math/MathML">
          <ci>
            main_P_kf_ssi</ci>
        </math>
      </assignmentRule>
      <assignmentRule
        variable="main_SSI_ATPCompetitive_Rxn5_Kf">
        <math xmlns="http://www.w3.org/1998/Math/MathML">
          <ci>
            main_P_kf_ATF2</ci>
        </math>
      </assignmentRule>
      <assignmentRule variable="main_report_SSI_Noncomp_MK2P">
        <math xmlns="http://www.w3.org/1998/Math/MathML">
          <ci>
            main_SSI_NonCompetitive_phospho_MK2</ci>
        </math>
      </assignmentRule>
      <assignmentRule
        variable="main_NoInhibitor_MK2changesp38KDATF2_Rxn14_Kf">
        <math xmlns="http://www.w3.org/1998/Math/MathML">
          <ci>
            main_P_kf_postATF2</ci>
        </math>
      </assignmentRule>
      <assignmentRule
        variable="main_NoInhibitor_SubstrateInhibition_SubstrateInhibition_Rxn9_Kf">
        <math xmlns="http://www.w3.org/1998/Math/MathML">
          <ci>
            main_P_kf_ATP</ci>
        </math>
      </assignmentRule>
      <assignmentRule
        variable="main_NonSSI_ATPCompetitive_Rxn9_Kr">
        <math xmlns="http://www.w3.org/1998/Math/MathML">
          <ci>
            main_P_kr_i</ci>
        </math>
      </assignmentRule>
      <assignmentRule
        variable="main_NonSSI_NonCompetitive_alteredp38_Rxn212_Kf">
        <math xmlns="http://www.w3.org/1998/Math/MathML">
          <ci>
            main_P_kf_postATP</ci>
        </math>
      </assignmentRule>
      <assignmentRule
        variable="main_SSI_ATPCompetitive_MK2changesp38_Rxn20_Flux">
        <math xmlns="http://www.w3.org/1998/Math/MathML">
          <apply>
            <times/>
            <apply>
              <times/>
              <ci>
                main_SSI_ATPCompetitive_MK2changesp38_Rxn20_Kf</ci>
              <ci>
                main_SSI_ATPCompetitive_MK2changesp38_postp38_ATP_MK2</ci>
            </apply>
            <ci>
              main_SSI_ATPCompetitive_MK2changesp38</ci>
          </apply>
        </math>
      </assignmentRule>
      <assignmentRule
        variable="main_SSI_ATPCompetitive_MK2changesp38_RxnATF2_Kf">
        <math xmlns="http://www.w3.org/1998/Math/MathML">
          <ci>
            main_P_kc_p38ATF2</ci>
        </math>
      </assignmentRule>
      <assignmentRule
        variable="main_NoInhibitor_MK2changesp38KDATP_Rxn16_Flux">
        <math xmlns="http://www.w3.org/1998/Math/MathML">
          <apply>
            <times/>
            <apply>
              <minus/>
              <apply>
                <times/>
                <apply>
                  <times/>
                  <ci>
                    main_NoInhibitor_MK2changesp38KDATP_Rxn16_Kf</ci>
                  <ci>
                    main_NoInhibitor_MK2changesp38KDATP_Postp38</ci>
                </apply>
                <ci>
                  main_NoInhibitor_MK2changesp38KDATP_ATP</ci>
              </apply>
              <apply>
                <times/>
                <ci>
                  main_NoInhibitor_MK2changesp38KDATP_Rxn16_Kr</ci>
                <ci>
                  main_NoInhibitor_MK2changesp38KDATP_post_p38_ATP</ci>
              </apply>
            </apply>
            <ci>
              main_NoInhibitor_MK2changesp38KDATP</ci>
          </apply>
        </math>
      </assignmentRule>
      <assignmentRule
        variable="main_NonSSI_ATPCompetitive_Rxn2_Kf">
        <math xmlns="http://www.w3.org/1998/Math/MathML">
          <ci>
            main_P_kf_MK2</ci>
        </math>
      </assignmentRule>
      <assignmentRule
        variable="main_NoInhibitor_SubstrateInhibition_SubstrateInhibition_Rxn13_Kf">
        <math xmlns="http://www.w3.org/1998/Math/MathML">
          <ci>
            main_P_kf_ATP</ci>
        </math>
      </assignmentRule>
      <assignmentRule
        variable="main_NoInhibitor_MK2changesp38KDATF2_Rxn16_Kf">
        <math xmlns="http://www.w3.org/1998/Math/MathML">
          <ci>
            main_P_kf_ATP</ci>
        </math>
      </assignmentRule>
      <assignmentRule
        variable="main_SSI_NonCompetitive_alteredp38_Rxn13_Flux">
        <math xmlns="http://www.w3.org/1998/Math/MathML">
          <apply>
            <times/>
            <apply>
              <times/>
              <ci>
                main_SSI_NonCompetitive_alteredp38_Rxn13_Kf</ci>
              <ci>
                main_SSI_NonCompetitive_alteredp38_postp38</ci>
            </apply>
            <ci>
              main_SSI_NonCompetitive_alteredp38</ci>
          </apply>
        </math>
      </assignmentRule>
      <assignmentRule
        variable="main_SSI_NonCompetitive_alteredp38_Rxn162_Kr">
        <math xmlns="http://www.w3.org/1998/Math/MathML">
          <apply>
            <times/>
            <apply>
              <divide/>
              <cn>
                1</cn>
              <apply>
                <minus/>
                <cn>
                  1</cn>
                <ci>
                  main_P_f</ci>
              </apply>
            </apply>
            <ci>
              main_P_kr_ssi</ci>
          </apply>
        </math>
      </assignmentRule>
      <assignmentRule
        variable="main_NoInhibitor_SubstrateInhibition_SubstrateInhibition_Rxn8_Kf">
        <math xmlns="http://www.w3.org/1998/Math/MathML">
          <ci>
            main_P_kf_MK2</ci>
        </math>
      </assignmentRule>
      <assignmentRule variable="main_P_kr_ATF2">
        <math xmlns="http://www.w3.org/1998/Math/MathML">
          <apply>
            <times/>
            <ci>
              main_P_KD_ATF2</ci>
            <ci>
              main_P_kf_ATF2</ci>
          </apply>
        </math>
      </assignmentRule>
      <assignmentRule
        variable="main_SSI_ATPCompetitive_MK2changesp38_Rxn19_Kf">
        <math xmlns="http://www.w3.org/1998/Math/MathML">
          <ci>
            main_P_kf_postATP</ci>
        </math>
      </assignmentRule>
      <assignmentRule
        variable="main_SSI_NonCompetitive_alteredp38_Rxn172_Kr">
        <math xmlns="http://www.w3.org/1998/Math/MathML">
          <ci>
            main_P_kr_ssi</ci>
        </math>
      </assignmentRule>
      <assignmentRule
        variable="main_NonSSI_NonCompetitive_alteredp38_Rxn_Kf">
        <math xmlns="http://www.w3.org/1998/Math/MathML">
          <ci>
            main_P_kf_ATP</ci>
        </math>
      </assignmentRule>
      <assignmentRule
        variable="main_SSI_NonCompetitive_alteredp38_Rxn22_Kr">
        <math xmlns="http://www.w3.org/1998/Math/MathML">
          <apply>
            <times/>
            <apply>
              <minus/>
              <cn>
                1</cn>
              <ci>
                main_P_f</ci>
            </apply>
            <ci>
              main_P_kr_MK2</ci>
          </apply>
        </math>
      </assignmentRule>
      <assignmentRule
        variable="main_NonSSI_NonCompetitive_alteredp38_Rxn182_Kr">
        <math xmlns="http://www.w3.org/1998/Math/MathML">
          <ci>
            main_P_kr_i</ci>
        </math>
      </assignmentRule>
      <assignmentRule
        variable="main_NonSSI_NonCompetitive_alteredp38_Rxn152_Kr">
        <math xmlns="http://www.w3.org/1998/Math/MathML">
          <ci>
            main_P_kr_i</ci>
        </math>
      </assignmentRule>
      <assignmentRule
        variable="main_NonSSI_NonCompetitive_alteredp38_Rxn14_Kf">
        <math xmlns="http://www.w3.org/1998/Math/MathML">
          <ci>
            main_P_kf_postATF2</ci>
        </math>
      </assignmentRule>
      <assignmentRule
        variable="main_SSI_NonCompetitive_alteredp38_Rxn25_Kf">
        <math xmlns="http://www.w3.org/1998/Math/MathML">
          <ci>
            main_P_kf_ATF2</ci>
        </math>
      </assignmentRule>
      <assignmentRule
        variable="main_NonSSI_ATPCompetitive_RxnMK2_Flux">
        <math xmlns="http://www.w3.org/1998/Math/MathML">
          <apply>
            <times/>
            <apply>
              <times/>
              <ci>
                main_NonSSI_ATPCompetitive_RxnMK2_Kf</ci>
              <ci>
                main_NonSSI_ATPCompetitive_p38_ATP_MK2</ci>
            </apply>
            <ci>
              main_NonSSI_ATPCompetitive</ci>
          </apply>
        </math>
      </assignmentRule>
      <assignmentRule
        variable="main_SSI_NonCompetitive_Rxn3_Kf">
        <math xmlns="http://www.w3.org/1998/Math/MathML">
          <ci>
            main_P_kf_ATP</ci>
        </math>
      </assignmentRule>
      <assignmentRule
        variable="main_SSI_ATPCompetitive_MK2changesp38_Rxn11_Kr">
        <math xmlns="http://www.w3.org/1998/Math/MathML">
          <ci>
            main_P_kr_ssi</ci>
        </math>
      </assignmentRule>
      <assignmentRule
        variable="main_SSI_ATPCompetitive_Rxn5_Kr">
        <math xmlns="http://www.w3.org/1998/Math/MathML">
          <ci>
            main_P_kr_ATF2</ci>
        </math>
      </assignmentRule>
      <assignmentRule
        variable="main_NonSSI_ATPCompetitive_Rxn13_Kf">
        <math xmlns="http://www.w3.org/1998/Math/MathML">
          <ci>
            main_P_kf_MK2</ci>
        </math>
      </assignmentRule>
      <assignmentRule
        variable="main_SSI_NonCompetitive_alteredp38_Rxn1_Kf">
        <math xmlns="http://www.w3.org/1998/Math/MathML">
          <ci>
            main_P_kf_MK2</ci>
        </math>
      </assignmentRule>
      <assignmentRule
        variable="main_SSI_NonCompetitive_Rxn9_Kr">
        <math xmlns="http://www.w3.org/1998/Math/MathML">
          <ci>
            main_P_kr_ssi</ci>
        </math>
      </assignmentRule>
      <assignmentRule
        variable="main_NoInhibitor_phosphoMK2bindsATF2_RxnMK2_Kf">
        <math xmlns="http://www.w3.org/1998/Math/MathML">
          <ci>
            main_P_kc_p38MK2</ci>
        </math>
      </assignmentRule>
      <assignmentRule
        variable="main_SSI_ATPCompetitive_MK2changesp38_Rxn_Kf">
        <math xmlns="http://www.w3.org/1998/Math/MathML">
          <ci>
            main_P_kf_ATP</ci>
        </math>
      </assignmentRule>
      <assignmentRule
        variable="main_NonSSI_NonCompetitive_alteredp38_Rxn162_Kr">
        <math xmlns="http://www.w3.org/1998/Math/MathML">
          <ci>
            main_P_kr_i</ci>
        </math>
      </assignmentRule>
      <assignmentRule variable="main_NoInhibitor_Rxn3_Kf">
        <math xmlns="http://www.w3.org/1998/Math/MathML">
          <ci>
            main_P_kf_ATP</ci>
        </math>
      </assignmentRule>
      <assignmentRule
        variable="main_NonSSI_ATPCompetitive_Rxn11_Kr">
        <math xmlns="http://www.w3.org/1998/Math/MathML">
          <ci>
            main_P_kr_i</ci>
        </math>
      </assignmentRule>
      <assignmentRule variable="main_NoInhibitor_Rxn5_Kf">
        <math xmlns="http://www.w3.org/1998/Math/MathML">
          <ci>
            main_P_kf_ATF2</ci>
        </math>
      </assignmentRule>
      <assignmentRule variable="main_NoInhibitor_Rxn2_Kf">
        <math xmlns="http://www.w3.org/1998/Math/MathML">
          <ci>
            main_P_kf_MK2</ci>
        </math>
      </assignmentRule>
      <assignmentRule
        variable="main_NonSSI_NonCompetitive_alteredp38_Rxn171_Kr">
        <math xmlns="http://www.w3.org/1998/Math/MathML">
          <ci>
            main_P_kr_MK2</ci>
        </math>
      </assignmentRule>
      <assignmentRule
        variable="main_NoInhibitor_MK2changesp38kc_Rxn15_Kr">
        <math xmlns="http://www.w3.org/1998/Math/MathML">
          <ci>
            main_P_kr_ATF2</ci>
        </math>
      </assignmentRule>
      <assignmentRule
        variable="main_NoInhibitor_MK2changesp38KDATP_RxnATF2_Flux">
        <math xmlns="http://www.w3.org/1998/Math/MathML">
          <apply>
            <times/>
            <apply>
              <times/>
              <ci>
                main_NoInhibitor_MK2changesp38KDATP_RxnATF2_Kf</ci>
              <ci>
                main_NoInhibitor_MK2changesp38KDATP_p38_ATP_ATF2</ci>
            </apply>
            <ci>
              main_NoInhibitor_MK2changesp38KDATP</ci>
          </apply>
        </math>
      </assignmentRule>
      <assignmentRule
        variable="main_SSI_NonCompetitive_alteredp38_Rxn201_Kf">
        <math xmlns="http://www.w3.org/1998/Math/MathML">
          <ci>
            main_P_kc_p38MK2</ci>
        </math>
      </assignmentRule>
      <assignmentRule
        variable="main_NoInhibitor_ATPdepletion_Rxn7_Kr">
        <math xmlns="http://www.w3.org/1998/Math/MathML">
          <ci>
            main_P_kr_ATF2</ci>
        </math>
      </assignmentRule>
      <assignmentRule
        variable="main_NonSSI_ATPCompetitive_MK2changesp38_Rxn12_Kr">
        <math xmlns="http://www.w3.org/1998/Math/MathML">
          <ci>
            main_P_kr_ATF2</ci>
        </math>
      </assignmentRule>
      <assignmentRule
        variable="main_SSI_NonCompetitive_Rxn17_Kr">
        <math xmlns="http://www.w3.org/1998/Math/MathML">
          <ci>
            main_P_kr_ssi</ci>
        </math>
      </assignmentRule>
      <assignmentRule
        variable="main_NonSSI_NonCompetitive_alteredp38_Rxn15_Kf">
        <math xmlns="http://www.w3.org/1998/Math/MathML">
          <ci>
            main_P_kf_i</ci>
        </math>
      </assignmentRule>
      <assignmentRule
        variable="main_NoInhibitor_MK2changesp38KDATF2_RxnATF2_Kf">
        <math xmlns="http://www.w3.org/1998/Math/MathML">
          <ci>
            main_P_kc_p38ATF2</ci>
        </math>
      </assignmentRule>
      <assignmentRule variable="main_report_NoInh_MK2P">
        <math xmlns="http://www.w3.org/1998/Math/MathML">
          <ci>
            main_NoInhibitor_phospho_MK2</ci>
        </math>
      </assignmentRule>
      <assignmentRule
        variable="main_NonSSI_NonCompetitive_alteredp38_Rxn7_Kf">
        <math xmlns="http://www.w3.org/1998/Math/MathML">
          <ci>
            main_P_kf_ATF2</ci>
        </math>
      </assignmentRule>
      <assignmentRule
        variable="main_NonSSI_NonCompetitive_alteredp38_Rxn19_Kf">
        <math xmlns="http://www.w3.org/1998/Math/MathML">
          <ci>
            main_P_kf_ATP</ci>
        </math>
      </assignmentRule>
      <assignmentRule
        variable="main_NoInhibitor_SubstrateInhibition_RxnMK2_Flux">
        <math xmlns="http://www.w3.org/1998/Math/MathML">
          <apply>
            <times/>
            <apply>
              <times/>
              <ci>
                main_NoInhibitor_SubstrateInhibition_RxnMK2_Kf</ci>
              <ci>
                main_NoInhibitor_SubstrateInhibition_p38_ATP_MK2</ci>
            </apply>
            <ci>
              main_NoInhibitor_SubstrateInhibition</ci>
          </apply>
        </math>
      </assignmentRule>
      <assignmentRule
        variable="main_SSI_NonCompetitive_alteredp38_Rxn211_Kf">
        <math xmlns="http://www.w3.org/1998/Math/MathML">
          <ci>
            main_P_kc_p38relax</ci>
        </math>
      </assignmentRule>
      <assignmentRule
        variable="main_NonSSI_NonCompetitive_alteredp38_Rxn171_Kf">
        <math xmlns="http://www.w3.org/1998/Math/MathML">
          <ci>
            main_P_kf_MK2</ci>
        </math>
      </assignmentRule>
      <assignmentRule
        variable="main_NonSSI_NonCompetitive_Rxn15_Kf">
        <math xmlns="http://www.w3.org/1998/Math/MathML">
          <ci>
            main_P_kf_i</ci>
        </math>
      </assignmentRule>
      <assignmentRule
        variable="main_NonSSI_NonCompetitive_Rxn20_Kf">
        <math xmlns="http://www.w3.org/1998/Math/MathML">
          <ci>
            main_P_kf_ATP</ci>
        </math>
      </assignmentRule>
      <assignmentRule
        variable="main_NoInhibitor_phosphoMK2bindsATF2_Rxn7_Kf">
        <math xmlns="http://www.w3.org/1998/Math/MathML">
          <ci>
            main_P_kf_ATF2</ci>
        </math>
      </assignmentRule>
      <assignmentRule
        variable="main_NonSSI_NonCompetitive_alteredp38_Rxn1_Kf">
        <math xmlns="http://www.w3.org/1998/Math/MathML">
          <ci>
            main_P_kf_MK2</ci>
        </math>
      </assignmentRule>
      <assignmentRule
        variable="main_SSI_NonCompetitive_alteredp38_Rxn152_Kr">
        <math xmlns="http://www.w3.org/1998/Math/MathML">
          <apply>
            <times/>
            <apply>
              <divide/>
              <cn>
                1</cn>
              <apply>
                <minus/>
                <cn>
                  1</cn>
                <ci>
                  main_P_f</ci>
              </apply>
            </apply>
            <ci>
              main_P_kr_ssi</ci>
          </apply>
        </math>
      </assignmentRule>
      <assignmentRule
        variable="main_NoInhibitor_MK2changesp38kc_Rxn3_Kf">
        <math xmlns="http://www.w3.org/1998/Math/MathML">
          <ci>
            main_P_kf_ATP</ci>
        </math>
      </assignmentRule>
      <assignmentRule
        variable="main_NoInhibitor_ATPdepletion_Rxn_Kf">
        <math xmlns="http://www.w3.org/1998/Math/MathML">
          <ci>
            main_P_kf_ATP</ci>
        </math>
      </assignmentRule>
      <assignmentRule
        variable="main_NonSSI_NonCompetitive_alteredp38_Rxn181_Kf">
        <math xmlns="http://www.w3.org/1998/Math/MathML">
          <ci>
            main_P_kf_MK2</ci>
        </math>
      </assignmentRule>
      <assignmentRule
        variable="main_report_post_SSI_NonComp_MK2P">
        <math xmlns="http://www.w3.org/1998/Math/MathML">
          <ci>
            main_SSI_NonCompetitive_alteredp38_phospho_MK2</ci>
        </math>
      </assignmentRule>
      <assignmentRule
        variable="main_NoInhibitor_phosphoMK2bindsATF2_Rxn8_Flux">
        <math xmlns="http://www.w3.org/1998/Math/MathML">
          <apply>
            <times/>
            <apply>
              <minus/>
              <apply>
                <times/>
                <apply>
                  <times/>
                  <ci>
                    main_NoInhibitor_phosphoMK2bindsATF2_Rxn8_Kf</ci>
                  <ci>
                    main_NoInhibitor_phosphoMK2bindsATF2_phospho_MK2</ci>
                </apply>
                <ci>
                  main_NoInhibitor_phosphoMK2bindsATF2_ATF2</ci>
              </apply>
              <apply>
                <times/>
                <ci>
                  main_NoInhibitor_phosphoMK2bindsATF2_Rxn8_Kr</ci>
                <ci>
                  main_NoInhibitor_phosphoMK2bindsATF2_pMK2_ATF2</ci>
              </apply>
            </apply>
            <ci>
              main_NoInhibitor_phosphoMK2bindsATF2</ci>
          </apply>
        </math>
      </assignmentRule>
      <assignmentRule
        variable="main_SSI_ATPCompetitive_MK2changesp38_Rxn3_Kf">
        <math xmlns="http://www.w3.org/1998/Math/MathML">
          <ci>
            main_P_kf_ATP</ci>
        </math>
      </assignmentRule>
      <assignmentRule
        variable="main_SSI_ATPCompetitive_MK2changesp38_Rxn6a_Kr">
        <math xmlns="http://www.w3.org/1998/Math/MathML">
          <ci>
            main_P_kr_postATP</ci>
        </math>
      </assignmentRule>
      <assignmentRule
        variable="main_NoInhibitor_ATPdepletion_Rxn2_Kr">
        <math xmlns="http://www.w3.org/1998/Math/MathML">
          <ci>
            main_P_kr_MK2</ci>
        </math>
      </assignmentRule>
      <assignmentRule
        variable="main_SSI_NonCompetitive_alteredp38_Rxn232_Kf">
        <math xmlns="http://www.w3.org/1998/Math/MathML">
          <ci>
            main_P_kf_MK2</ci>
        </math>
      </assignmentRule>
      <assignmentRule
        variable="main_SSI_NonCompetitive_alteredp38_Rxn232_Kr">
        <math xmlns="http://www.w3.org/1998/Math/MathML">
          <apply>
            <times/>
            <apply>
              <minus/>
              <cn>
                1</cn>
              <ci>
                main_P_f</ci>
            </apply>
            <ci>
              main_P_kr_MK2</ci>
          </apply>
        </math>
      </assignmentRule>
      <assignmentRule
        variable="main_NonSSI_NonCompetitive_RxnMK2_Kf">
        <math xmlns="http://www.w3.org/1998/Math/MathML">
          <ci>
            main_P_kc_p38MK2</ci>
        </math>
      </assignmentRule>
      <assignmentRule
        variable="main_SSI_ATPCompetitive_MK2changesp38_RxnATF2a_Flux">
        <math xmlns="http://www.w3.org/1998/Math/MathML">
          <apply>
            <times/>
            <apply>
              <times/>
              <ci>
                main_SSI_ATPCompetitive_MK2changesp38_RxnATF2a_Kf</ci>
              <ci>
                main_SSI_ATPCompetitive_MK2changesp38_postp38_ATP_ATF2</ci>
            </apply>
            <ci>
              main_SSI_ATPCompetitive_MK2changesp38</ci>
          </apply>
        </math>
      </assignmentRule>
      <assignmentRule
        variable="main_SSI_NonCompetitive_alteredp38_Rxn22_Flux">
        <math xmlns="http://www.w3.org/1998/Math/MathML">
          <apply>
            <times/>
            <apply>
              <minus/>
              <apply>
                <times/>
                <apply>
                  <times/>
                  <ci>
                    main_SSI_NonCompetitive_alteredp38_Rxn22_Kf</ci>
                  <ci>
                    main_SSI_NonCompetitive_alteredp38_p38_ATP_Inoncomp</ci>
                </apply>
                <ci>
                  main_SSI_NonCompetitive_alteredp38_MK2</ci>
              </apply>
              <apply>
                <times/>
                <ci>
                  main_SSI_NonCompetitive_alteredp38_Rxn22_Kr</ci>
                <ci>
                  main_SSI_NonCompetitive_alteredp38_p38_ATP_MK2_Inoncomp</ci>
              </apply>
            </apply>
            <ci>
              main_SSI_NonCompetitive_alteredp38</ci>
          </apply>
        </math>
      </assignmentRule>
      <assignmentRule
        variable="main_NoInhibitor_MK2changesp38kc_RxnMK2_Kf">
        <math xmlns="http://www.w3.org/1998/Math/MathML">
          <ci>
            main_P_kc_p38MK2</ci>
        </math>
      </assignmentRule>
      <assignmentRule variable="main_report_NoInh_ATF2P">
        <math xmlns="http://www.w3.org/1998/Math/MathML">
          <ci>
            main_NoInhibitor_phospho_ATF2</ci>
        </math>
      </assignmentRule>
      <assignmentRule
        variable="main_NonSSI_ATPCompetitive_MK2changesp38_Rxn2_Kr">
        <math xmlns="http://www.w3.org/1998/Math/MathML">
          <ci>
            main_P_kr_MK2</ci>
        </math>
      </assignmentRule>
      <assignmentRule
        variable="main_SSI_NonCompetitive_Rxn5_Kr">
        <math xmlns="http://www.w3.org/1998/Math/MathML">
          <ci>
            main_P_kr_ATF2</ci>
        </math>
      </assignmentRule>
      <assignmentRule
        variable="main_SSI_NonCompetitive_alteredp38_Rxn192_Flux">
        <math xmlns="http://www.w3.org/1998/Math/MathML">
          <apply>
            <times/>
            <apply>
              <minus/>
              <apply>
                <times/>
                <apply>
                  <times/>
                  <ci>
                    main_SSI_NonCompetitive_alteredp38_Rxn192_Kf</ci>
                  <ci>
                    main_SSI_NonCompetitive_alteredp38_ATP</ci>
                </apply>
                <ci>
                  main_SSI_NonCompetitive_alteredp38_postp38_Inoncomp</ci>
              </apply>
              <apply>
                <times/>
                <ci>
                  main_SSI_NonCompetitive_alteredp38_Rxn192_Kr</ci>
                <ci>
                  main_SSI_NonCompetitive_alteredp38_postp38_ATP_Inoncomp</ci>
              </apply>
            </apply>
            <ci>
              main_SSI_NonCompetitive_alteredp38</ci>
          </apply>
        </math>
      </assignmentRule>
      <assignmentRule
        variable="main_SSI_NonCompetitive_Rxn23_Kr">
        <math xmlns="http://www.w3.org/1998/Math/MathML">
          <apply>
            <times/>
            <apply>
              <minus/>
              <cn>
                1</cn>
              <ci>
                main_P_f</ci>
            </apply>
            <ci>
              main_P_kr_MK2</ci>
          </apply>
        </math>
      </assignmentRule>
      <assignmentRule variable="main_NoInhibitor_RxnMK2_Kf">
        <math xmlns="http://www.w3.org/1998/Math/MathML">
          <ci>
            main_P_kc_p38MK2</ci>
        </math>
      </assignmentRule>
      <assignmentRule
        variable="main_SSI_NonCompetitive_alteredp38_Rxn182_Kf">
        <math xmlns="http://www.w3.org/1998/Math/MathML">
          <ci>
            main_P_kf_ssi</ci>
        </math>
      </assignmentRule>
      <assignmentRule
        variable="main_NonSSI_NonCompetitive_alteredp38_Rxn16_Kf">
        <math xmlns="http://www.w3.org/1998/Math/MathML">
          <ci>
            main_P_kf_i</ci>
        </math>
      </assignmentRule>
      <assignmentRule
        variable="main_SSI_NonCompetitive_alteredp38_Rxn161_Kf">
        <math xmlns="http://www.w3.org/1998/Math/MathML">
          <ci>
            main_P_kf_postATP</ci>
        </math>
      </assignmentRule>
      <assignmentRule
        variable="main_report_NoInh_SubstrateInhibition_MK2P">
        <math xmlns="http://www.w3.org/1998/Math/MathML">
          <apply>
            <plus/>
            <apply>
              <plus/>
              <ci>
                main_NoInhibitor_SubstrateInhibition_phospho_MK2</ci>
              <ci>
                main_NoInhibitor_SubstrateInhibition_p38_phosphoMK2</ci>
            </apply>
            <ci>
              main_NoInhibitor_SubstrateInhibition_p38_ATP_phosphoMK2</ci>
          </apply>
        </math>
      </assignmentRule>
      <assignmentRule
        variable="main_SSI_NonCompetitive_Rxn10_Kr">
        <math xmlns="http://www.w3.org/1998/Math/MathML">
          <apply>
            <times/>
            <apply>
              <divide/>
              <cn>
                1</cn>
              <apply>
                <minus/>
                <cn>
                  1</cn>
                <ci>
                  main_P_f</ci>
              </apply>
            </apply>
            <ci>
              main_P_kr_ssi</ci>
          </apply>
        </math>
      </assignmentRule>
      <assignmentRule
        variable="main_NoInhibitor_MK2changesp38KDATP_Rxn20_Flux">
        <math xmlns="http://www.w3.org/1998/Math/MathML">
          <apply>
            <times/>
            <apply>
              <times/>
              <ci>
                main_NoInhibitor_MK2changesp38KDATP_Rxn20_Kf</ci>
              <ci>
                main_NoInhibitor_MK2changesp38KDATP_post_p38_ATP_MK2</ci>
            </apply>
            <ci>
              main_NoInhibitor_MK2changesp38KDATP</ci>
          </apply>
        </math>
      </assignmentRule>
      <assignmentRule
        variable="main_SSI_NonCompetitive_Rxn9_Flux">
        <math xmlns="http://www.w3.org/1998/Math/MathML">
          <apply>
            <times/>
            <apply>
              <minus/>
              <apply>
                <times/>
                <apply>
                  <times/>
                  <ci>
                    main_SSI_NonCompetitive_Rxn9_Kf</ci>
                  <ci>
                    main_SSI_NonCompetitive_I_noncomp</ci>
                </apply>
                <ci>
                  main_SSI_NonCompetitive_p38_MK2</ci>
              </apply>
              <apply>
                <times/>
                <ci>
                  main_SSI_NonCompetitive_Rxn9_Kr</ci>
                <ci>
                  main_SSI_NonCompetitive_p38_MK2_Inoncomp</ci>
              </apply>
            </apply>
            <ci>
              main_SSI_NonCompetitive</ci>
          </apply>
        </math>
      </assignmentRule>
      <assignmentRule
        variable="main_NoInhibitor_ATPdepletion_Rxn5_Kf">
        <math xmlns="http://www.w3.org/1998/Math/MathML">
          <ci>
            main_P_kf_ATF2</ci>
        </math>
      </assignmentRule>
      <assignmentRule
        variable="main_NonSSI_NonCompetitive_alteredp38_Rxn18_Kf">
        <math xmlns="http://www.w3.org/1998/Math/MathML">
          <ci>
            main_P_kf_i</ci>
        </math>
      </assignmentRule>
      <assignmentRule
        variable="main_NoInhibitor_MK2changesp38KDATF2_Rxn17_Kr">
        <math xmlns="http://www.w3.org/1998/Math/MathML">
          <ci>
            main_P_kr_MK2</ci>
        </math>
      </assignmentRule>
      <assignmentRule
        variable="main_report_post_NonSSI_ATPcomp_MK2P">
        <math xmlns="http://www.w3.org/1998/Math/MathML">
          <ci>
            main_NonSSI_ATPCompetitive_MK2changesp38_phospho_MK2</ci>
        </math>
      </assignmentRule>
      <assignmentRule variable="main_report_SSI_ATPcomp_MK2P">
        <math xmlns="http://www.w3.org/1998/Math/MathML">
          <ci>
            main_SSI_ATPCompetitive_phospho_MK2</ci>
        </math>
      </assignmentRule>
      <assignmentRule
        variable="main_SSI_ATPCompetitive_Rxn11_Kr">
        <math xmlns="http://www.w3.org/1998/Math/MathML">
          <apply>
            <times/>
            <apply>
              <minus/>
              <cn>
                1</cn>
              <ci>
                main_P_f</ci>
            </apply>
            <ci>
              main_P_kr_MK2</ci>
          </apply>
        </math>
      </assignmentRule>
      <assignmentRule
        variable="main_SSI_ATPCompetitive_RxnMK2_Flux">
        <math xmlns="http://www.w3.org/1998/Math/MathML">
          <apply>
            <times/>
            <apply>
              <times/>
              <ci>
                main_SSI_ATPCompetitive_RxnMK2_Kf</ci>
              <ci>
                main_SSI_ATPCompetitive_p38_ATP_MK2</ci>
            </apply>
            <ci>
              main_SSI_ATPCompetitive</ci>
          </apply>
        </math>
      </assignmentRule>
      <assignmentRule
        variable="main_SSI_NonCompetitive_RxnMK2_Kf">
        <math xmlns="http://www.w3.org/1998/Math/MathML">
          <ci>
            main_P_kc_p38MK2</ci>
        </math>
      </assignmentRule>
      <assignmentRule
        variable="main_NonSSI_ATPCompetitive_MK2changesp38_Rxn16_Flux">
        <math xmlns="http://www.w3.org/1998/Math/MathML">
          <apply>
            <times/>
            <apply>
              <minus/>
              <apply>
                <times/>
                <apply>
                  <times/>
                  <ci>
                    main_NonSSI_ATPCompetitive_MK2changesp38_Rxn16_Kf</ci>
                  <ci>
                    main_NonSSI_ATPCompetitive_MK2changesp38_postp38</ci>
                </apply>
                <ci>
                  main_NonSSI_ATPCompetitive_MK2changesp38_ATP</ci>
              </apply>
              <apply>
                <times/>
                <ci>
                  main_NonSSI_ATPCompetitive_MK2changesp38_Rxn16_Kr</ci>
                <ci>
                  main_NonSSI_ATPCompetitive_MK2changesp38_postp38_ATP</ci>
              </apply>
            </apply>
            <ci>
              main_NonSSI_ATPCompetitive_MK2changesp38</ci>
          </apply>
        </math>
      </assignmentRule>
      <assignmentRule
        variable="main_NoInhibitor_MK2changesp38KDATP_Rxn2_Kf">
        <math xmlns="http://www.w3.org/1998/Math/MathML">
          <ci>
            main_P_kf_MK2</ci>
        </math>
      </assignmentRule>
      <assignmentRule
        variable="main_NoInhibitor_ATPdepletion_RxnATF2_Flux">
        <math xmlns="http://www.w3.org/1998/Math/MathML">
          <apply>
            <times/>
            <apply>
              <times/>
              <ci>
                main_NoInhibitor_ATPdepletion_RxnATF2_Kf</ci>
              <ci>
                main_NoInhibitor_ATPdepletion_p38_ATP_ATF2</ci>
            </apply>
            <ci>
              main_NoInhibitor_ATPdepletion</ci>
          </apply>
        </math>
      </assignmentRule>
      <assignmentRule
        variable="main_SSI_NonCompetitive_alteredp38_Rxn191_Kf">
        <math xmlns="http://www.w3.org/1998/Math/MathML">
          <ci>
            main_P_kf_postATP</ci>
        </math>
      </assignmentRule>
      <assignmentRule
        variable="main_SSI_ATPCompetitive_MK2changesp38_RxnATF2_Flux">
        <math xmlns="http://www.w3.org/1998/Math/MathML">
          <apply>
            <times/>
            <apply>
              <times/>
              <ci>
                main_SSI_ATPCompetitive_MK2changesp38_RxnATF2_Kf</ci>
              <ci>
                main_SSI_ATPCompetitive_MK2changesp38_p38_ATP_ATF2</ci>
            </apply>
            <ci>
              main_SSI_ATPCompetitive_MK2changesp38</ci>
          </apply>
        </math>
      </assignmentRule>
      <assignmentRule
        variable="main_SSI_ATPCompetitive_MK2changesp38_Rxn2_Kr">
        <math xmlns="http://www.w3.org/1998/Math/MathML">
          <ci>
            main_P_kr_MK2</ci>
        </math>
      </assignmentRule>
      <assignmentRule
        variable="main_SSI_NonCompetitive_Rxn10_Kf">
        <math xmlns="http://www.w3.org/1998/Math/MathML">
          <ci>
            main_P_kf_ssi</ci>
        </math>
      </assignmentRule>
      <assignmentRule
        variable="main_NonSSI_ATPCompetitive_MK2changesp38_Rxn13c_Kr">
        <math xmlns="http://www.w3.org/1998/Math/MathML">
          <ci>
            main_P_kr_MK2</ci>
        </math>
      </assignmentRule>
      <assignmentRule
        variable="main_NoInhibitor_MK2changesp38KDATP_Rxn14_Kr">
        <math xmlns="http://www.w3.org/1998/Math/MathML">
          <ci>
            main_P_kr_ATF2</ci>
        </math>
      </assignmentRule>
      <assignmentRule
        variable="main_NonSSI_NonCompetitive_alteredp38_Rxn191_Kf">
        <math xmlns="http://www.w3.org/1998/Math/MathML">
          <ci>
            main_P_kf_postATP</ci>
        </math>
      </assignmentRule>
      <assignmentRule
        variable="main_SSI_ATPCompetitive_Rxn1_Kr">
        <math xmlns="http://www.w3.org/1998/Math/MathML">
          <ci>
            main_P_kr_MK2</ci>
        </math>
      </assignmentRule>
      <assignmentRule
        variable="main_NonSSI_NonCompetitive_alteredp38_Rxn202_Kf">
        <math xmlns="http://www.w3.org/1998/Math/MathML">
          <ci>
            main_P_kf_postATP</ci>
        </math>
      </assignmentRule>
      <assignmentRule
        variable="main_NonSSI_ATPCompetitive_MK2changesp38_Rxn21_Flux">
        <math xmlns="http://www.w3.org/1998/Math/MathML">
          <apply>
            <times/>
            <apply>
              <times/>
              <ci>
                main_NonSSI_ATPCompetitive_MK2changesp38_Rxn21_Kf</ci>
              <ci>
                main_NonSSI_ATPCompetitive_MK2changesp38_postp38_ATP</ci>
            </apply>
            <ci>
              main_NonSSI_ATPCompetitive_MK2changesp38</ci>
          </apply>
        </math>
      </assignmentRule>
      <assignmentRule
        variable="main_NonSSI_ATPCompetitive_MK2changesp38_Rxn6_Kf">
        <math xmlns="http://www.w3.org/1998/Math/MathML">
          <ci>
            main_P_kf_ATP</ci>
        </math>
      </assignmentRule>
      <assignmentRule
        variable="main_NoInhibitor_SubstrateInhibition_SubstrateInhibition_Rxn10_Kr">
        <math xmlns="http://www.w3.org/1998/Math/MathML">
          <ci>
            main_P_kr_MK2</ci>
        </math>
      </assignmentRule>
      <assignmentRule
        variable="main_NonSSI_NonCompetitive_alteredp38_Rxn152_Kf">
        <math xmlns="http://www.w3.org/1998/Math/MathML">
          <ci>
            main_P_kf_i</ci>
        </math>
      </assignmentRule>
      <assignmentRule
        variable="main_NonSSI_ATPCompetitive_RxnATF2_Kf">
        <math xmlns="http://www.w3.org/1998/Math/MathML">
          <ci>
            main_P_kc_p38ATF2</ci>
        </math>
      </assignmentRule>
      <assignmentRule variable="main_NoInhibitor_Rxn5_Kr">
        <math xmlns="http://www.w3.org/1998/Math/MathML">
          <ci>
            main_P_kr_ATF2</ci>
        </math>
      </assignmentRule>
      <assignmentRule
        variable="main_NoInhibitor_MK2changesp38kc_Rxn1_Kf">
        <math xmlns="http://www.w3.org/1998/Math/MathML">
          <ci>
            main_P_kf_MK2</ci>
        </math>
      </assignmentRule>
      <assignmentRule
        variable="main_NoInhibitor_ATPdepletion_Rxn1_Kr">
        <math xmlns="http://www.w3.org/1998/Math/MathML">
          <ci>
            main_P_kr_MK2</ci>
        </math>
      </assignmentRule>
      <assignmentRule
        variable="main_NoInhibitor_MK2changesp38kc_Rxn21_Kf">
        <math xmlns="http://www.w3.org/1998/Math/MathML">
          <ci>
            main_P_kc_p38relax</ci>
        </math>
      </assignmentRule>
      <assignmentRule
        variable="main_NonSSI_NonCompetitive_alteredp38_Rxn162_Kf">
        <math xmlns="http://www.w3.org/1998/Math/MathML">
          <ci>
            main_P_kf_i</ci>
        </math>
      </assignmentRule>
      <assignmentRule
        variable="main_NoInhibitor_phosphoMK2bindsATF2_Rxn3_Kf">
        <math xmlns="http://www.w3.org/1998/Math/MathML">
          <ci>
            main_P_kf_ATP</ci>
        </math>
      </assignmentRule>
      <assignmentRule
        variable="main_NonSSI_NonCompetitive_alteredp38_Rxn1_Kr">
        <math xmlns="http://www.w3.org/1998/Math/MathML">
          <ci>
            main_P_kr_MK2</ci>
        </math>
      </assignmentRule>
      <assignmentRule
        variable="main_SSI_NonCompetitive_alteredp38_Rxn15_Kr">
        <math xmlns="http://www.w3.org/1998/Math/MathML">
          <apply>
            <times/>
            <apply>
              <divide/>
              <cn>
                1</cn>
              <apply>
                <minus/>
                <cn>
                  1</cn>
                <ci>
                  main_P_f</ci>
              </apply>
            </apply>
            <ci>
              main_P_kr_ssi</ci>
          </apply>
        </math>
      </assignmentRule>
      <assignmentRule
        variable="main_NonSSI_ATPCompetitive_MK2changesp38_Rxn19_Kf">
        <math xmlns="http://www.w3.org/1998/Math/MathML">
          <ci>
            main_P_kf_postATP</ci>
        </math>
      </assignmentRule>
      <assignmentRule variable="main_P_kr_ATP">
        <math xmlns="http://www.w3.org/1998/Math/MathML">
          <apply>
            <times/>
            <ci>
              main_P_KD_ATP</ci>
            <ci>
              main_P_kf_ATP</ci>
          </apply>
        </math>
      </assignmentRule>
      <assignmentRule
        variable="main_NoInhibitor_MK2changesp38kc_Rxn18_Kf">
        <math xmlns="http://www.w3.org/1998/Math/MathML">
          <ci>
            main_P_kf_MK2</ci>
        </math>
      </assignmentRule>
      <assignmentRule
        variable="main_NoInhibitor_MK2changesp38kc_RxnATF2_Kf">
        <math xmlns="http://www.w3.org/1998/Math/MathML">
          <ci>
            main_P_kc_p38ATF2</ci>
        </math>
      </assignmentRule>
      <assignmentRule
        variable="main_NoInhibitor_MK2changesp38KDATP_Rxn6a_Kr">
        <math xmlns="http://www.w3.org/1998/Math/MathML">
          <ci>
            main_P_kr_postATP</ci>
        </math>
      </assignmentRule>
      <assignmentRule
        variable="main_SSI_NonCompetitive_Rxn16_Kr">
        <math xmlns="http://www.w3.org/1998/Math/MathML">
          <apply>
            <times/>
            <apply>
              <divide/>
              <cn>
                1</cn>
              <apply>
                <minus/>
                <cn>
                  1</cn>
                <ci>
                  main_P_f</ci>
              </apply>
            </apply>
            <ci>
              main_P_kr_ssi</ci>
          </apply>
        </math>
      </assignmentRule>
      <assignmentRule
        variable="main_report_NoInh_pMK2bindsATF2_ATF2P">
        <math xmlns="http://www.w3.org/1998/Math/MathML">
          <ci>
            main_NoInhibitor_phosphoMK2bindsATF2_phospho_ATF2</ci>
        </math>
      </assignmentRule>
      <assignmentRule
        variable="main_SSI_ATPCompetitive_MK2changesp38_Rxn11b_Kr">
        <math xmlns="http://www.w3.org/1998/Math/MathML">
          <ci>
            main_P_kr_ssi</ci>
        </math>
      </assignmentRule>
      <assignmentRule
        variable="main_NoInhibitor_MK2changesp38KDATP_Rxn3_Kf">
        <math xmlns="http://www.w3.org/1998/Math/MathML">
          <ci>
            main_P_kf_ATP</ci>
        </math>
      </assignmentRule>
      <assignmentRule
        variable="main_NonSSI_NonCompetitive_alteredp38_RxnATF2a_Kf">
        <math xmlns="http://www.w3.org/1998/Math/MathML">
          <ci>
            main_P_kc_postp38ATF2</ci>
        </math>
      </assignmentRule>
      <assignmentRule
        variable="main_SSI_ATPCompetitive_Rxn6_Kf">
        <math xmlns="http://www.w3.org/1998/Math/MathML">
          <ci>
            main_P_kf_ATP</ci>
        </math>
      </assignmentRule>
      <assignmentRule
        variable="main_SSI_NonCompetitive_alteredp38_Rxn202_Kr">
        <math xmlns="http://www.w3.org/1998/Math/MathML">
          <ci>
            main_P_kr_postATP</ci>
        </math>
      </assignmentRule>
      <assignmentRule
        variable="main_NonSSI_NonCompetitive_alteredp38_Rxn161_Kr">
        <math xmlns="http://www.w3.org/1998/Math/MathML">
          <ci>
            main_P_kr_postATP</ci>
        </math>
      </assignmentRule>
      <assignmentRule
        variable="main_NonSSI_NonCompetitive_alteredp38_RxnMK2_Flux">
        <math xmlns="http://www.w3.org/1998/Math/MathML">
          <apply>
            <times/>
            <apply>
              <times/>
              <ci>
                main_NonSSI_NonCompetitive_alteredp38_RxnMK2_Kf</ci>
              <ci>
                main_NonSSI_NonCompetitive_alteredp38_p38_ATP_MK2</ci>
            </apply>
            <ci>
              main_NonSSI_NonCompetitive_alteredp38</ci>
          </apply>
        </math>
      </assignmentRule>
      <assignmentRule
        variable="main_SSI_NonCompetitive_alteredp38_Rxn15_Flux">
        <math xmlns="http://www.w3.org/1998/Math/MathML">
          <apply>
            <times/>
            <apply>
              <minus/>
              <apply>
                <times/>
                <apply>
                  <times/>
                  <ci>
                    main_SSI_NonCompetitive_alteredp38_Rxn15_Kf</ci>
                  <ci>
                    main_SSI_NonCompetitive_alteredp38_I_noncomp</ci>
                </apply>
                <ci>
                  main_SSI_NonCompetitive_alteredp38_p38_ATP</ci>
              </apply>
              <apply>
                <times/>
                <ci>
                  main_SSI_NonCompetitive_alteredp38_Rxn15_Kr</ci>
                <ci>
                  main_SSI_NonCompetitive_alteredp38_p38_ATP_Inoncomp</ci>
              </apply>
            </apply>
            <ci>
              main_SSI_NonCompetitive_alteredp38</ci>
          </apply>
        </math>
      </assignmentRule>
      <assignmentRule
        variable="main_NoInhibitor_ATPdepletion_Rxn5_Kr">
        <math xmlns="http://www.w3.org/1998/Math/MathML">
          <ci>
            main_P_kr_ATF2</ci>
        </math>
      </assignmentRule>
      <assignmentRule
        variable="main_report_post_SSI_NonComp_ATF2P">
        <math xmlns="http://www.w3.org/1998/Math/MathML">
          <ci>
            main_SSI_NonCompetitive_alteredp38_phospho_ATF2</ci>
        </math>
      </assignmentRule>
      <assignmentRule
        variable="main_SSI_NonCompetitive_alteredp38_Rxn181_Kr">
        <math xmlns="http://www.w3.org/1998/Math/MathML">
          <ci>
            main_P_kr_MK2</ci>
        </math>
      </assignmentRule>
      <assignmentRule
        variable="main_SSI_ATPCompetitive_MK2changesp38_Rxn9_Kr">
        <math xmlns="http://www.w3.org/1998/Math/MathML">
          <apply>
            <times/>
            <apply>
              <divide/>
              <cn>
                1</cn>
              <apply>
                <minus/>
                <cn>
                  1</cn>
                <ci>
                  main_P_f</ci>
              </apply>
            </apply>
            <ci>
              main_P_kr_ssi</ci>
          </apply>
        </math>
      </assignmentRule>
      <assignmentRule
        variable="main_SSI_NonCompetitive_alteredp38_Rxn242_Kf">
        <math xmlns="http://www.w3.org/1998/Math/MathML">
          <ci>
            main_P_kf_postATF2</ci>
        </math>
      </assignmentRule>
      <assignmentRule
        variable="main_NonSSI_ATPCompetitive_MK2changesp38_Rxn19_Kr">
        <math xmlns="http://www.w3.org/1998/Math/MathML">
          <ci>
            main_P_kr_postATP</ci>
        </math>
      </assignmentRule>
      <assignmentRule
        variable="main_SSI_NonCompetitive_Rxn15_Kf">
        <math xmlns="http://www.w3.org/1998/Math/MathML">
          <ci>
            main_P_kf_ssi</ci>
        </math>
      </assignmentRule>
      <assignmentRule
        variable="main_report_NoInh_ATPdepletion_MK2P">
        <math xmlns="http://www.w3.org/1998/Math/MathML">
          <ci>
            main_NoInhibitor_ATPdepletion_phospho_MK2</ci>
        </math>
      </assignmentRule>
      <assignmentRule
        variable="main_NonSSI_ATPCompetitive_MK2changesp38_Rxn2_Kf">
        <math xmlns="http://www.w3.org/1998/Math/MathML">
          <ci>
            main_P_kf_MK2</ci>
        </math>
      </assignmentRule>
      <assignmentRule
        variable="main_NoInhibitor_MK2changesp38KDATF2_Rxn2_Kr">
        <math xmlns="http://www.w3.org/1998/Math/MathML">
          <ci>
            main_P_kr_MK2</ci>
        </math>
      </assignmentRule>
      <assignmentRule
        variable="main_NonSSI_ATPCompetitive_MK2changesp38_Rxn11_Kf">
        <math xmlns="http://www.w3.org/1998/Math/MathML">
          <ci>
            main_P_kf_i</ci>
        </math>
      </assignmentRule>
      <assignmentRule
        variable="main_SSI_NonCompetitive_RxnMK2_Flux">
        <math xmlns="http://www.w3.org/1998/Math/MathML">
          <apply>
            <times/>
            <apply>
              <times/>
              <ci>
                main_SSI_NonCompetitive_RxnMK2_Kf</ci>
              <ci>
                main_SSI_NonCompetitive_p38_ATP_MK2</ci>
            </apply>
            <ci>
              main_SSI_NonCompetitive</ci>
          </apply>
        </math>
      </assignmentRule>
      <assignmentRule
        variable="main_NonSSI_NonCompetitive_alteredp38_Rxn102_Kf">
        <math xmlns="http://www.w3.org/1998/Math/MathML">
          <ci>
            main_P_kf_i</ci>
        </math>
      </assignmentRule>
      <assignmentRule
        variable="main_NonSSI_ATPCompetitive_Rxn7_Kr">
        <math xmlns="http://www.w3.org/1998/Math/MathML">
          <ci>
            main_P_kr_ATF2</ci>
        </math>
      </assignmentRule>
      <assignmentRule
        variable="main_NoInhibitor_SubstrateInhibition_Rxn6_Kf">
        <math xmlns="http://www.w3.org/1998/Math/MathML">
          <ci>
            main_P_kf_ATP</ci>
        </math>
      </assignmentRule>
      <assignmentRule
        variable="main_SSI_ATPCompetitive_Rxn3_Kr">
        <math xmlns="http://www.w3.org/1998/Math/MathML">
          <ci>
            main_P_kr_ATP</ci>
        </math>
      </assignmentRule>
      <assignmentRule
        variable="main_SSI_ATPCompetitive_MK2changesp38_Rxn13b_Kf">
        <math xmlns="http://www.w3.org/1998/Math/MathML">
          <ci>
            main_P_kf_MK2</ci>
        </math>
      </assignmentRule>
      <assignmentRule
        variable="main_NonSSI_NonCompetitive_Rxn7_Kf">
        <math xmlns="http://www.w3.org/1998/Math/MathML">
          <ci>
            main_P_kf_ATF2</ci>
        </math>
      </assignmentRule>
      <assignmentRule
        variable="main_NoInhibitor_MK2changesp38KDATP_Rxn15_Kf">
        <math xmlns="http://www.w3.org/1998/Math/MathML">
          <ci>
            main_P_kf_ATF2</ci>
        </math>
      </assignmentRule>
      <assignmentRule
        variable="main_NonSSI_ATPCompetitive_Rxn12_Kr">
        <math xmlns="http://www.w3.org/1998/Math/MathML">
          <ci>
            main_P_kr_ATF2</ci>
        </math>
      </assignmentRule>
      <assignmentRule
        variable="main_NoInhibitor_MK2changesp38kc_Rxn17_Kr">
        <math xmlns="http://www.w3.org/1998/Math/MathML">
          <ci>
            main_P_kr_MK2</ci>
        </math>
      </assignmentRule>
      <assignmentRule
        variable="main_SSI_ATPCompetitive_MK2changesp38_Rxn16_Kf">
        <math xmlns="http://www.w3.org/1998/Math/MathML">
          <ci>
            main_P_kf_postATP</ci>
        </math>
      </assignmentRule>
      <assignmentRule
        variable="main_NoInhibitor_MK2changesp38kc_Rxn7_Kr">
        <math xmlns="http://www.w3.org/1998/Math/MathML">
          <ci>
            main_P_kr_ATF2</ci>
        </math>
      </assignmentRule>
      <assignmentRule
        variable="main_NonSSI_ATPCompetitive_MK2changesp38_Rxn6a_Kr">
        <math xmlns="http://www.w3.org/1998/Math/MathML">
          <ci>
            main_P_kr_postATP</ci>
        </math>
      </assignmentRule>
      <assignmentRule
        variable="main_NoInhibitor_MK2changesp38KDATF2_Rxn2_Flux">
        <math xmlns="http://www.w3.org/1998/Math/MathML">
          <apply>
            <times/>
            <apply>
              <minus/>
              <apply>
                <times/>
                <apply>
                  <times/>
                  <ci>
                    main_NoInhibitor_MK2changesp38KDATF2_Rxn2_Kf</ci>
                  <ci>
                    main_NoInhibitor_MK2changesp38KDATF2_p38_ATP</ci>
                </apply>
                <ci>
                  main_NoInhibitor_MK2changesp38KDATF2_MK2</ci>
              </apply>
              <apply>
                <times/>
                <ci>
                  main_NoInhibitor_MK2changesp38KDATF2_Rxn2_Kr</ci>
                <ci>
                  main_NoInhibitor_MK2changesp38KDATF2_p38_ATP_MK2</ci>
              </apply>
            </apply>
            <ci>
              main_NoInhibitor_MK2changesp38KDATF2</ci>
          </apply>
        </math>
      </assignmentRule>
      <assignmentRule
        variable="main_SSI_NonCompetitive_alteredp38_Rxn162_Kf">
        <math xmlns="http://www.w3.org/1998/Math/MathML">
          <ci>
            main_P_kf_ssi</ci>
        </math>
      </assignmentRule>
      <assignmentRule
        variable="main_NoInhibitor_SubstrateInhibition_SubstrateInhibition_Rxn8_Kr">
        <math xmlns="http://www.w3.org/1998/Math/MathML">
          <ci>
            main_P_kr_MK2</ci>
        </math>
      </assignmentRule>
      <assignmentRule
        variable="main_SSI_ATPCompetitive_MK2changesp38_Rxn10_Kf">
        <math xmlns="http://www.w3.org/1998/Math/MathML">
          <ci>
            main_P_kf_ssi</ci>
        </math>
      </assignmentRule>
      <assignmentRule
        variable="main_NonSSI_ATPCompetitive_MK2changesp38_Rxn9_Kf">
        <math xmlns="http://www.w3.org/1998/Math/MathML">
          <ci>
            main_P_kf_i</ci>
        </math>
      </assignmentRule>
      <assignmentRule
        variable="main_SSI_ATPCompetitive_MK2changesp38_Rxn5_Kr">
        <math xmlns="http://www.w3.org/1998/Math/MathML">
          <ci>
            main_P_kr_ATF2</ci>
        </math>
      </assignmentRule>
      <assignmentRule
        variable="main_SSI_NonCompetitive_alteredp38_Rxn10_Kr">
        <math xmlns="http://www.w3.org/1998/Math/MathML">
          <apply>
            <times/>
            <apply>
              <divide/>
              <cn>
                1</cn>
              <apply>
                <minus/>
                <cn>
                  1</cn>
                <ci>
                  main_P_f</ci>
              </apply>
            </apply>
            <ci>
              main_P_kr_ssi</ci>
          </apply>
        </math>
      </assignmentRule>
      <assignmentRule
        variable="main_NonSSI_ATPCompetitive_MK2changesp38_Rxn10b_Kr">
        <math xmlns="http://www.w3.org/1998/Math/MathML">
          <ci>
            main_P_kr_i</ci>
        </math>
      </assignmentRule>
      <assignmentRule
        variable="main_SSI_ATPCompetitive_MK2changesp38_Rxn17_Flux">
        <math xmlns="http://www.w3.org/1998/Math/MathML">
          <apply>
            <times/>
            <apply>
              <minus/>
              <apply>
                <times/>
                <apply>
                  <times/>
                  <ci>
                    main_SSI_ATPCompetitive_MK2changesp38_Rxn17_Kf</ci>
                  <ci>
                    main_SSI_ATPCompetitive_MK2changesp38_postp38</ci>
                </apply>
                <ci>
                  main_SSI_ATPCompetitive_MK2changesp38_MK2</ci>
              </apply>
              <apply>
                <times/>
                <ci>
                  main_SSI_ATPCompetitive_MK2changesp38_Rxn17_Kr</ci>
                <ci>
                  main_SSI_ATPCompetitive_MK2changesp38_postp38_MK2</ci>
              </apply>
            </apply>
            <ci>
              main_SSI_ATPCompetitive_MK2changesp38</ci>
          </apply>
        </math>
      </assignmentRule>
      <assignmentRule
        variable="main_report_NonSSI_ATPcomp_ATF2P">
        <math xmlns="http://www.w3.org/1998/Math/MathML">
          <ci>
            main_NonSSI_ATPCompetitive_phospho_ATF2</ci>
        </math>
      </assignmentRule>
      <assignmentRule
        variable="main_NonSSI_NonCompetitive_alteredp38_Rxn201_Kf">
        <math xmlns="http://www.w3.org/1998/Math/MathML">
          <ci>
            main_P_kc_p38MK2</ci>
        </math>
      </assignmentRule>
      <assignmentRule
        variable="main_NoInhibitor_ATPdepletion_Rxn2_Kf">
        <math xmlns="http://www.w3.org/1998/Math/MathML">
          <ci>
            main_P_kf_MK2</ci>
        </math>
      </assignmentRule>
      <assignmentRule
        variable="main_report_NoInh_pMK2bindsATF2_MK2P">
        <math xmlns="http://www.w3.org/1998/Math/MathML">
          <apply>
            <plus/>
            <ci>
              main_NoInhibitor_phosphoMK2bindsATF2_phospho_MK2</ci>
            <ci>
              main_NoInhibitor_phosphoMK2bindsATF2_pMK2_ATF2</ci>
          </apply>
        </math>
      </assignmentRule>
      <assignmentRule
        variable="main_NonSSI_ATPCompetitive_MK2changesp38_Rxn1_Kf">
        <math xmlns="http://www.w3.org/1998/Math/MathML">
          <ci>
            main_P_kf_MK2</ci>
        </math>
      </assignmentRule>
      <assignmentRule
        variable="main_NonSSI_NonCompetitive_alteredp38_Rxn232_Kf">
        <math xmlns="http://www.w3.org/1998/Math/MathML">
          <ci>
            main_P_kf_MK2</ci>
        </math>
      </assignmentRule>
      <assignmentRule
        variable="main_SSI_ATPCompetitive_MK2changesp38_Rxn12_Kf">
        <math xmlns="http://www.w3.org/1998/Math/MathML">
          <ci>
            main_P_kf_ATF2</ci>
        </math>
      </assignmentRule>
      <assignmentRule
        variable="main_SSI_NonCompetitive_Rxn1_Kf">
        <math xmlns="http://www.w3.org/1998/Math/MathML">
          <ci>
            main_P_kf_MK2</ci>
        </math>
      </assignmentRule>
      <assignmentRule
        variable="main_NonSSI_ATPCompetitive_Rxn7_Kf">
        <math xmlns="http://www.w3.org/1998/Math/MathML">
          <ci>
            main_P_kf_ATF2</ci>
        </math>
      </assignmentRule>
      <assignmentRule
        variable="main_NonSSI_NonCompetitive_Rxn23_Kr">
        <math xmlns="http://www.w3.org/1998/Math/MathML">
          <ci>
            main_P_kr_MK2</ci>
        </math>
      </assignmentRule>
      <assignmentRule
        variable="main_NoInhibitor_MK2changesp38KDATF2_Rxn6a_Kf">
        <math xmlns="http://www.w3.org/1998/Math/MathML">
          <ci>
            main_P_kf_ATP</ci>
        </math>
      </assignmentRule>
      <assignmentRule variable="main_NoInhibitor_Rxn6_Kf">
        <math xmlns="http://www.w3.org/1998/Math/MathML">
          <ci>
            main_P_kf_ATP</ci>
        </math>
      </assignmentRule>
      <assignmentRule variable="main_NoInhibitor_RxnATF2_Kf">
        <math xmlns="http://www.w3.org/1998/Math/MathML">
          <ci>
            main_P_kc_p38ATF2</ci>
        </math>
      </assignmentRule>
      <assignmentRule
        variable="main_NoInhibitor_MK2changesp38KDATF2_Rxn1_Kr">
        <math xmlns="http://www.w3.org/1998/Math/MathML">
          <ci>
            main_P_kr_MK2</ci>
        </math>
      </assignmentRule>
      <assignmentRule
        variable="main_report_SSI_Noncomp_ATF2P">
        <math xmlns="http://www.w3.org/1998/Math/MathML">
          <ci>
            main_SSI_NonCompetitive_phospho_ATF2</ci>
        </math>
      </assignmentRule>
      <assignmentRule
        variable="main_NonSSI_NonCompetitive_alteredp38_Rxn162_Flux">
        <math xmlns="http://www.w3.org/1998/Math/MathML">
          <apply>
            <times/>
            <apply>
              <minus/>
              <apply>
                <times/>
                <apply>
                  <times/>
                  <ci>
                    main_NonSSI_NonCompetitive_alteredp38_Rxn162_Kf</ci>
                  <ci>
                    main_NonSSI_NonCompetitive_alteredp38_postp38_ATF2</ci>
                </apply>
                <ci>
                  main_NonSSI_NonCompetitive_alteredp38_I_noncomp</ci>
              </apply>
              <apply>
                <times/>
                <ci>
                  main_NonSSI_NonCompetitive_alteredp38_Rxn162_Kr</ci>
                <ci>
                  main_NonSSI_NonCompetitive_alteredp38_postp38_ATF2_Inoncomp</ci>
              </apply>
            </apply>
            <ci>
              main_NonSSI_NonCompetitive_alteredp38</ci>
          </apply>
        </math>
      </assignmentRule>
      <assignmentRule
        variable="main_NoInhibitor_MK2changesp38kc_Rxn20_Kf">
        <math xmlns="http://www.w3.org/1998/Math/MathML">
          <ci>
            main_P_kc_p38MK2</ci>
        </math>
      </assignmentRule>
      <assignmentRule
        variable="main_SSI_ATPCompetitive_MK2changesp38_Rxn5_Kf">
        <math xmlns="http://www.w3.org/1998/Math/MathML">
          <ci>
            main_P_kf_ATF2</ci>
        </math>
      </assignmentRule>
      <assignmentRule
        variable="main_NoInhibitor_MK2changesp38kc_Rxn1_Kr">
        <math xmlns="http://www.w3.org/1998/Math/MathML">
          <ci>
            main_P_kr_MK2</ci>
        </math>
      </assignmentRule>
      <assignmentRule
        variable="main_NonSSI_ATPCompetitive_MK2changesp38_Rxn13c_Flux">
        <math xmlns="http://www.w3.org/1998/Math/MathML">
          <apply>
            <times/>
            <apply>
              <minus/>
              <apply>
                <times/>
                <apply>
                  <times/>
                  <ci>
                    main_NonSSI_ATPCompetitive_MK2changesp38_Rxn13c_Kf</ci>
                  <ci>
                    main_NonSSI_ATPCompetitive_MK2changesp38_postp38_Iatpcomp</ci>
                </apply>
                <ci>
                  main_NonSSI_ATPCompetitive_MK2changesp38_MK2</ci>
              </apply>
              <apply>
                <times/>
                <ci>
                  main_NonSSI_ATPCompetitive_MK2changesp38_Rxn13c_Kr</ci>
                <ci>
                  main_NonSSI_ATPCompetitive_MK2changesp38_postp38_MK2_Iatpcomp</ci>
              </apply>
            </apply>
            <ci>
              main_NonSSI_ATPCompetitive_MK2changesp38</ci>
          </apply>
        </math>
      </assignmentRule>
      <assignmentRule
        variable="main_NonSSI_ATPCompetitive_MK2changesp38_Rxn_Kf">
        <math xmlns="http://www.w3.org/1998/Math/MathML">
          <ci>
            main_P_kf_ATP</ci>
        </math>
      </assignmentRule>
      <assignmentRule
        variable="main_NonSSI_NonCompetitive_Rxn15_Kr">
        <math xmlns="http://www.w3.org/1998/Math/MathML">
          <ci>
            main_P_kr_i</ci>
        </math>
      </assignmentRule>
      <assignmentRule
        variable="main_SSI_ATPCompetitive_RxnATF2_Kf">
        <math xmlns="http://www.w3.org/1998/Math/MathML">
          <ci>
            main_P_kc_p38ATF2</ci>
        </math>
      </assignmentRule>
      <assignmentRule variable="main_NoInhibitor_Rxn_Kr">
        <math xmlns="http://www.w3.org/1998/Math/MathML">
          <ci>
            main_P_kr_ATP</ci>
        </math>
      </assignmentRule>
      <assignmentRule
        variable="main_SSI_ATPCompetitive_Rxn2_Kf">
        <math xmlns="http://www.w3.org/1998/Math/MathML">
          <ci>
            main_P_kf_MK2</ci>
        </math>
      </assignmentRule>
      <assignmentRule
        variable="main_NoInhibitor_MK2changesp38KDATP_Rxn7_Kf">
        <math xmlns="http://www.w3.org/1998/Math/MathML">
          <ci>
            main_P_kf_ATF2</ci>
        </math>
      </assignmentRule>
      <assignmentRule
        variable="main_NonSSI_ATPCompetitive_Rxn5_Kr">
        <math xmlns="http://www.w3.org/1998/Math/MathML">
          <ci>
            main_P_kr_ATF2</ci>
        </math>
      </assignmentRule>
      <assignmentRule
        variable="main_SSI_NonCompetitive_Rxn5_Kf">
        <math xmlns="http://www.w3.org/1998/Math/MathML">
          <ci>
            main_P_kf_ATF2</ci>
        </math>
      </assignmentRule>
      <assignmentRule
        variable="main_NonSSI_NonCompetitive_alteredp38_Rxn211_Kf">
        <math xmlns="http://www.w3.org/1998/Math/MathML">
          <ci>
            main_P_kc_p38relax</ci>
        </math>
      </assignmentRule>
      <assignmentRule
        variable="main_NoInhibitor_MK2changesp38kc_Rxn14_Kr">
        <math xmlns="http://www.w3.org/1998/Math/MathML">
          <ci>
            main_P_kr_ATF2</ci>
        </math>
      </assignmentRule>
      <assignmentRule
        variable="main_NoInhibitor_SubstrateInhibition_SubstrateInhibition_Rxn8_Flux">
        <math xmlns="http://www.w3.org/1998/Math/MathML">
          <apply>
            <times/>
            <apply>
              <minus/>
              <apply>
                <times/>
                <apply>
                  <times/>
                  <ci>
                    main_NoInhibitor_SubstrateInhibition_SubstrateInhibition_Rxn8_Kf</ci>
                  <ci>
                    main_NoInhibitor_SubstrateInhibition_phospho_MK2</ci>
                </apply>
                <ci>
                  main_NoInhibitor_SubstrateInhibition_active_p38</ci>
              </apply>
              <apply>
                <times/>
                <ci>
                  main_NoInhibitor_SubstrateInhibition_SubstrateInhibition_Rxn8_Kr</ci>
                <ci>
                  main_NoInhibitor_SubstrateInhibition_p38_phosphoMK2</ci>
              </apply>
            </apply>
            <ci>
              main_NoInhibitor_SubstrateInhibition</ci>
          </apply>
        </math>
      </assignmentRule>
      <assignmentRule
        variable="main_NoInhibitor_MK2changesp38kc_Rxn6a_Kf">
        <math xmlns="http://www.w3.org/1998/Math/MathML">
          <ci>
            main_P_kf_ATP</ci>
        </math>
      </assignmentRule>
      <assignmentRule
        variable="main_SSI_ATPCompetitive_MK2changesp38_Rxn13_Kf">
        <math xmlns="http://www.w3.org/1998/Math/MathML">
          <ci>
            main_P_kc_p38relax</ci>
        </math>
      </assignmentRule>
      <assignmentRule
        variable="main_SSI_NonCompetitive_alteredp38_Rxn17_Kf">
        <math xmlns="http://www.w3.org/1998/Math/MathML">
          <ci>
            main_P_kf_ssi</ci>
        </math>
      </assignmentRule>
      <assignmentRule
        variable="main_NonSSI_ATPCompetitive_MK2changesp38_Rxn9b_Kf">
        <math xmlns="http://www.w3.org/1998/Math/MathML">
          <ci>
            main_P_kf_i</ci>
        </math>
      </assignmentRule>
      <assignmentRule
        variable="main_NoInhibitor_MK2changesp38kc_Rxn16_Kr">
        <math xmlns="http://www.w3.org/1998/Math/MathML">
          <ci>
            main_P_kr_ATP</ci>
        </math>
      </assignmentRule>
      <assignmentRule
        variable="main_SSI_NonCompetitive_alteredp38_Rxn24_Kf">
        <math xmlns="http://www.w3.org/1998/Math/MathML">
          <ci>
            main_P_kf_ATF2</ci>
        </math>
      </assignmentRule>
      <assignmentRule
        variable="main_SSI_NonCompetitive_alteredp38_Rxn152_Kf">
        <math xmlns="http://www.w3.org/1998/Math/MathML">
          <ci>
            main_P_kf_ssi</ci>
        </math>
      </assignmentRule>
      <assignmentRule variable="main_P_kr_postATF2">
        <math xmlns="http://www.w3.org/1998/Math/MathML">
          <apply>
            <times/>
            <ci>
              main_P_KD_postATF2</ci>
            <ci>
              main_P_kf_postATF2</ci>
          </apply>
        </math>
      </assignmentRule>
      <assignmentRule
        variable="main_SSI_NonCompetitive_Rxn25_Kr">
        <math xmlns="http://www.w3.org/1998/Math/MathML">
          <ci>
            main_P_kr_ATF2</ci>
        </math>
      </assignmentRule>
      <assignmentRule
        variable="main_NonSSI_NonCompetitive_alteredp38_Rxn16_Kr">
        <math xmlns="http://www.w3.org/1998/Math/MathML">
          <ci>
            main_P_kr_i</ci>
        </math>
      </assignmentRule>
      <assignmentRule
        variable="main_NoInhibitor_MK2changesp38kc_Rxn19_Kf">
        <math xmlns="http://www.w3.org/1998/Math/MathML">
          <ci>
            main_P_kf_ATP</ci>
        </math>
      </assignmentRule>
      <assignmentRule
        variable="main_NonSSI_NonCompetitive_alteredp38_Rxn222_Kf">
        <math xmlns="http://www.w3.org/1998/Math/MathML">
          <ci>
            main_P_kf_MK2</ci>
        </math>
      </assignmentRule>
      <assignmentRule
        variable="main_SSI_ATPCompetitive_MK2changesp38_Rxn18_Kr">
        <math xmlns="http://www.w3.org/1998/Math/MathML">
          <ci>
            main_P_kr_MK2</ci>
        </math>
      </assignmentRule>
      <assignmentRule
        variable="main_NoInhibitor_ATPdepletion_Rxn7_Flux">
        <math xmlns="http://www.w3.org/1998/Math/MathML">
          <apply>
            <times/>
            <apply>
              <minus/>
              <apply>
                <times/>
                <apply>
                  <times/>
                  <ci>
                    main_NoInhibitor_ATPdepletion_Rxn7_Kf</ci>
                  <ci>
                    main_NoInhibitor_ATPdepletion_p38_ATP</ci>
                </apply>
                <ci>
                  main_NoInhibitor_ATPdepletion_ATF2</ci>
              </apply>
              <apply>
                <times/>
                <ci>
                  main_NoInhibitor_ATPdepletion_Rxn7_Kr</ci>
                <ci>
                  main_NoInhibitor_ATPdepletion_p38_ATP_ATF2</ci>
              </apply>
            </apply>
            <ci>
              main_NoInhibitor_ATPdepletion</ci>
          </apply>
        </math>
      </assignmentRule>
      <assignmentRule
        variable="main_NonSSI_NonCompetitive_alteredp38_Rxn_Kr">
        <math xmlns="http://www.w3.org/1998/Math/MathML">
          <ci>
            main_P_kr_ATP</ci>
        </math>
      </assignmentRule>
      <assignmentRule
        variable="main_NoInhibitor_MK2changesp38KDATP_Rxn13_Flux">
        <math xmlns="http://www.w3.org/1998/Math/MathML">
          <apply>
            <times/>
            <apply>
              <times/>
              <ci>
                main_NoInhibitor_MK2changesp38KDATP_Rxn13_Kf</ci>
              <ci>
                main_NoInhibitor_MK2changesp38KDATP_Postp38</ci>
            </apply>
            <ci>
              main_NoInhibitor_MK2changesp38KDATP</ci>
          </apply>
        </math>
      </assignmentRule>
      <assignmentRule
        variable="main_NonSSI_ATPCompetitive_MK2changesp38_Rxn7_Kr">
        <math xmlns="http://www.w3.org/1998/Math/MathML">
          <ci>
            main_P_kr_ATF2</ci>
        </math>
      </assignmentRule>
      <assignmentRule
        variable="main_NoInhibitor_SubstrateInhibition_RxnATF2_Kf">
        <math xmlns="http://www.w3.org/1998/Math/MathML">
          <ci>
            main_P_kc_p38ATF2</ci>
        </math>
      </assignmentRule>
      <assignmentRule
        variable="main_report_NoInh_MK2altersp38KDATP_MK2P">
        <math xmlns="http://www.w3.org/1998/Math/MathML">
          <ci>
            main_NoInhibitor_MK2changesp38KDATP_phospho_MK2</ci>
        </math>
      </assignmentRule>
      <assignmentRule
        variable="main_NonSSI_NonCompetitive_alteredp38_Rxn20_Kf">
        <math xmlns="http://www.w3.org/1998/Math/MathML">
          <ci>
            main_P_kf_ATP</ci>
        </math>
      </assignmentRule>
      <assignmentRule
        variable="main_NonSSI_ATPCompetitive_MK2changesp38_Rxn18_Kf">
        <math xmlns="http://www.w3.org/1998/Math/MathML">
          <ci>
            main_P_kf_MK2</ci>
        </math>
      </assignmentRule>
      <assignmentRule
        variable="main_NoInhibitor_MK2changesp38KDATF2_RxnATF2_Flux">
        <math xmlns="http://www.w3.org/1998/Math/MathML">
          <apply>
            <times/>
            <apply>
              <times/>
              <ci>
                main_NoInhibitor_MK2changesp38KDATF2_RxnATF2_Kf</ci>
              <ci>
                main_NoInhibitor_MK2changesp38KDATF2_p38_ATP_ATF2</ci>
            </apply>
            <ci>
              main_NoInhibitor_MK2changesp38KDATF2</ci>
          </apply>
        </math>
      </assignmentRule>
      <assignmentRule
        variable="main_SSI_ATPCompetitive_Rxn12_Kf">
        <math xmlns="http://www.w3.org/1998/Math/MathML">
          <ci>
            main_P_kf_ssi</ci>
        </math>
      </assignmentRule>
      <assignmentRule
        variable="main_NoInhibitor_MK2changesp38KDATF2_Rxn20_Kf">
        <math xmlns="http://www.w3.org/1998/Math/MathML">
          <ci>
            main_P_kc_p38MK2</ci>
        </math>
      </assignmentRule>
      <assignmentRule
        variable="main_NoInhibitor_MK2changesp38KDATF2_Rxn_Kr">
        <math xmlns="http://www.w3.org/1998/Math/MathML">
          <ci>
            main_P_kr_ATP</ci>
        </math>
      </assignmentRule>
      <assignmentRule
        variable="main_NoInhibitor_MK2changesp38kc_Rxn_Kf">
        <math xmlns="http://www.w3.org/1998/Math/MathML">
          <ci>
            main_P_kf_ATP</ci>
        </math>
      </assignmentRule>
      <assignmentRule
        variable="main_NonSSI_NonCompetitive_Rxn25_Kf">
        <math xmlns="http://www.w3.org/1998/Math/MathML">
          <ci>
            main_P_kf_ATF2</ci>
        </math>
      </assignmentRule>
      <assignmentRule
        variable="main_SSI_NonCompetitive_alteredp38_Rxn14_Kf">
        <math xmlns="http://www.w3.org/1998/Math/MathML">
          <ci>
            main_P_kf_postATF2</ci>
        </math>
      </assignmentRule>
      <assignmentRule
        variable="main_SSI_ATPCompetitive_MK2changesp38_Rxn16_Kr">
        <math xmlns="http://www.w3.org/1998/Math/MathML">
          <ci>
            main_P_kr_postATP</ci>
        </math>
      </assignmentRule>
      <assignmentRule
        variable="main_SSI_NonCompetitive_alteredp38_RxnATF2_Flux">
        <math xmlns="http://www.w3.org/1998/Math/MathML">
          <apply>
            <times/>
            <apply>
              <times/>
              <ci>
                main_SSI_NonCompetitive_alteredp38_RxnATF2_Kf</ci>
              <ci>
                main_SSI_NonCompetitive_alteredp38_p38_ATP_ATF2</ci>
            </apply>
            <ci>
              main_SSI_NonCompetitive_alteredp38</ci>
          </apply>
        </math>
      </assignmentRule>
      <assignmentRule
        variable="main_NonSSI_ATPCompetitive_MK2changesp38_Rxn14_Kf">
        <math xmlns="http://www.w3.org/1998/Math/MathML">
          <ci>
            main_P_kf_postATF2</ci>
        </math>
      </assignmentRule>
      <assignmentRule
        variable="main_NonSSI_NonCompetitive_alteredp38_Rxn6a_Flux">
        <math xmlns="http://www.w3.org/1998/Math/MathML">
          <apply>
            <times/>
            <apply>
              <minus/>
              <apply>
                <times/>
                <apply>
                  <times/>
                  <ci>
                    main_NonSSI_NonCompetitive_alteredp38_Rxn6a_Kf</ci>
                  <ci>
                    main_NonSSI_NonCompetitive_alteredp38_ATP</ci>
                </apply>
                <ci>
                  main_NonSSI_NonCompetitive_alteredp38_postp38_ATF2</ci>
              </apply>
              <apply>
                <times/>
                <ci>
                  main_NonSSI_NonCompetitive_alteredp38_Rxn6a_Kr</ci>
                <ci>
                  main_NonSSI_NonCompetitive_alteredp38_postp38_ATP_ATF2</ci>
              </apply>
            </apply>
            <ci>
              main_NonSSI_NonCompetitive_alteredp38</ci>
          </apply>
        </math>
      </assignmentRule>
      <assignmentRule
        variable="main_NoInhibitor_MK2changesp38KDATP_Rxn15_Kr">
        <math xmlns="http://www.w3.org/1998/Math/MathML">
          <ci>
            main_P_kr_ATF2</ci>
        </math>
      </assignmentRule>
      <assignmentRule
        variable="main_NoInhibitor_MK2changesp38KDATF2_Rxn1_Kf">
        <math xmlns="http://www.w3.org/1998/Math/MathML">
          <ci>
            main_P_kf_MK2</ci>
        </math>
      </assignmentRule>
      <assignmentRule
        variable="main_NonSSI_ATPCompetitive_MK2changesp38_RxnMK2_Kf">
        <math xmlns="http://www.w3.org/1998/Math/MathML">
          <ci>
            main_P_kc_p38MK2</ci>
        </math>
      </assignmentRule>
      <assignmentRule
        variable="main_NoInhibitor_MK2changesp38kc_Rxn20_Flux">
        <math xmlns="http://www.w3.org/1998/Math/MathML">
          <apply>
            <times/>
            <apply>
              <times/>
              <ci>
                main_NoInhibitor_MK2changesp38kc_Rxn20_Kf</ci>
              <ci>
                main_NoInhibitor_MK2changesp38kc_post_p38_ATP_MK2</ci>
            </apply>
            <ci>
              main_NoInhibitor_MK2changesp38kc</ci>
          </apply>
        </math>
      </assignmentRule>
      <assignmentRule
        variable="main_SSI_NonCompetitive_alteredp38_Rxn2_Kf">
        <math xmlns="http://www.w3.org/1998/Math/MathML">
          <ci>
            main_P_kf_MK2</ci>
        </math>
      </assignmentRule>
      <assignmentRule
        variable="main_NonSSI_NonCompetitive_Rxn19_Kf">
        <math xmlns="http://www.w3.org/1998/Math/MathML">
          <ci>
            main_P_kf_ATP</ci>
        </math>
      </assignmentRule>
      <assignmentRule
        variable="main_SSI_NonCompetitive_Rxn7_Kf">
        <math xmlns="http://www.w3.org/1998/Math/MathML">
          <ci>
            main_P_kf_ATF2</ci>
        </math>
      </assignmentRule>
      <assignmentRule
        variable="main_NoInhibitor_MK2changesp38KDATP_Rxn21_Flux">
        <math xmlns="http://www.w3.org/1998/Math/MathML">
          <apply>
            <times/>
            <apply>
              <times/>
              <ci>
                main_NoInhibitor_MK2changesp38KDATP_Rxn21_Kf</ci>
              <ci>
                main_NoInhibitor_MK2changesp38KDATP_post_p38_ATP</ci>
            </apply>
            <ci>
              main_NoInhibitor_MK2changesp38KDATP</ci>
          </apply>
        </math>
      </assignmentRule>
      <assignmentRule
        variable="main_SSI_NonCompetitive_Rxn20_Kr">
        <math xmlns="http://www.w3.org/1998/Math/MathML">
          <ci>
            main_P_kr_ATP</ci>
        </math>
      </assignmentRule>
      <assignmentRule
        variable="main_SSI_NonCompetitive_alteredp38_Rxn181_Flux">
        <math xmlns="http://www.w3.org/1998/Math/MathML">
          <apply>
            <times/>
            <apply>
              <minus/>
              <apply>
                <times/>
                <apply>
                  <times/>
                  <ci>
                    main_SSI_NonCompetitive_alteredp38_Rxn181_Kf</ci>
                  <ci>
                    main_SSI_NonCompetitive_alteredp38_postp38_ATP</ci>
                </apply>
                <ci>
                  main_SSI_NonCompetitive_alteredp38_MK2</ci>
              </apply>
              <apply>
                <times/>
                <ci>
                  main_SSI_NonCompetitive_alteredp38_Rxn181_Kr</ci>
                <ci>
                  main_SSI_NonCompetitive_alteredp38_postp38_ATP_MK2</ci>
              </apply>
            </apply>
            <ci>
              main_SSI_NonCompetitive_alteredp38</ci>
          </apply>
        </math>
      </assignmentRule>
      <assignmentRule
        variable="main_SSI_ATPCompetitive_MK2changesp38_Rxn5_Flux">
        <math xmlns="http://www.w3.org/1998/Math/MathML">
          <apply>
            <times/>
            <apply>
              <minus/>
              <apply>
                <times/>
                <apply>
                  <times/>
                  <ci>
                    main_SSI_ATPCompetitive_MK2changesp38_Rxn5_Kf</ci>
                  <ci>
                    main_SSI_ATPCompetitive_MK2changesp38_ATF2</ci>
                </apply>
                <ci>
                  main_SSI_ATPCompetitive_MK2changesp38_active_p38</ci>
              </apply>
              <apply>
                <times/>
                <ci>
                  main_SSI_ATPCompetitive_MK2changesp38_Rxn5_Kr</ci>
                <ci>
                  main_SSI_ATPCompetitive_MK2changesp38_p38_ATF2</ci>
              </apply>
            </apply>
            <ci>
              main_SSI_ATPCompetitive_MK2changesp38</ci>
          </apply>
        </math>
      </assignmentRule>
      <assignmentRule
        variable="main_SSI_NonCompetitive_alteredp38_Rxn182_Kr">
        <math xmlns="http://www.w3.org/1998/Math/MathML">
          <apply>
            <times/>
            <apply>
              <divide/>
              <cn>
                1</cn>
              <apply>
                <minus/>
                <cn>
                  1</cn>
                <ci>
                  main_P_f</ci>
              </apply>
            </apply>
            <ci>
              main_P_kr_ssi</ci>
          </apply>
        </math>
      </assignmentRule>
      <assignmentRule
        variable="main_SSI_NonCompetitive_alteredp38_Rxn102_Kr">
        <math xmlns="http://www.w3.org/1998/Math/MathML">
          <apply>
            <times/>
            <apply>
              <divide/>
              <cn>
                1</cn>
              <apply>
                <minus/>
                <cn>
                  1</cn>
                <ci>
                  main_P_f</ci>
              </apply>
            </apply>
            <ci>
              main_P_kr_ssi</ci>
          </apply>
        </math>
      </assignmentRule>
      <assignmentRule
        variable="main_report_post_NonSSI_ATPcomp_ATF2P">
        <math xmlns="http://www.w3.org/1998/Math/MathML">
          <ci>
            main_NonSSI_ATPCompetitive_MK2changesp38_phospho_ATF2</ci>
        </math>
      </assignmentRule>
      <assignmentRule
        variable="main_NonSSI_NonCompetitive_alteredp38_Rxn252_Kf">
        <math xmlns="http://www.w3.org/1998/Math/MathML">
          <ci>
            main_P_kf_postATF2</ci>
        </math>
      </assignmentRule>
      <assignmentRule
        variable="main_SSI_NonCompetitive_Rxn23_Flux">
        <math xmlns="http://www.w3.org/1998/Math/MathML">
          <apply>
            <times/>
            <apply>
              <minus/>
              <apply>
                <times/>
                <apply>
                  <times/>
                  <ci>
                    main_SSI_NonCompetitive_Rxn23_Kf</ci>
                  <ci>
                    main_SSI_NonCompetitive_MK2</ci>
                </apply>
                <ci>
                  main_SSI_NonCompetitive_p38_Inoncomp</ci>
              </apply>
              <apply>
                <times/>
                <ci>
                  main_SSI_NonCompetitive_Rxn23_Kr</ci>
                <ci>
                  main_SSI_NonCompetitive_p38_MK2_Inoncomp</ci>
              </apply>
            </apply>
            <ci>
              main_SSI_NonCompetitive</ci>
          </apply>
        </math>
      </assignmentRule>
      <assignmentRule
        variable="main_NoInhibitor_MK2changesp38kc_Rxn15_Flux">
        <math xmlns="http://www.w3.org/1998/Math/MathML">
          <apply>
            <times/>
            <apply>
              <minus/>
              <apply>
                <times/>
                <apply>
                  <times/>
                  <ci>
                    main_NoInhibitor_MK2changesp38kc_Rxn15_Kf</ci>
                  <ci>
                    main_NoInhibitor_MK2changesp38kc_ATF2</ci>
                </apply>
                <ci>
                  main_NoInhibitor_MK2changesp38kc_post_p38_ATP</ci>
              </apply>
              <apply>
                <times/>
                <ci>
                  main_NoInhibitor_MK2changesp38kc_Rxn15_Kr</ci>
                <ci>
                  main_NoInhibitor_MK2changesp38kc_post_p38_ATP_ATF2</ci>
              </apply>
            </apply>
            <ci>
              main_NoInhibitor_MK2changesp38kc</ci>
          </apply>
        </math>
      </assignmentRule>
      <assignmentRule
        variable="main_SSI_NonCompetitive_RxnATF2_Flux">
        <math xmlns="http://www.w3.org/1998/Math/MathML">
          <apply>
            <times/>
            <apply>
              <times/>
              <ci>
                main_SSI_NonCompetitive_RxnATF2_Kf</ci>
              <ci>
                main_SSI_NonCompetitive_p38_ATP_ATF2</ci>
            </apply>
            <ci>
              main_SSI_NonCompetitive</ci>
          </apply>
        </math>
      </assignmentRule>
      <assignmentRule
        variable="main_NoInhibitor_SubstrateInhibition_Rxn1_Flux">
        <math xmlns="http://www.w3.org/1998/Math/MathML">
          <apply>
            <times/>
            <apply>
              <minus/>
              <apply>
                <times/>
                <apply>
                  <times/>
                  <ci>
                    main_NoInhibitor_SubstrateInhibition_Rxn1_Kf</ci>
                  <ci>
                    main_NoInhibitor_SubstrateInhibition_active_p38</ci>
                </apply>
                <ci>
                  main_NoInhibitor_SubstrateInhibition_MK2</ci>
              </apply>
              <apply>
                <times/>
                <ci>
                  main_NoInhibitor_SubstrateInhibition_Rxn1_Kr</ci>
                <ci>
                  main_NoInhibitor_SubstrateInhibition_p38_MK2</ci>
              </apply>
            </apply>
            <ci>
              main_NoInhibitor_SubstrateInhibition</ci>
          </apply>
        </math>
      </assignmentRule>
      <assignmentRule
        variable="main_NoInhibitor_ATPdepletion_Rxn_Kr">
        <math xmlns="http://www.w3.org/1998/Math/MathML">
          <ci>
            main_P_kr_ATP</ci>
        </math>
      </assignmentRule>
      <assignmentRule
        variable="main_NoInhibitor_phosphoMK2bindsATF2_Rxn_Kr">
        <math xmlns="http://www.w3.org/1998/Math/MathML">
          <ci>
            main_P_kr_ATP</ci>
        </math>
      </assignmentRule>
      <assignmentRule
        variable="main_SSI_ATPCompetitive_Rxn13_Kr">
        <math xmlns="http://www.w3.org/1998/Math/MathML">
          <ci>
            main_P_kr_ATF2</ci>
        </math>
      </assignmentRule>
      <assignmentRule
        variable="main_SSI_NonCompetitive_Rxn16_Flux">
        <math xmlns="http://www.w3.org/1998/Math/MathML">
          <apply>
            <times/>
            <apply>
              <minus/>
              <apply>
                <times/>
                <apply>
                  <times/>
                  <ci>
                    main_SSI_NonCompetitive_Rxn16_Kf</ci>
                  <ci>
                    main_SSI_NonCompetitive_I_noncomp</ci>
                </apply>
                <ci>
                  main_SSI_NonCompetitive_p38_ATF2</ci>
              </apply>
              <apply>
                <times/>
                <ci>
                  main_SSI_NonCompetitive_Rxn16_Kr</ci>
                <ci>
                  main_SSI_NonCompetitive_p38_ATF2_Inoncomp</ci>
              </apply>
            </apply>
            <ci>
              main_SSI_NonCompetitive</ci>
          </apply>
        </math>
      </assignmentRule>
      <assignmentRule
        variable="main_NoInhibitor_MK2changesp38kc_RxnATF2a_Flux">
        <math xmlns="http://www.w3.org/1998/Math/MathML">
          <apply>
            <times/>
            <apply>
              <times/>
              <ci>
                main_NoInhibitor_MK2changesp38kc_RxnATF2a_Kf</ci>
              <ci>
                main_NoInhibitor_MK2changesp38kc_post_p38_ATP_ATF2</ci>
            </apply>
            <ci>
              main_NoInhibitor_MK2changesp38kc</ci>
          </apply>
        </math>
      </assignmentRule>
      <assignmentRule
        variable="main_NonSSI_NonCompetitive_alteredp38_Rxn1_Flux">
        <math xmlns="http://www.w3.org/1998/Math/MathML">
          <apply>
            <times/>
            <apply>
              <minus/>
              <apply>
                <times/>
                <apply>
                  <times/>
                  <ci>
                    main_NonSSI_NonCompetitive_alteredp38_Rxn1_Kf</ci>
                  <ci>
                    main_NonSSI_NonCompetitive_alteredp38_MK2</ci>
                </apply>
                <ci>
                  main_NonSSI_NonCompetitive_alteredp38_active_p38</ci>
              </apply>
              <apply>
                <times/>
                <ci>
                  main_NonSSI_NonCompetitive_alteredp38_Rxn1_Kr</ci>
                <ci>
                  main_NonSSI_NonCompetitive_alteredp38_p38_MK2</ci>
              </apply>
            </apply>
            <ci>
              main_NonSSI_NonCompetitive_alteredp38</ci>
          </apply>
        </math>
[truncated: 588,497 more chars]
