# Supplementary material for: Two additive mechanisms impair the differentiation of 'substrate-selective' p38 inhibitors from classical p38 inhibitors in vitro
Source: BMC Syst Biol. 2010 Mar 15;4:23. doi: 10.1186/1752-0509-4-23 (PMC2850882; doi:10.1186/1752-0509-4-23)
Supplement: Additional file 4 — SSImodel. Substrate-selective inhibitor model translated into format for Jacobian modeling software (http://www.numericatechnology.com, free for academia). This file includes scripts used to generate simulated data for dose-response curves. [file 1752-0509-4-23-S4.JAC]

#
# JACOBIAN input file created from SBML file: "C:\Documents and Settings\HendrB\Desktop\080606_SSmodel_allversions.xml" on 06-Jun-2008 10:47:39
#
#


#####################################################################################

DECLARE
TYPE
    JAC_Default_Type = 0.0 : -1.0e20 : 1.0e20   unit = "none"
ENUMERATION
    NonSSI_ATPCompetitive_MK2changesp38_VARS IS {ADP, ATF2, ATP, I_atpcomp, MK2, Rxn10_Flux, Rxn10b_Flux, Rxn11_Flux, Rxn11b_Flux, Rxn12_Flux, Rxn12b_Flux, Rxn13_Flux, Rxn13b_Flux, Rxn13c_Flux, Rxn14_Flux, Rxn15_Flux, Rxn16_Flux, Rxn17_Flux, Rxn18_Flux, Rxn19_Flux, Rxn1_Flux, Rxn20_Flux, Rxn21_Flux, Rxn2_Flux, Rxn3_Flux, Rxn5_Flux, Rxn6_Flux, Rxn6a_Flux, Rxn7_Flux, Rxn9_Flux, Rxn9b_Flux, RxnATF2_Flux, RxnATF2a_Flux, RxnMK2_Flux, Rxn_Flux, active_p38, p38_ATF2, p38_ATF2_Iatpcomp, p38_ATP, p38_ATP_ATF2, p38_ATP_MK2, p38_Iatpcomp, p38_MK2, p38_MK2_Iatpcomp, phospho_ATF2, phospho_MK2, post_p38_ATP_MK2, postp38, postp38_ATF2, postp38_ATF2_Iatpcomp, postp38_ATP, postp38_ATP_ATF2, postp38_Iatpcomp, postp38_MK2, postp38_MK2_Iatpcomp}
    NonSSI_ATPCompetitive_MK2changesp38_PARAM IS {Volume}
    SSI_ATPCompetitive_MK2changesp38_VARS IS {ADP, ATF2, ATP, I_atpcomp, MK2, Rxn10_Flux, Rxn10b_Flux, Rxn11_Flux, Rxn11b_Flux, Rxn12_Flux, Rxn12b_Flux, Rxn13_Flux, Rxn13b_Flux, Rxn13c_Flux, Rxn14_Flux, Rxn15_Flux, Rxn16_Flux, Rxn17_Flux, Rxn18_Flux, Rxn19_Flux, Rxn1_Flux, Rxn20_Flux, Rxn21_Flux, Rxn2_Flux, Rxn3_Flux, Rxn5_Flux, Rxn6_Flux, Rxn6a_Flux, Rxn7_Flux, Rxn9_Flux, Rxn9b_Flux, RxnATF2_Flux, RxnATF2a_Flux, RxnMK2_Flux, Rxn_Flux, active_p38, p38_ATF2, p38_ATF2_Iatpcomp, p38_ATP, p38_ATP_ATF2, p38_ATP_MK2, p38_Iatpcomp, p38_MK2, p38_MK2_Iatpcomp, phospho_ATF2, phospho_MK2, post_p38_ATF2_Iatpcomp, postp38, postp38_ATF2, postp38_ATP, postp38_ATP_ATF2, postp38_ATP_MK2, postp38_Iatpcomp, postp38_MK2, postp38_MK2_Iatpcomp}
    SSI_ATPCompetitive_MK2changesp38_PARAM IS {Volume}
    NoInhibitor_ATPdepletion_VARS IS {ADP, ATF2, ATP, MK2, Rxn1_Flux, Rxn2_Flux, Rxn3_Flux, Rxn5_Flux, Rxn6_Flux, Rxn7_Flux, Rxn8_Flux, RxnATF2_Flux, RxnMK2_Flux, Rxn_Flux, active_p38, p38_ATF2, p38_ATP, p38_ATP_ATF2, p38_ATP_MK2, p38_MK2, phospho_ATF2, phospho_MK2}
    NoInhibitor_ATPdepletion_PARAM IS {Volume}
    NoInhibitor_MK2changesp38kc_VARS IS {ADP, ATF2, ATP, MK2, Postp38, Rxn13_Flux, Rxn14_Flux, Rxn15_Flux, Rxn16_Flux, Rxn17_Flux, Rxn18_Flux, Rxn19_Flux, Rxn1_Flux, Rxn20_Flux, Rxn21_Flux, Rxn2_Flux, Rxn3_Flux, Rxn5_Flux, Rxn6_Flux, Rxn6a_Flux, Rxn7_Flux, RxnATF2_Flux, RxnATF2a_Flux, RxnMK2_Flux, Rxn_Flux, active_p38, p38_ATF2, p38_ATP, p38_ATP_ATF2, p38_ATP_MK2, p38_MK2, phospho_ATF2, phospho_MK2, post_p38_ATF2, post_p38_ATP, post_p38_ATP_ATF2, post_p38_ATP_MK2, post_p38_MK2}
    NoInhibitor_MK2changesp38kc_PARAM IS {Volume}
    NonSSI_NonCompetitive_VARS IS {ADP, ATF2, ATP, I_noncomp, MK2, Rxn10_Flux, Rxn15_Flux, Rxn16_Flux, Rxn17_Flux, Rxn18_Flux, Rxn19_Flux, Rxn1_Flux, Rxn20_Flux, Rxn21_Flux, Rxn22_Flux, Rxn23_Flux, Rxn24_Flux, Rxn25_Flux, Rxn2_Flux, Rxn3_Flux, Rxn5_Flux, Rxn6_Flux, Rxn7_Flux, Rxn9_Flux, RxnATF2_Flux, RxnMK2_Flux, Rxn_Flux, active_p38, p38_ATF2, p38_ATF2_Inoncomp, p38_ATP, p38_ATP_ATF2, p38_ATP_ATF2_Inoncomp, p38_ATP_Inoncomp, p38_ATP_MK2, p38_ATP_MK2_Inoncomp, p38_Inoncomp, p38_MK2, p38_MK2_Inoncomp, phospho_ATF2, phospho_MK2}
    NonSSI_NonCompetitive_PARAM IS {Volume}
    SSI_ATPCompetitive_VARS IS {ADP, ATF2, ATP, I_atpcomp, MK2, Rxn10_Flux, Rxn11_Flux, Rxn12_Flux, Rxn13_Flux, Rxn1_Flux, Rxn2_Flux, Rxn3_Flux, Rxn5_Flux, Rxn6_Flux, Rxn7_Flux, Rxn9_Flux, RxnATF2_Flux, RxnMK2_Flux, Rxn_Flux, active_p38, p38_ATF2, p38_ATF2_Iatpcomp, p38_ATP, p38_ATP_ATF2, p38_ATP_MK2, p38_Iatpcomp, p38_MK2, p38_MK2_Iatpcomp, phospho_ATF2, phospho_MK2}
    SSI_ATPCompetitive_PARAM IS {Volume}
    NonSSI_ATPCompetitive_VARS IS {ADP, ATF2, ATP, I_atpcomp, MK2, Rxn10_Flux, Rxn11_Flux, Rxn12_Flux, Rxn13_Flux, Rxn1_Flux, Rxn2_Flux, Rxn3_Flux, Rxn5_Flux, Rxn6_Flux, Rxn7_Flux, Rxn9_Flux, RxnATF2_Flux, RxnMK2_Flux, Rxn_Flux, active_p38, p38_ATF2, p38_ATF2_Iatpcomp, p38_ATP, p38_ATP_ATF2, p38_ATP_MK2, p38_Iatpcomp, p38_MK2, p38_MK2_Iatpcomp, phospho_ATF2, phospho_MK2}
    NonSSI_ATPCompetitive_PARAM IS {Volume}
    SSI_NonCompetitive_VARS IS {ADP, ATF2, ATP, I_noncomp, MK2, Rxn10_Flux, Rxn15_Flux, Rxn16_Flux, Rxn17_Flux, Rxn18_Flux, Rxn19_Flux, Rxn1_Flux, Rxn20_Flux, Rxn21_Flux, Rxn22_Flux, Rxn23_Flux, Rxn24_Flux, Rxn25_Flux, Rxn2_Flux, Rxn3_Flux, Rxn5_Flux, Rxn6_Flux, Rxn7_Flux, Rxn9_Flux, RxnATF2_Flux, RxnMK2_Flux, Rxn_Flux, active_p38, p38_ATF2, p38_ATF2_Inoncomp, p38_ATP, p38_ATP_ATF2, p38_ATP_ATF2_Inoncomp, p38_ATP_Inoncomp, p38_ATP_MK2, p38_ATP_MK2_Inoncomp, p38_Inoncomp, p38_MK2, p38_MK2_Inoncomp, phospho_ATF2, phospho_MK2}
    SSI_NonCompetitive_PARAM IS {Volume}
    NoInhibitor_MK2changesp38KDATP_VARS IS {ADP, ATF2, ATP, MK2, Postp38, Rxn13_Flux, Rxn14_Flux, Rxn15_Flux, Rxn16_Flux, Rxn17_Flux, Rxn18_Flux, Rxn19_Flux, Rxn1_Flux, Rxn20_Flux, Rxn21_Flux, Rxn2_Flux, Rxn3_Flux, Rxn5_Flux, Rxn6_Flux, Rxn6a_Flux, Rxn7_Flux, RxnATF2_Flux, RxnATF2a_Flux, RxnMK2_Flux, Rxn_Flux, active_p38, p38_ATF2, p38_ATP, p38_ATP_ATF2, p38_ATP_MK2, p38_MK2, phospho_ATF2, phospho_MK2, post_p38_ATF2, post_p38_ATP, post_p38_ATP_ATF2, post_p38_ATP_MK2, post_p38_MK2}
    NoInhibitor_MK2changesp38KDATP_PARAM IS {Volume}
    NoInhibitor_VARS     IS {ADP, ATF2, ATP, MK2, Rxn1_Flux, Rxn2_Flux, Rxn3_Flux, Rxn5_Flux, Rxn6_Flux, Rxn7_Flux, RxnATF2_Flux, RxnMK2_Flux, Rxn_Flux, active_p38, p38_ATF2, p38_ATP, p38_ATP_ATF2, p38_ATP_MK2, p38_MK2, phospho_ATF2, phospho_MK2}
    NoInhibitor_PARAM    IS {Volume}
    NoInhibitor_SubstrateInhibition_VARS IS {ADP, ATF2, ATP, MK2, Rxn1_Flux, Rxn2_Flux, Rxn3_Flux, Rxn5_Flux, Rxn6_Flux, Rxn7_Flux, RxnATF2_Flux, RxnMK2_Flux, Rxn_Flux, SubstrateInhibition_Rxn10_Flux, SubstrateInhibition_Rxn11_Flux, SubstrateInhibition_Rxn12_Flux, SubstrateInhibition_Rxn13_Flux, SubstrateInhibition_Rxn8_Flux, SubstrateInhibition_Rxn9_Flux, active_p38, p38_ATF2, p38_ATP, p38_ATP_ATF2, p38_ATP_MK2, p38_ATP_phosphoATF2, p38_ATP_phosphoMK2, p38_MK2, p38_phosphoATF2, p38_phosphoMK2, phospho_ATF2, phospho_MK2}
    NoInhibitor_SubstrateInhibition_PARAM IS {Volume}
    NoInhibitor_phosphoMK2bindsATF2_VARS IS {ADP, ATF2, ATP, MK2, Rxn1_Flux, Rxn2_Flux, Rxn3_Flux, Rxn5_Flux, Rxn6_Flux, Rxn7_Flux, Rxn8_Flux, RxnATF2_Flux, RxnMK2_Flux, Rxn_Flux, active_p38, p38_ATF2, p38_ATP, p38_ATP_ATF2, p38_ATP_MK2, p38_MK2, pMK2_ATF2, phospho_ATF2, phospho_MK2}
    NoInhibitor_phosphoMK2bindsATF2_PARAM IS {Volume}
    NoInhibitor_MK2changesp38KDATF2_VARS IS {ADP, ATF2, ATP, MK2, Postp38, Rxn13_Flux, Rxn14_Flux, Rxn15_Flux, Rxn16_Flux, Rxn17_Flux, Rxn18_Flux, Rxn19_Flux, Rxn1_Flux, Rxn20_Flux, Rxn21_Flux, Rxn2_Flux, Rxn3_Flux, Rxn5_Flux, Rxn6_Flux, Rxn6a_Flux, Rxn7_Flux, RxnATF2_Flux, RxnATF2a_Flux, RxnMK2_Flux, Rxn_Flux, active_p38, p38_ATF2, p38_ATP, p38_ATP_ATF2, p38_ATP_MK2, p38_MK2, phospho_ATF2, phospho_MK2, post_p38_ATF2, post_p38_ATP, post_p38_ATP_ATF2, post_p38_ATP_MK2, post_p38_MK2}
    NoInhibitor_MK2changesp38KDATF2_PARAM IS {Volume}
    main_VARS            IS {P_kr_ATF2, P_kr_ATP, P_kr_MK2, P_kr_i, P_kr_postATF2, P_kr_postATP, P_kr_ssi, report_NoInh_ATF2P, report_NoInh_ATPdepletion_ATF2P, report_NoInh_ATPdepletion_MK2P, report_NoInh_MK2P, report_NoInh_MK2altersp38KDATF2_ATF2P, report_NoInh_MK2altersp38KDATF2_MK2P, report_NoInh_MK2altersp38KDATP_ATF2P, report_NoInh_MK2altersp38KDATP_MK2P, report_NoInh_MK2altersp38kc_ATF2P, report_NoInh_MK2altersp38kc_MK2P, report_NoInh_SubstrateInhibition_ATF2P, report_NoInh_SubstrateInhibition_MK2P, report_NoInh_pMK2bindsATF2_ATF2P, report_NoInh_pMK2bindsATF2_MK2P, report_NonSSI_ATPcomp_ATF2P, report_NonSSI_ATPcomp_MK2P, report_NonSSI_Noncomp_ATF2P, report_NonSSI_Noncomp_MK2P, report_SSI_ATPcomp_ATF2P, report_SSI_ATPcomp_MK2P, report_SSI_Noncomp_ATF2P, report_SSI_Noncomp_MK2P, report_post_NonSSI_ATPcomp_ATF2P, report_post_NonSSI_ATPcomp_MK2P, report_post_SSI_ATPcomp_ATF2P, report_post_SSI_ATPcomp_MK2P}
    main_PARAM           IS {ADP_NoInhibitor_0, ADP_NoInhibitor_ATPdepletion_0, ADP_NoInhibitor_MK2changesp38KDATF2_0, ADP_NoInhibitor_MK2changesp38KDATP_0, ADP_NoInhibitor_MK2changesp38kc_0, ADP_NoInhibitor_SubstrateInhibition_0, ADP_NoInhibitor_phosphoMK2bindsATF2_0, ADP_NonSSI_ATPCompetitive_0, ADP_NonSSI_ATPCompetitive_MK2changesp38_0, ADP_NonSSI_NonCompetitive_0, ADP_SSI_ATPCompetitive_0, ADP_SSI_ATPCompetitive_MK2changesp38_0, ADP_SSI_NonCompetitive_0, ATF2_NoInhibitor_0, ATF2_NoInhibitor_ATPdepletion_0, ATF2_NoInhibitor_MK2changesp38KDATF2_0, ATF2_NoInhibitor_MK2changesp38KDATP_0, ATF2_NoInhibitor_MK2changesp38kc_0, ATF2_NoInhibitor_SubstrateInhibition_0, ATF2_NoInhibitor_phosphoMK2bindsATF2_0, ATF2_NonSSI_ATPCompetitive_0, ATF2_NonSSI_ATPCompetitive_MK2changesp38_0, ATF2_NonSSI_NonCompetitive_0, ATF2_SSI_ATPCompetitive_0, ATF2_SSI_ATPCompetitive_MK2changesp38_0, ATF2_SSI_NonCompetitive_0, ATP_NoInhibitor_0, ATP_NoInhibitor_ATPdepletion_0, ATP_NoInhibitor_MK2changesp38KDATF2_0, ATP_NoInhibitor_MK2changesp38KDATP_0, ATP_NoInhibitor_MK2changesp38kc_0, ATP_NoInhibitor_SubstrateInhibition_0, ATP_NoInhibitor_phosphoMK2bindsATF2_0, ATP_NonSSI_ATPCompetitive_0, ATP_NonSSI_ATPCompetitive_MK2changesp38_0, ATP_NonSSI_NonCompetitive_0, ATP_SSI_ATPCompetitive_0, ATP_SSI_ATPCompetitive_MK2changesp38_0, ATP_SSI_NonCompetitive_0, IC_ATF2, IC_ATP, IC_I_SSI, IC_I_nonSSI, IC_MK2, IC_active_p38, I_atpcomp_NonSSI_ATPCompetitive_0, I_atpcomp_NonSSI_ATPCompetitive_MK2changesp38_0, I_atpcomp_SSI_ATPCompetitive_0, I_atpcomp_SSI_ATPCompetitive_MK2changesp38_0, I_noncomp_NonSSI_NonCompetitive_0, I_noncomp_SSI_NonCompetitive_0, MK2_NoInhibitor_0, MK2_NoInhibitor_ATPdepletion_0, MK2_NoInhibitor_MK2changesp38KDATF2_0, MK2_NoInhibitor_MK2changesp38KDATP_0, MK2_NoInhibitor_MK2changesp38kc_0, MK2_NoInhibitor_SubstrateInhibition_0, MK2_NoInhibitor_phosphoMK2bindsATF2_0, MK2_NonSSI_ATPCompetitive_0, MK2_NonSSI_ATPCompetitive_MK2changesp38_0, MK2_NonSSI_NonCompetitive_0, MK2_SSI_ATPCompetitive_0, MK2_SSI_ATPCompetitive_MK2changesp38_0, MK2_SSI_NonCompetitive_0, P_KD_ATF2, P_KD_ATP, P_KD_MK2, P_KD_MK2ATF2, P_KD_i, P_KD_postATF2, P_KD_postATP, P_KD_ssi, P_Km_pMK2ATP, P_f, P_kc_p38ATF2, P_kc_p38MK2, P_kc_p38relax, P_kc_pMK2ATP, P_kc_postp38ATF2, P_kdeg_ATP, P_kf_ATF2, P_kf_ATP, P_kf_MK2, P_kf_MK2ATF2, P_kf_i, P_kf_postATF2, P_kf_postATP, P_kf_ssi, Postp38_NoInhibitor_MK2changesp38KDATF2_0, Postp38_NoInhibitor_MK2changesp38KDATP_0, Postp38_NoInhibitor_MK2changesp38kc_0, Volume, active_p38_NoInhibitor_0, active_p38_NoInhibitor_ATPdepletion_0, active_p38_NoInhibitor_MK2changesp38KDATF2_0, active_p38_NoInhibitor_MK2changesp38KDATP_0, active_p38_NoInhibitor_MK2changesp38kc_0, active_p38_NoInhibitor_SubstrateInhibition_0, active_p38_NoInhibitor_phosphoMK2bindsATF2_0, active_p38_NonSSI_ATPCompetitive_0, active_p38_NonSSI_ATPCompetitive_MK2changesp38_0, active_p38_NonSSI_NonCompetitive_0, active_p38_SSI_ATPCompetitive_0, active_p38_SSI_ATPCompetitive_MK2changesp38_0, active_p38_SSI_NonCompetitive_0, p38_ATF2_Iatpcomp_NonSSI_ATPCompetitive_0, p38_ATF2_Iatpcomp_NonSSI_ATPCompetitive_MK2changesp38_0, p38_ATF2_Iatpcomp_SSI_ATPCompetitive_0, p38_ATF2_Iatpcomp_SSI_ATPCompetitive_MK2changesp38_0, p38_ATF2_Inoncomp_NonSSI_NonCompetitive_0, p38_ATF2_Inoncomp_SSI_NonCompetitive_0, p38_ATF2_NoInhibitor_0, p38_ATF2_NoInhibitor_ATPdepletion_0, p38_ATF2_NoInhibitor_MK2changesp38KDATF2_0, p38_ATF2_NoInhibitor_MK2changesp38KDATP_0, p38_ATF2_NoInhibitor_MK2changesp38kc_0, p38_ATF2_NoInhibitor_SubstrateInhibition_0, p38_ATF2_NoInhibitor_phosphoMK2bindsATF2_0, p38_ATF2_NonSSI_ATPCompetitive_0, p38_ATF2_NonSSI_ATPCompetitive_MK2changesp38_0, p38_ATF2_NonSSI_NonCompetitive_0, p38_ATF2_SSI_ATPCompetitive_0, p38_ATF2_SSI_ATPCompetitive_MK2changesp38_0, p38_ATF2_SSI_NonCompetitive_0, p38_ATP_ATF2_Inoncomp_NonSSI_NonCompetitive_0, p38_ATP_ATF2_Inoncomp_SSI_NonCompetitive_0, p38_ATP_ATF2_NoInhibitor_0, p38_ATP_ATF2_NoInhibitor_ATPdepletion_0, p38_ATP_ATF2_NoInhibitor_MK2changesp38KDATF2_0, p38_ATP_ATF2_NoInhibitor_MK2changesp38KDATP_0, p38_ATP_ATF2_NoInhibitor_MK2changesp38kc_0, p38_ATP_ATF2_NoInhibitor_SubstrateInhibition_0, p38_ATP_ATF2_NoInhibitor_phosphoMK2bindsATF2_0, p38_ATP_ATF2_NonSSI_ATPCompetitive_0, p38_ATP_ATF2_NonSSI_ATPCompetitive_MK2changesp38_0, p38_ATP_ATF2_NonSSI_NonCompetitive_0, p38_ATP_ATF2_SSI_ATPCompetitive_0, p38_ATP_ATF2_SSI_ATPCompetitive_MK2changesp38_0, p38_ATP_ATF2_SSI_NonCompetitive_0, p38_ATP_Inoncomp_NonSSI_NonCompetitive_0, p38_ATP_Inoncomp_SSI_NonCompetitive_0, p38_ATP_MK2_Inoncomp_NonSSI_NonCompetitive_0, p38_ATP_MK2_Inoncomp_SSI_NonCompetitive_0, p38_ATP_MK2_NoInhibitor_0, p38_ATP_MK2_NoInhibitor_ATPdepletion_0, p38_ATP_MK2_NoInhibitor_MK2changesp38KDATF2_0, p38_ATP_MK2_NoInhibitor_MK2changesp38KDATP_0, p38_ATP_MK2_NoInhibitor_MK2changesp38kc_0, p38_ATP_MK2_NoInhibitor_SubstrateInhibition_0, p38_ATP_MK2_NoInhibitor_phosphoMK2bindsATF2_0, p38_ATP_MK2_NonSSI_ATPCompetitive_0, p38_ATP_MK2_NonSSI_ATPCompetitive_MK2changesp38_0, p38_ATP_MK2_NonSSI_NonCompetitive_0, p38_ATP_MK2_SSI_ATPCompetitive_0, p38_ATP_MK2_SSI_ATPCompetitive_MK2changesp38_0, p38_ATP_MK2_SSI_NonCompetitive_0, p38_ATP_NoInhibitor_0, p38_ATP_NoInhibitor_ATPdepletion_0, p38_ATP_NoInhibitor_MK2changesp38KDATF2_0, p38_ATP_NoInhibitor_MK2changesp38KDATP_0, p38_ATP_NoInhibitor_MK2changesp38kc_0, p38_ATP_NoInhibitor_SubstrateInhibition_0, p38_ATP_NoInhibitor_phosphoMK2bindsATF2_0, p38_ATP_NonSSI_ATPCompetitive_0, p38_ATP_NonSSI_ATPCompetitive_MK2changesp38_0, p38_ATP_NonSSI_NonCompetitive_0, p38_ATP_SSI_ATPCompetitive_0, p38_ATP_SSI_ATPCompetitive_MK2changesp38_0, p38_ATP_SSI_NonCompetitive_0, p38_ATP_phosphoATF2_NoInhibitor_SubstrateInhibition_0, p38_ATP_phosphoMK2_NoInhibitor_SubstrateInhibition_0, p38_Iatpcomp_NonSSI_ATPCompetitive_0, p38_Iatpcomp_NonSSI_ATPCompetitive_MK2changesp38_0, p38_Iatpcomp_SSI_ATPCompetitive_0, p38_Iatpcomp_SSI_ATPCompetitive_MK2changesp38_0, p38_Inoncomp_NonSSI_NonCompetitive_0, p38_Inoncomp_SSI_NonCompetitive_0, p38_MK2_Iatpcomp_NonSSI_ATPCompetitive_0, p38_MK2_Iatpcomp_NonSSI_ATPCompetitive_MK2changesp38_0, p38_MK2_Iatpcomp_SSI_ATPCompetitive_0, p38_MK2_Iatpcomp_SSI_ATPCompetitive_MK2changesp38_0, p38_MK2_Inoncomp_NonSSI_NonCompetitive_0, p38_MK2_Inoncomp_SSI_NonCompetitive_0, p38_MK2_NoInhibitor_0, p38_MK2_NoInhibitor_ATPdepletion_0, p38_MK2_NoInhibitor_MK2changesp38KDATF2_0, p38_MK2_NoInhibitor_MK2changesp38KDATP_0, p38_MK2_NoInhibitor_MK2changesp38kc_0, p38_MK2_NoInhibitor_SubstrateInhibition_0, p38_MK2_NoInhibitor_phosphoMK2bindsATF2_0, p38_MK2_NonSSI_ATPCompetitive_0, p38_MK2_NonSSI_ATPCompetitive_MK2changesp38_0, p38_MK2_NonSSI_NonCompetitive_0, p38_MK2_SSI_ATPCompetitive_0, p38_MK2_SSI_ATPCompetitive_MK2changesp38_0, p38_MK2_SSI_NonCompetitive_0, p38_phosphoATF2_NoInhibitor_SubstrateInhibition_0, p38_phosphoMK2_NoInhibitor_SubstrateInhibition_0, pMK2_ATF2_NoInhibitor_phosphoMK2bindsATF2_0, phospho_ATF2_NoInhibitor_0, phospho_ATF2_NoInhibitor_ATPdepletion_0, phospho_ATF2_NoInhibitor_MK2changesp38KDATF2_0, phospho_ATF2_NoInhibitor_MK2changesp38KDATP_0, phospho_ATF2_NoInhibitor_MK2changesp38kc_0, phospho_ATF2_NoInhibitor_SubstrateInhibition_0, phospho_ATF2_NoInhibitor_phosphoMK2bindsATF2_0, phospho_ATF2_NonSSI_ATPCompetitive_0, phospho_ATF2_NonSSI_ATPCompetitive_MK2changesp38_0, phospho_ATF2_NonSSI_NonCompetitive_0, phospho_ATF2_SSI_ATPCompetitive_0, phospho_ATF2_SSI_ATPCompetitive_MK2changesp38_0, phospho_ATF2_SSI_NonCompetitive_0, phospho_MK2_NoInhibitor_0, phospho_MK2_NoInhibitor_ATPdepletion_0, phospho_MK2_NoInhibitor_MK2changesp38KDATF2_0, phospho_MK2_NoInhibitor_MK2changesp38KDATP_0, phospho_MK2_NoInhibitor_MK2changesp38kc_0, phospho_MK2_NoInhibitor_SubstrateInhibition_0, phospho_MK2_NoInhibitor_phosphoMK2bindsATF2_0, phospho_MK2_NonSSI_ATPCompetitive_0, phospho_MK2_NonSSI_ATPCompetitive_MK2changesp38_0, phospho_MK2_NonSSI_NonCompetitive_0, phospho_MK2_SSI_ATPCompetitive_0, phospho_MK2_SSI_ATPCompetitive_MK2changesp38_0, phospho_MK2_SSI_NonCompetitive_0, post_p38_ATF2_Iatpcomp_SSI_ATPCompetitive_MK2changesp38_0, post_p38_ATF2_NoInhibitor_MK2changesp38KDATF2_0, post_p38_ATF2_NoInhibitor_MK2changesp38KDATP_0, post_p38_ATF2_NoInhibitor_MK2changesp38kc_0, post_p38_ATP_ATF2_NoInhibitor_MK2changesp38KDATF2_0, post_p38_ATP_ATF2_NoInhibitor_MK2changesp38KDATP_0, post_p38_ATP_ATF2_NoInhibitor_MK2changesp38kc_0, post_p38_ATP_MK2_NoInhibitor_MK2changesp38KDATF2_0, post_p38_ATP_MK2_NoInhibitor_MK2changesp38KDATP_0, post_p38_ATP_MK2_NoInhibitor_MK2changesp38kc_0, post_p38_ATP_MK2_NonSSI_ATPCompetitive_MK2changesp38_0, post_p38_ATP_NoInhibitor_MK2changesp38KDATF2_0, post_p38_ATP_NoInhibitor_MK2changesp38KDATP_0, post_p38_ATP_NoInhibitor_MK2changesp38kc_0, post_p38_MK2_NoInhibitor_MK2changesp38KDATF2_0, post_p38_MK2_NoInhibitor_MK2changesp38KDATP_0, post_p38_MK2_NoInhibitor_MK2changesp38kc_0, postp38_ATF2_Iatpcomp_NonSSI_ATPCompetitive_MK2changesp38_0, postp38_ATF2_NonSSI_ATPCompetitive_MK2changesp38_0, postp38_ATF2_SSI_ATPCompetitive_MK2changesp38_0, postp38_ATP_ATF2_NonSSI_ATPCompetitive_MK2changesp38_0, postp38_ATP_ATF2_SSI_ATPCompetitive_MK2changesp38_0, postp38_ATP_MK2_SSI_ATPCompetitive_MK2changesp38_0, postp38_ATP_NonSSI_ATPCompetitive_MK2changesp38_0, postp38_ATP_SSI_ATPCompetitive_MK2changesp38_0, postp38_Iatpcomp_NonSSI_ATPCompetitive_MK2changesp38_0, postp38_Iatpcomp_SSI_ATPCompetitive_MK2changesp38_0, postp38_MK2_Iatpcomp_NonSSI_ATPCompetitive_MK2changesp38_0, postp38_MK2_Iatpcomp_SSI_ATPCompetitive_MK2changesp38_0, postp38_MK2_NonSSI_ATPCompetitive_MK2changesp38_0, postp38_MK2_SSI_ATPCompetitive_MK2changesp38_0, postp38_NonSSI_ATPCompetitive_MK2changesp38_0, postp38_SSI_ATPCompetitive_MK2changesp38_0}
END


#####################################################################################

EXTERNAL PARAM_ASSIGN(STATUS,DEPENDENT,CONSTANT INTEGER,CONSTANT INTEGER,CHARACTER)
OPTIONS
   LIB_NAME := "ParameterAssign" ;
   LIB_PATH := "C:\Program Files\Jacobian\Lib" ;
   LANGUAGE := "C" ;
   BLACK_BOX := TRUE ;
END


#####################################################################################

MODEL NonSSI_ATPCompetitive_MK2changesp38
PARAMETER
    P AS ARRAY(NonSSI_ATPCompetitive_MK2changesp38_PARAM) OF REAL DEFAULT 0
    L AS ARRAY(NonSSI_ATPCompetitive_MK2changesp38_PARAM) OF REAL DEFAULT 0
    U AS ARRAY(NonSSI_ATPCompetitive_MK2changesp38_PARAM) OF REAL DEFAULT 1e8
    PName AS ARRAY(NonSSI_ATPCompetitive_MK2changesp38_PARAM) OF STRING DEFAULT ""
    XName AS ARRAY(NonSSI_ATPCompetitive_MK2changesp38_VARS) OF STRING DEFAULT ""
UNIT
# empty UNIT section
VARIABLE
    X AS ARRAY(NonSSI_ATPCompetitive_MK2changesp38_VARS) OF JAC_Default_Type
SET
    XName(ADP)                          := "ADP" ;
    XName(ATF2)                         := "ATF2" ;
    XName(ATP)                          := "ATP" ;
    XName(I_atpcomp)                    := "I_atpcomp" ;
    XName(MK2)                          := "MK2" ;
    XName(Rxn10_Flux)                   := "Rxn10_Flux" ;
    XName(Rxn10b_Flux)                  := "Rxn10b_Flux" ;
    XName(Rxn11_Flux)                   := "Rxn11_Flux" ;
    XName(Rxn11b_Flux)                  := "Rxn11b_Flux" ;
    XName(Rxn12_Flux)                   := "Rxn12_Flux" ;
    XName(Rxn12b_Flux)                  := "Rxn12b_Flux" ;
    XName(Rxn13_Flux)                   := "Rxn13_Flux" ;
    XName(Rxn13b_Flux)                  := "Rxn13b_Flux" ;
    XName(Rxn13c_Flux)                  := "Rxn13c_Flux" ;
    XName(Rxn14_Flux)                   := "Rxn14_Flux" ;
    XName(Rxn15_Flux)                   := "Rxn15_Flux" ;
    XName(Rxn16_Flux)                   := "Rxn16_Flux" ;
    XName(Rxn17_Flux)                   := "Rxn17_Flux" ;
    XName(Rxn18_Flux)                   := "Rxn18_Flux" ;
    XName(Rxn19_Flux)                   := "Rxn19_Flux" ;
    XName(Rxn1_Flux)                    := "Rxn1_Flux" ;
    XName(Rxn20_Flux)                   := "Rxn20_Flux" ;
    XName(Rxn21_Flux)                   := "Rxn21_Flux" ;
    XName(Rxn2_Flux)                    := "Rxn2_Flux" ;
    XName(Rxn3_Flux)                    := "Rxn3_Flux" ;
    XName(Rxn5_Flux)                    := "Rxn5_Flux" ;
    XName(Rxn6_Flux)                    := "Rxn6_Flux" ;
    XName(Rxn6a_Flux)                   := "Rxn6a_Flux" ;
    XName(Rxn7_Flux)                    := "Rxn7_Flux" ;
    XName(Rxn9_Flux)                    := "Rxn9_Flux" ;
    XName(Rxn9b_Flux)                   := "Rxn9b_Flux" ;
    XName(RxnATF2_Flux)                 := "RxnATF2_Flux" ;
    XName(RxnATF2a_Flux)                := "RxnATF2a_Flux" ;
    XName(RxnMK2_Flux)                  := "RxnMK2_Flux" ;
    XName(Rxn_Flux)                     := "Rxn_Flux" ;
    XName(active_p38)                   := "active_p38" ;
    XName(p38_ATF2)                     := "p38_ATF2" ;
    XName(p38_ATF2_Iatpcomp)            := "p38_ATF2_Iatpcomp" ;
    XName(p38_ATP)                      := "p38_ATP" ;
    XName(p38_ATP_ATF2)                 := "p38_ATP_ATF2" ;
    XName(p38_ATP_MK2)                  := "p38_ATP_MK2" ;
    XName(p38_Iatpcomp)                 := "p38_Iatpcomp" ;
    XName(p38_MK2)                      := "p38_MK2" ;
    XName(p38_MK2_Iatpcomp)             := "p38_MK2_Iatpcomp" ;
    XName(phospho_ATF2)                 := "phospho_ATF2" ;
    XName(phospho_MK2)                  := "phospho_MK2" ;
    XName(post_p38_ATP_MK2)             := "post_p38_ATP_MK2" ;
    XName(postp38)                      := "postp38" ;
    XName(postp38_ATF2)                 := "postp38_ATF2" ;
    XName(postp38_ATF2_Iatpcomp)        := "postp38_ATF2_Iatpcomp" ;
    XName(postp38_ATP)                  := "postp38_ATP" ;
    XName(postp38_ATP_ATF2)             := "postp38_ATP_ATF2" ;
    XName(postp38_Iatpcomp)             := "postp38_Iatpcomp" ;
    XName(postp38_MK2)                  := "postp38_MK2" ;
    XName(postp38_MK2_Iatpcomp)         := "postp38_MK2_Iatpcomp" ;
    # 55 variables

    PName(Volume)                       := "Volume" ;
    P(Volume)                           := 4e-005 ;
    L(Volume)                           := 4e-005 ;
    U(Volume)                           := 4e-005 ;
EQUATION
# empty EQUATION section
END

# ------------------------------------------------------------------------------

MODEL SSI_ATPCompetitive_MK2changesp38
PARAMETER
    P AS ARRAY(SSI_ATPCompetitive_MK2changesp38_PARAM) OF REAL DEFAULT 0
    L AS ARRAY(SSI_ATPCompetitive_MK2changesp38_PARAM) OF REAL DEFAULT 0
    U AS ARRAY(SSI_ATPCompetitive_MK2changesp38_PARAM) OF REAL DEFAULT 1e8
    PName AS ARRAY(SSI_ATPCompetitive_MK2changesp38_PARAM) OF STRING DEFAULT ""
    XName AS ARRAY(SSI_ATPCompetitive_MK2changesp38_VARS) OF STRING DEFAULT ""
UNIT
# empty UNIT section
VARIABLE
    X AS ARRAY(SSI_ATPCompetitive_MK2changesp38_VARS) OF JAC_Default_Type
SET
    XName(ADP)                          := "ADP" ;
    XName(ATF2)                         := "ATF2" ;
    XName(ATP)                          := "ATP" ;
    XName(I_atpcomp)                    := "I_atpcomp" ;
    XName(MK2)                          := "MK2" ;
    XName(Rxn10_Flux)                   := "Rxn10_Flux" ;
    XName(Rxn10b_Flux)                  := "Rxn10b_Flux" ;
    XName(Rxn11_Flux)                   := "Rxn11_Flux" ;
    XName(Rxn11b_Flux)                  := "Rxn11b_Flux" ;
    XName(Rxn12_Flux)                   := "Rxn12_Flux" ;
    XName(Rxn12b_Flux)                  := "Rxn12b_Flux" ;
    XName(Rxn13_Flux)                   := "Rxn13_Flux" ;
    XName(Rxn13b_Flux)                  := "Rxn13b_Flux" ;
    XName(Rxn13c_Flux)                  := "Rxn13c_Flux" ;
    XName(Rxn14_Flux)                   := "Rxn14_Flux" ;
    XName(Rxn15_Flux)                   := "Rxn15_Flux" ;
    XName(Rxn16_Flux)                   := "Rxn16_Flux" ;
    XName(Rxn17_Flux)                   := "Rxn17_Flux" ;
    XName(Rxn18_Flux)                   := "Rxn18_Flux" ;
    XName(Rxn19_Flux)                   := "Rxn19_Flux" ;
    XName(Rxn1_Flux)                    := "Rxn1_Flux" ;
    XName(Rxn20_Flux)                   := "Rxn20_Flux" ;
    XName(Rxn21_Flux)                   := "Rxn21_Flux" ;
    XName(Rxn2_Flux)                    := "Rxn2_Flux" ;
    XName(Rxn3_Flux)                    := "Rxn3_Flux" ;
    XName(Rxn5_Flux)                    := "Rxn5_Flux" ;
    XName(Rxn6_Flux)                    := "Rxn6_Flux" ;
    XName(Rxn6a_Flux)                   := "Rxn6a_Flux" ;
    XName(Rxn7_Flux)                    := "Rxn7_Flux" ;
    XName(Rxn9_Flux)                    := "Rxn9_Flux" ;
    XName(Rxn9b_Flux)                   := "Rxn9b_Flux" ;
    XName(RxnATF2_Flux)                 := "RxnATF2_Flux" ;
    XName(RxnATF2a_Flux)                := "RxnATF2a_Flux" ;
    XName(RxnMK2_Flux)                  := "RxnMK2_Flux" ;
    XName(Rxn_Flux)                     := "Rxn_Flux" ;
    XName(active_p38)                   := "active_p38" ;
    XName(p38_ATF2)                     := "p38_ATF2" ;
    XName(p38_ATF2_Iatpcomp)            := "p38_ATF2_Iatpcomp" ;
    XName(p38_ATP)                      := "p38_ATP" ;
    XName(p38_ATP_ATF2)                 := "p38_ATP_ATF2" ;
    XName(p38_ATP_MK2)                  := "p38_ATP_MK2" ;
    XName(p38_Iatpcomp)                 := "p38_Iatpcomp" ;
    XName(p38_MK2)                      := "p38_MK2" ;
    XName(p38_MK2_Iatpcomp)             := "p38_MK2_Iatpcomp" ;
    XName(phospho_ATF2)                 := "phospho_ATF2" ;
    XName(phospho_MK2)                  := "phospho_MK2" ;
    XName(post_p38_ATF2_Iatpcomp)       := "post_p38_ATF2_Iatpcomp" ;
    XName(postp38)                      := "postp38" ;
    XName(postp38_ATF2)                 := "postp38_ATF2" ;
    XName(postp38_ATP)                  := "postp38_ATP" ;
    XName(postp38_ATP_ATF2)             := "postp38_ATP_ATF2" ;
    XName(postp38_ATP_MK2)              := "postp38_ATP_MK2" ;
    XName(postp38_Iatpcomp)             := "postp38_Iatpcomp" ;
    XName(postp38_MK2)                  := "postp38_MK2" ;
    XName(postp38_MK2_Iatpcomp)         := "postp38_MK2_Iatpcomp" ;
    # 55 variables

    PName(Volume)                       := "Volume" ;
    P(Volume)                           := 4e-005 ;
    L(Volume)                           := 4e-005 ;
    U(Volume)                           := 4e-005 ;
EQUATION
# empty EQUATION section
END

# ------------------------------------------------------------------------------

MODEL NoInhibitor_ATPdepletion
PARAMETER
    P AS ARRAY(NoInhibitor_ATPdepletion_PARAM) OF REAL DEFAULT 0
    L AS ARRAY(NoInhibitor_ATPdepletion_PARAM) OF REAL DEFAULT 0
    U AS ARRAY(NoInhibitor_ATPdepletion_PARAM) OF REAL DEFAULT 1e8
    PName AS ARRAY(NoInhibitor_ATPdepletion_PARAM) OF STRING DEFAULT ""
    XName AS ARRAY(NoInhibitor_ATPdepletion_VARS) OF STRING DEFAULT ""
UNIT
# empty UNIT section
VARIABLE
    X AS ARRAY(NoInhibitor_ATPdepletion_VARS) OF JAC_Default_Type
SET
    XName(ADP)                          := "ADP" ;
    XName(ATF2)                         := "ATF2" ;
    XName(ATP)                          := "ATP" ;
    XName(MK2)                          := "MK2" ;
    XName(Rxn1_Flux)                    := "Rxn1_Flux" ;
    XName(Rxn2_Flux)                    := "Rxn2_Flux" ;
    XName(Rxn3_Flux)                    := "Rxn3_Flux" ;
    XName(Rxn5_Flux)                    := "Rxn5_Flux" ;
    XName(Rxn6_Flux)                    := "Rxn6_Flux" ;
    XName(Rxn7_Flux)                    := "Rxn7_Flux" ;
    XName(Rxn8_Flux)                    := "Rxn8_Flux" ;
    XName(RxnATF2_Flux)                 := "RxnATF2_Flux" ;
    XName(RxnMK2_Flux)                  := "RxnMK2_Flux" ;
    XName(Rxn_Flux)                     := "Rxn_Flux" ;
    XName(active_p38)                   := "active_p38" ;
    XName(p38_ATF2)                     := "p38_ATF2" ;
    XName(p38_ATP)                      := "p38_ATP" ;
    XName(p38_ATP_ATF2)                 := "p38_ATP_ATF2" ;
    XName(p38_ATP_MK2)                  := "p38_ATP_MK2" ;
    XName(p38_MK2)                      := "p38_MK2" ;
    XName(phospho_ATF2)                 := "phospho_ATF2" ;
    XName(phospho_MK2)                  := "phospho_MK2" ;
    # 22 variables

    PName(Volume)                       := "Volume" ;
    P(Volume)                           := 4e-005 ;
    L(Volume)                           := 4e-005 ;
    U(Volume)                           := 4e-005 ;
EQUATION
# empty EQUATION section
END

# ------------------------------------------------------------------------------

MODEL NoInhibitor_MK2changesp38kc
PARAMETER
    P AS ARRAY(NoInhibitor_MK2changesp38kc_PARAM) OF REAL DEFAULT 0
    L AS ARRAY(NoInhibitor_MK2changesp38kc_PARAM) OF REAL DEFAULT 0
    U AS ARRAY(NoInhibitor_MK2changesp38kc_PARAM) OF REAL DEFAULT 1e8
    PName AS ARRAY(NoInhibitor_MK2changesp38kc_PARAM) OF STRING DEFAULT ""
    XName AS ARRAY(NoInhibitor_MK2changesp38kc_VARS) OF STRING DEFAULT ""
UNIT
# empty UNIT section
VARIABLE
    X AS ARRAY(NoInhibitor_MK2changesp38kc_VARS) OF JAC_Default_Type
SET
    XName(ADP)                          := "ADP" ;
    XName(ATF2)                         := "ATF2" ;
    XName(ATP)                          := "ATP" ;
    XName(MK2)                          := "MK2" ;
    XName(Postp38)                      := "Postp38" ;
    XName(Rxn13_Flux)                   := "Rxn13_Flux" ;
    XName(Rxn14_Flux)                   := "Rxn14_Flux" ;
    XName(Rxn15_Flux)                   := "Rxn15_Flux" ;
    XName(Rxn16_Flux)                   := "Rxn16_Flux" ;
    XName(Rxn17_Flux)                   := "Rxn17_Flux" ;
    XName(Rxn18_Flux)                   := "Rxn18_Flux" ;
    XName(Rxn19_Flux)                   := "Rxn19_Flux" ;
    XName(Rxn1_Flux)                    := "Rxn1_Flux" ;
    XName(Rxn20_Flux)                   := "Rxn20_Flux" ;
    XName(Rxn21_Flux)                   := "Rxn21_Flux" ;
    XName(Rxn2_Flux)                    := "Rxn2_Flux" ;
    XName(Rxn3_Flux)                    := "Rxn3_Flux" ;
    XName(Rxn5_Flux)                    := "Rxn5_Flux" ;
    XName(Rxn6_Flux)                    := "Rxn6_Flux" ;
    XName(Rxn6a_Flux)                   := "Rxn6a_Flux" ;
    XName(Rxn7_Flux)                    := "Rxn7_Flux" ;
    XName(RxnATF2_Flux)                 := "RxnATF2_Flux" ;
    XName(RxnATF2a_Flux)                := "RxnATF2a_Flux" ;
    XName(RxnMK2_Flux)                  := "RxnMK2_Flux" ;
    XName(Rxn_Flux)                     := "Rxn_Flux" ;
    XName(active_p38)                   := "active_p38" ;
    XName(p38_ATF2)                     := "p38_ATF2" ;
    XName(p38_ATP)                      := "p38_ATP" ;
    XName(p38_ATP_ATF2)                 := "p38_ATP_ATF2" ;
    XName(p38_ATP_MK2)                  := "p38_ATP_MK2" ;
    XName(p38_MK2)                      := "p38_MK2" ;
    XName(phospho_ATF2)                 := "phospho_ATF2" ;
    XName(phospho_MK2)                  := "phospho_MK2" ;
    XName(post_p38_ATF2)                := "post_p38_ATF2" ;
    XName(post_p38_ATP)                 := "post_p38_ATP" ;
    XName(post_p38_ATP_ATF2)            := "post_p38_ATP_ATF2" ;
    XName(post_p38_ATP_MK2)             := "post_p38_ATP_MK2" ;
    XName(post_p38_MK2)                 := "post_p38_MK2" ;
    # 38 variables

    PName(Volume)                       := "Volume" ;
    P(Volume)                           := 4e-005 ;
    L(Volume)                           := 4e-005 ;
    U(Volume)                           := 4e-005 ;
EQUATION
# empty EQUATION section
END

# ------------------------------------------------------------------------------

MODEL NonSSI_NonCompetitive
PARAMETER
    P AS ARRAY(NonSSI_NonCompetitive_PARAM) OF REAL DEFAULT 0
    L AS ARRAY(NonSSI_NonCompetitive_PARAM) OF REAL DEFAULT 0
    U AS ARRAY(NonSSI_NonCompetitive_PARAM) OF REAL DEFAULT 1e8
    PName AS ARRAY(NonSSI_NonCompetitive_PARAM) OF STRING DEFAULT ""
    XName AS ARRAY(NonSSI_NonCompetitive_VARS) OF STRING DEFAULT ""
UNIT
# empty UNIT section
VARIABLE
    X AS ARRAY(NonSSI_NonCompetitive_VARS) OF JAC_Default_Type
SET
    XName(ADP)                          := "ADP" ;
    XName(ATF2)                         := "ATF2" ;
    XName(ATP)                          := "ATP" ;
    XName(I_noncomp)                    := "I_noncomp" ;
    XName(MK2)                          := "MK2" ;
    XName(Rxn10_Flux)                   := "Rxn10_Flux" ;
    XName(Rxn15_Flux)                   := "Rxn15_Flux" ;
    XName(Rxn16_Flux)                   := "Rxn16_Flux" ;
    XName(Rxn17_Flux)                   := "Rxn17_Flux" ;
    XName(Rxn18_Flux)                   := "Rxn18_Flux" ;
    XName(Rxn19_Flux)                   := "Rxn19_Flux" ;
    XName(Rxn1_Flux)                    := "Rxn1_Flux" ;
    XName(Rxn20_Flux)                   := "Rxn20_Flux" ;
    XName(Rxn21_Flux)                   := "Rxn21_Flux" ;
    XName(Rxn22_Flux)                   := "Rxn22_Flux" ;
    XName(Rxn23_Flux)                   := "Rxn23_Flux" ;
    XName(Rxn24_Flux)                   := "Rxn24_Flux" ;
    XName(Rxn25_Flux)                   := "Rxn25_Flux" ;
    XName(Rxn2_Flux)                    := "Rxn2_Flux" ;
    XName(Rxn3_Flux)                    := "Rxn3_Flux" ;
    XName(Rxn5_Flux)                    := "Rxn5_Flux" ;
    XName(Rxn6_Flux)                    := "Rxn6_Flux" ;
    XName(Rxn7_Flux)                    := "Rxn7_Flux" ;
    XName(Rxn9_Flux)                    := "Rxn9_Flux" ;
    XName(RxnATF2_Flux)                 := "RxnATF2_Flux" ;
    XName(RxnMK2_Flux)                  := "RxnMK2_Flux" ;
    XName(Rxn_Flux)                     := "Rxn_Flux" ;
    XName(active_p38)                   := "active_p38" ;
    XName(p38_ATF2)                     := "p38_ATF2" ;
    XName(p38_ATF2_Inoncomp)            := "p38_ATF2_Inoncomp" ;
    XName(p38_ATP)                      := "p38_ATP" ;
    XName(p38_ATP_ATF2)                 := "p38_ATP_ATF2" ;
    XName(p38_ATP_ATF2_Inoncomp)        := "p38_ATP_ATF2_Inoncomp" ;
    XName(p38_ATP_Inoncomp)             := "p38_ATP_Inoncomp" ;
    XName(p38_ATP_MK2)                  := "p38_ATP_MK2" ;
    XName(p38_ATP_MK2_Inoncomp)         := "p38_ATP_MK2_Inoncomp" ;
    XName(p38_Inoncomp)                 := "p38_Inoncomp" ;
    XName(p38_MK2)                      := "p38_MK2" ;
    XName(p38_MK2_Inoncomp)             := "p38_MK2_Inoncomp" ;
    XName(phospho_ATF2)                 := "phospho_ATF2" ;
    XName(phospho_MK2)                  := "phospho_MK2" ;
    # 41 variables

    PName(Volume)                       := "Volume" ;
    P(Volume)                           := 4e-005 ;
    L(Volume)                           := 4e-005 ;
    U(Volume)                           := 4e-005 ;
EQUATION
# empty EQUATION section
END

# ------------------------------------------------------------------------------

MODEL SSI_ATPCompetitive
PARAMETER
    P AS ARRAY(SSI_ATPCompetitive_PARAM) OF REAL DEFAULT 0
    L AS ARRAY(SSI_ATPCompetitive_PARAM) OF REAL DEFAULT 0
    U AS ARRAY(SSI_ATPCompetitive_PARAM) OF REAL DEFAULT 1e8
    PName AS ARRAY(SSI_ATPCompetitive_PARAM) OF STRING DEFAULT ""
    XName AS ARRAY(SSI_ATPCompetitive_VARS) OF STRING DEFAULT ""
UNIT
# empty UNIT section
VARIABLE
    X AS ARRAY(SSI_ATPCompetitive_VARS) OF JAC_Default_Type
SET
    XName(ADP)                          := "ADP" ;
    XName(ATF2)                         := "ATF2" ;
    XName(ATP)                          := "ATP" ;
    XName(I_atpcomp)                    := "I_atpcomp" ;
    XName(MK2)                          := "MK2" ;
    XName(Rxn10_Flux)                   := "Rxn10_Flux" ;
    XName(Rxn11_Flux)                   := "Rxn11_Flux" ;
    XName(Rxn12_Flux)                   := "Rxn12_Flux" ;
    XName(Rxn13_Flux)                   := "Rxn13_Flux" ;
    XName(Rxn1_Flux)                    := "Rxn1_Flux" ;
    XName(Rxn2_Flux)                    := "Rxn2_Flux" ;
    XName(Rxn3_Flux)                    := "Rxn3_Flux" ;
    XName(Rxn5_Flux)                    := "Rxn5_Flux" ;
    XName(Rxn6_Flux)                    := "Rxn6_Flux" ;
    XName(Rxn7_Flux)                    := "Rxn7_Flux" ;
    XName(Rxn9_Flux)                    := "Rxn9_Flux" ;
    XName(RxnATF2_Flux)                 := "RxnATF2_Flux" ;
    XName(RxnMK2_Flux)                  := "RxnMK2_Flux" ;
    XName(Rxn_Flux)                     := "Rxn_Flux" ;
    XName(active_p38)                   := "active_p38" ;
    XName(p38_ATF2)                     := "p38_ATF2" ;
    XName(p38_ATF2_Iatpcomp)            := "p38_ATF2_Iatpcomp" ;
    XName(p38_ATP)                      := "p38_ATP" ;
    XName(p38_ATP_ATF2)                 := "p38_ATP_ATF2" ;
    XName(p38_ATP_MK2)                  := "p38_ATP_MK2" ;
    XName(p38_Iatpcomp)                 := "p38_Iatpcomp" ;
    XName(p38_MK2)                      := "p38_MK2" ;
    XName(p38_MK2_Iatpcomp)             := "p38_MK2_Iatpcomp" ;
    XName(phospho_ATF2)                 := "phospho_ATF2" ;
    XName(phospho_MK2)                  := "phospho_MK2" ;
    # 30 variables

    PName(Volume)                       := "Volume" ;
    P(Volume)                           := 4e-005 ;
    L(Volume)                           := 4e-005 ;
    U(Volume)                           := 4e-005 ;
EQUATION
# empty EQUATION section
END

# ------------------------------------------------------------------------------

MODEL NonSSI_ATPCompetitive
PARAMETER
    P AS ARRAY(NonSSI_ATPCompetitive_PARAM) OF REAL DEFAULT 0
    L AS ARRAY(NonSSI_ATPCompetitive_PARAM) OF REAL DEFAULT 0
    U AS ARRAY(NonSSI_ATPCompetitive_PARAM) OF REAL DEFAULT 1e8
    PName AS ARRAY(NonSSI_ATPCompetitive_PARAM) OF STRING DEFAULT ""
    XName AS ARRAY(NonSSI_ATPCompetitive_VARS) OF STRING DEFAULT ""
UNIT
# empty UNIT section
VARIABLE
    X AS ARRAY(NonSSI_ATPCompetitive_VARS) OF JAC_Default_Type
SET
    XName(ADP)                          := "ADP" ;
    XName(ATF2)                         := "ATF2" ;
    XName(ATP)                          := "ATP" ;
    XName(I_atpcomp)                    := "I_atpcomp" ;
    XName(MK2)                          := "MK2" ;
    XName(Rxn10_Flux)                   := "Rxn10_Flux" ;
    XName(Rxn11_Flux)                   := "Rxn11_Flux" ;
    XName(Rxn12_Flux)                   := "Rxn12_Flux" ;
    XName(Rxn13_Flux)                   := "Rxn13_Flux" ;
    XName(Rxn1_Flux)                    := "Rxn1_Flux" ;
    XName(Rxn2_Flux)                    := "Rxn2_Flux" ;
    XName(Rxn3_Flux)                    := "Rxn3_Flux" ;
    XName(Rxn5_Flux)                    := "Rxn5_Flux" ;
    XName(Rxn6_Flux)                    := "Rxn6_Flux" ;
    XName(Rxn7_Flux)                    := "Rxn7_Flux" ;
    XName(Rxn9_Flux)                    := "Rxn9_Flux" ;
    XName(RxnATF2_Flux)                 := "RxnATF2_Flux" ;
    XName(RxnMK2_Flux)                  := "RxnMK2_Flux" ;
    XName(Rxn_Flux)                     := "Rxn_Flux" ;
    XName(active_p38)                   := "active_p38" ;
    XName(p38_ATF2)                     := "p38_ATF2" ;
    XName(p38_ATF2_Iatpcomp)            := "p38_ATF2_Iatpcomp" ;
    XName(p38_ATP)                      := "p38_ATP" ;
    XName(p38_ATP_ATF2)                 := "p38_ATP_ATF2" ;
    XName(p38_ATP_MK2)                  := "p38_ATP_MK2" ;
    XName(p38_Iatpcomp)                 := "p38_Iatpcomp" ;
    XName(p38_MK2)                      := "p38_MK2" ;
    XName(p38_MK2_Iatpcomp)             := "p38_MK2_Iatpcomp" ;
    XName(phospho_ATF2)                 := "phospho_ATF2" ;
    XName(phospho_MK2)                  := "phospho_MK2" ;
    # 30 variables

    PName(Volume)                       := "Volume" ;
    P(Volume)                           := 4e-005 ;
    L(Volume)                           := 4e-005 ;
    U(Volume)                           := 4e-005 ;
EQUATION
# empty EQUATION section
END

# ------------------------------------------------------------------------------

MODEL SSI_NonCompetitive
PARAMETER
    P AS ARRAY(SSI_NonCompetitive_PARAM) OF REAL DEFAULT 0
    L AS ARRAY(SSI_NonCompetitive_PARAM) OF REAL DEFAULT 0
    U AS ARRAY(SSI_NonCompetitive_PARAM) OF REAL DEFAULT 1e8
    PName AS ARRAY(SSI_NonCompetitive_PARAM) OF STRING DEFAULT ""
    XName AS ARRAY(SSI_NonCompetitive_VARS) OF STRING DEFAULT ""
UNIT
# empty UNIT section
VARIABLE
    X AS ARRAY(SSI_NonCompetitive_VARS) OF JAC_Default_Type
SET
    XName(ADP)                          := "ADP" ;
    XName(ATF2)                         := "ATF2" ;
    XName(ATP)                          := "ATP" ;
    XName(I_noncomp)                    := "I_noncomp" ;
    XName(MK2)                          := "MK2" ;
    XName(Rxn10_Flux)                   := "Rxn10_Flux" ;
    XName(Rxn15_Flux)                   := "Rxn15_Flux" ;
    XName(Rxn16_Flux)                   := "Rxn16_Flux" ;
    XName(Rxn17_Flux)                   := "Rxn17_Flux" ;
    XName(Rxn18_Flux)                   := "Rxn18_Flux" ;
    XName(Rxn19_Flux)                   := "Rxn19_Flux" ;
    XName(Rxn1_Flux)                    := "Rxn1_Flux" ;
    XName(Rxn20_Flux)                   := "Rxn20_Flux" ;
    XName(Rxn21_Flux)                   := "Rxn21_Flux" ;
    XName(Rxn22_Flux)                   := "Rxn22_Flux" ;
    XName(Rxn23_Flux)                   := "Rxn23_Flux" ;
    XName(Rxn24_Flux)                   := "Rxn24_Flux" ;
    XName(Rxn25_Flux)                   := "Rxn25_Flux" ;
    XName(Rxn2_Flux)                    := "Rxn2_Flux" ;
    XName(Rxn3_Flux)                    := "Rxn3_Flux" ;
    XName(Rxn5_Flux)                    := "Rxn5_Flux" ;
    XName(Rxn6_Flux)                    := "Rxn6_Flux" ;
    XName(Rxn7_Flux)                    := "Rxn7_Flux" ;
    XName(Rxn9_Flux)                    := "Rxn9_Flux" ;
    XName(RxnATF2_Flux)                 := "RxnATF2_Flux" ;
    XName(RxnMK2_Flux)                  := "RxnMK2_Flux" ;
    XName(Rxn_Flux)                     := "Rxn_Flux" ;
    XName(active_p38)                   := "active_p38" ;
    XName(p38_ATF2)                     := "p38_ATF2" ;
    XName(p38_ATF2_Inoncomp)            := "p38_ATF2_Inoncomp" ;
    XName(p38_ATP)                      := "p38_ATP" ;
    XName(p38_ATP_ATF2)                 := "p38_ATP_ATF2" ;
    XName(p38_ATP_ATF2_Inoncomp)        := "p38_ATP_ATF2_Inoncomp" ;
    XName(p38_ATP_Inoncomp)             := "p38_ATP_Inoncomp" ;
    XName(p38_ATP_MK2)                  := "p38_ATP_MK2" ;
    XName(p38_ATP_MK2_Inoncomp)         := "p38_ATP_MK2_Inoncomp" ;
    XName(p38_Inoncomp)                 := "p38_Inoncomp" ;
    XName(p38_MK2)                      := "p38_MK2" ;
    XName(p38_MK2_Inoncomp)             := "p38_MK2_Inoncomp" ;
    XName(phospho_ATF2)                 := "phospho_ATF2" ;
    XName(phospho_MK2)                  := "phospho_MK2" ;
    # 41 variables

    PName(Volume)                       := "Volume" ;
    P(Volume)                           := 4e-005 ;
    L(Volume)                           := 4e-005 ;
    U(Volume)                           := 4e-005 ;
EQUATION
# empty EQUATION section
END

# ------------------------------------------------------------------------------

MODEL NoInhibitor_MK2changesp38KDATP
PARAMETER
    P AS ARRAY(NoInhibitor_MK2changesp38KDATP_PARAM) OF REAL DEFAULT 0
    L AS ARRAY(NoInhibitor_MK2changesp38KDATP_PARAM) OF REAL DEFAULT 0
    U AS ARRAY(NoInhibitor_MK2changesp38KDATP_PARAM) OF REAL DEFAULT 1e8
    PName AS ARRAY(NoInhibitor_MK2changesp38KDATP_PARAM) OF STRING DEFAULT ""
    XName AS ARRAY(NoInhibitor_MK2changesp38KDATP_VARS) OF STRING DEFAULT ""
UNIT
# empty UNIT section
VARIABLE
    X AS ARRAY(NoInhibitor_MK2changesp38KDATP_VARS) OF JAC_Default_Type
SET
    XName(ADP)                          := "ADP" ;
    XName(ATF2)                         := "ATF2" ;
    XName(ATP)                          := "ATP" ;
    XName(MK2)                          := "MK2" ;
    XName(Postp38)                      := "Postp38" ;
    XName(Rxn13_Flux)                   := "Rxn13_Flux" ;
    XName(Rxn14_Flux)                   := "Rxn14_Flux" ;
    XName(Rxn15_Flux)                   := "Rxn15_Flux" ;
    XName(Rxn16_Flux)                   := "Rxn16_Flux" ;
    XName(Rxn17_Flux)                   := "Rxn17_Flux" ;
    XName(Rxn18_Flux)                   := "Rxn18_Flux" ;
    XName(Rxn19_Flux)                   := "Rxn19_Flux" ;
    XName(Rxn1_Flux)                    := "Rxn1_Flux" ;
    XName(Rxn20_Flux)                   := "Rxn20_Flux" ;
    XName(Rxn21_Flux)                   := "Rxn21_Flux" ;
    XName(Rxn2_Flux)                    := "Rxn2_Flux" ;
    XName(Rxn3_Flux)                    := "Rxn3_Flux" ;
    XName(Rxn5_Flux)                    := "Rxn5_Flux" ;
    XName(Rxn6_Flux)                    := "Rxn6_Flux" ;
    XName(Rxn6a_Flux)                   := "Rxn6a_Flux" ;
    XName(Rxn7_Flux)                    := "Rxn7_Flux" ;
    XName(RxnATF2_Flux)                 := "RxnATF2_Flux" ;
    XName(RxnATF2a_Flux)                := "RxnATF2a_Flux" ;
    XName(RxnMK2_Flux)                  := "RxnMK2_Flux" ;
    XName(Rxn_Flux)                     := "Rxn_Flux" ;
    XName(active_p38)                   := "active_p38" ;
    XName(p38_ATF2)                     := "p38_ATF2" ;
    XName(p38_ATP)                      := "p38_ATP" ;
    XName(p38_ATP_ATF2)                 := "p38_ATP_ATF2" ;
    XName(p38_ATP_MK2)                  := "p38_ATP_MK2" ;
    XName(p38_MK2)                      := "p38_MK2" ;
    XName(phospho_ATF2)                 := "phospho_ATF2" ;
    XName(phospho_MK2)                  := "phospho_MK2" ;
    XName(post_p38_ATF2)                := "post_p38_ATF2" ;
    XName(post_p38_ATP)                 := "post_p38_ATP" ;
    XName(post_p38_ATP_ATF2)            := "post_p38_ATP_ATF2" ;
    XName(post_p38_ATP_MK2)             := "post_p38_ATP_MK2" ;
    XName(post_p38_MK2)                 := "post_p38_MK2" ;
    # 38 variables

    PName(Volume)                       := "Volume" ;
    P(Volume)                           := 4e-005 ;
    L(Volume)                           := 4e-005 ;
    U(Volume)                           := 4e-005 ;
EQUATION
# empty EQUATION section
END

# ------------------------------------------------------------------------------

MODEL NoInhibitor
PARAMETER
    P AS ARRAY(NoInhibitor_PARAM) OF REAL DEFAULT 0
    L AS ARRAY(NoInhibitor_PARAM) OF REAL DEFAULT 0
    U AS ARRAY(NoInhibitor_PARAM) OF REAL DEFAULT 1e8
    PName AS ARRAY(NoInhibitor_PARAM) OF STRING DEFAULT ""
    XName AS ARRAY(NoInhibitor_VARS) OF STRING DEFAULT ""
UNIT
# empty UNIT section
VARIABLE
    X AS ARRAY(NoInhibitor_VARS) OF JAC_Default_Type
SET
    XName(ADP)                          := "ADP" ;
    XName(ATF2)                         := "ATF2" ;
    XName(ATP)                          := "ATP" ;
    XName(MK2)                          := "MK2" ;
    XName(Rxn1_Flux)                    := "Rxn1_Flux" ;
    XName(Rxn2_Flux)                    := "Rxn2_Flux" ;
    XName(Rxn3_Flux)                    := "Rxn3_Flux" ;
    XName(Rxn5_Flux)                    := "Rxn5_Flux" ;
    XName(Rxn6_Flux)                    := "Rxn6_Flux" ;
    XName(Rxn7_Flux)                    := "Rxn7_Flux" ;
    XName(RxnATF2_Flux)                 := "RxnATF2_Flux" ;
    XName(RxnMK2_Flux)                  := "RxnMK2_Flux" ;
    XName(Rxn_Flux)                     := "Rxn_Flux" ;
    XName(active_p38)                   := "active_p38" ;
    XName(p38_ATF2)                     := "p38_ATF2" ;
    XName(p38_ATP)                      := "p38_ATP" ;
    XName(p38_ATP_ATF2)                 := "p38_ATP_ATF2" ;
    XName(p38_ATP_MK2)                  := "p38_ATP_MK2" ;
    XName(p38_MK2)                      := "p38_MK2" ;
    XName(phospho_ATF2)                 := "phospho_ATF2" ;
    XName(phospho_MK2)                  := "phospho_MK2" ;
    # 21 variables

    PName(Volume)                       := "Volume" ;
    P(Volume)                           := 4e-005 ;
    L(Volume)                           := 4e-005 ;
    U(Volume)                           := 4e-005 ;
EQUATION
# empty EQUATION section
END

# ------------------------------------------------------------------------------

MODEL NoInhibitor_SubstrateInhibition
PARAMETER
    P AS ARRAY(NoInhibitor_SubstrateInhibition_PARAM) OF REAL DEFAULT 0
    L AS ARRAY(NoInhibitor_SubstrateInhibition_PARAM) OF REAL DEFAULT 0
    U AS ARRAY(NoInhibitor_SubstrateInhibition_PARAM) OF REAL DEFAULT 1e8
    PName AS ARRAY(NoInhibitor_SubstrateInhibition_PARAM) OF STRING DEFAULT ""
    XName AS ARRAY(NoInhibitor_SubstrateInhibition_VARS) OF STRING DEFAULT ""
UNIT
# empty UNIT section
VARIABLE
    X AS ARRAY(NoInhibitor_SubstrateInhibition_VARS) OF JAC_Default_Type
SET
    XName(ADP)                          := "ADP" ;
    XName(ATF2)                         := "ATF2" ;
    XName(ATP)                          := "ATP" ;
    XName(MK2)                          := "MK2" ;
    XName(Rxn1_Flux)                    := "Rxn1_Flux" ;
    XName(Rxn2_Flux)                    := "Rxn2_Flux" ;
    XName(Rxn3_Flux)                    := "Rxn3_Flux" ;
    XName(Rxn5_Flux)                    := "Rxn5_Flux" ;
    XName(Rxn6_Flux)                    := "Rxn6_Flux" ;
    XName(Rxn7_Flux)                    := "Rxn7_Flux" ;
    XName(RxnATF2_Flux)                 := "RxnATF2_Flux" ;
    XName(RxnMK2_Flux)                  := "RxnMK2_Flux" ;
    XName(Rxn_Flux)                     := "Rxn_Flux" ;
    XName(SubstrateInhibition_Rxn10_Flux) := "SubstrateInhibition_Rxn10_Flux" ;
    XName(SubstrateInhibition_Rxn11_Flux) := "SubstrateInhibition_Rxn11_Flux" ;
    XName(SubstrateInhibition_Rxn12_Flux) := "SubstrateInhibition_Rxn12_Flux" ;
    XName(SubstrateInhibition_Rxn13_Flux) := "SubstrateInhibition_Rxn13_Flux" ;
    XName(SubstrateInhibition_Rxn8_Flux) := "SubstrateInhibition_Rxn8_Flux" ;
    XName(SubstrateInhibition_Rxn9_Flux) := "SubstrateInhibition_Rxn9_Flux" ;
    XName(active_p38)                   := "active_p38" ;
    XName(p38_ATF2)                     := "p38_ATF2" ;
    XName(p38_ATP)                      := "p38_ATP" ;
    XName(p38_ATP_ATF2)                 := "p38_ATP_ATF2" ;
    XName(p38_ATP_MK2)                  := "p38_ATP_MK2" ;
    XName(p38_ATP_phosphoATF2)          := "p38_ATP_phosphoATF2" ;
    XName(p38_ATP_phosphoMK2)           := "p38_ATP_phosphoMK2" ;
    XName(p38_MK2)                      := "p38_MK2" ;
    XName(p38_phosphoATF2)              := "p38_phosphoATF2" ;
    XName(p38_phosphoMK2)               := "p38_phosphoMK2" ;
    XName(phospho_ATF2)                 := "phospho_ATF2" ;
    XName(phospho_MK2)                  := "phospho_MK2" ;
    # 31 variables

    PName(Volume)                       := "Volume" ;
    P(Volume)                           := 4e-005 ;
    L(Volume)                           := 4e-005 ;
    U(Volume)                           := 4e-005 ;
EQUATION
# empty EQUATION section
END

# ------------------------------------------------------------------------------

MODEL NoInhibitor_phosphoMK2bindsATF2
PARAMETER
    P AS ARRAY(NoInhibitor_phosphoMK2bindsATF2_PARAM) OF REAL DEFAULT 0
    L AS ARRAY(NoInhibitor_phosphoMK2bindsATF2_PARAM) OF REAL DEFAULT 0
    U AS ARRAY(NoInhibitor_phosphoMK2bindsATF2_PARAM) OF REAL DEFAULT 1e8
    PName AS ARRAY(NoInhibitor_phosphoMK2bindsATF2_PARAM) OF STRING DEFAULT ""
    XName AS ARRAY(NoInhibitor_phosphoMK2bindsATF2_VARS) OF STRING DEFAULT ""
UNIT
# empty UNIT section
VARIABLE
    X AS ARRAY(NoInhibitor_phosphoMK2bindsATF2_VARS) OF JAC_Default_Type
SET
    XName(ADP)                          := "ADP" ;
    XName(ATF2)                         := "ATF2" ;
    XName(ATP)                          := "ATP" ;
    XName(MK2)                          := "MK2" ;
    XName(Rxn1_Flux)                    := "Rxn1_Flux" ;
    XName(Rxn2_Flux)                    := "Rxn2_Flux" ;
    XName(Rxn3_Flux)                    := "Rxn3_Flux" ;
    XName(Rxn5_Flux)                    := "Rxn5_Flux" ;
    XName(Rxn6_Flux)                    := "Rxn6_Flux" ;
    XName(Rxn7_Flux)                    := "Rxn7_Flux" ;
    XName(Rxn8_Flux)                    := "Rxn8_Flux" ;
    XName(RxnATF2_Flux)                 := "RxnATF2_Flux" ;
    XName(RxnMK2_Flux)                  := "RxnMK2_Flux" ;
    XName(Rxn_Flux)                     := "Rxn_Flux" ;
    XName(active_p38)                   := "active_p38" ;
    XName(p38_ATF2)                     := "p38_ATF2" ;
    XName(p38_ATP)                      := "p38_ATP" ;
    XName(p38_ATP_ATF2)                 := "p38_ATP_ATF2" ;
    XName(p38_ATP_MK2)                  := "p38_ATP_MK2" ;
    XName(p38_MK2)                      := "p38_MK2" ;
    XName(pMK2_ATF2)                    := "pMK2_ATF2" ;
    XName(phospho_ATF2)                 := "phospho_ATF2" ;
    XName(phospho_MK2)                  := "phospho_MK2" ;
    # 23 variables

    PName(Volume)                       := "Volume" ;
    P(Volume)                           := 4e-005 ;
    L(Volume)                           := 4e-005 ;
    U(Volume)                           := 4e-005 ;
EQUATION
# empty EQUATION section
END

# ------------------------------------------------------------------------------

MODEL NoInhibitor_MK2changesp38KDATF2
PARAMETER
    P AS ARRAY(NoInhibitor_MK2changesp38KDATF2_PARAM) OF REAL DEFAULT 0
    L AS ARRAY(NoInhibitor_MK2changesp38KDATF2_PARAM) OF REAL DEFAULT 0
    U AS ARRAY(NoInhibitor_MK2changesp38KDATF2_PARAM) OF REAL DEFAULT 1e8
    PName AS ARRAY(NoInhibitor_MK2changesp38KDATF2_PARAM) OF STRING DEFAULT ""
    XName AS ARRAY(NoInhibitor_MK2changesp38KDATF2_VARS) OF STRING DEFAULT ""
UNIT
# empty UNIT section
VARIABLE
    X AS ARRAY(NoInhibitor_MK2changesp38KDATF2_VARS) OF JAC_Default_Type
SET
    XName(ADP)                          := "ADP" ;
    XName(ATF2)                         := "ATF2" ;
    XName(ATP)                          := "ATP" ;
    XName(MK2)                          := "MK2" ;
    XName(Postp38)                      := "Postp38" ;
    XName(Rxn13_Flux)                   := "Rxn13_Flux" ;
    XName(Rxn14_Flux)                   := "Rxn14_Flux" ;
    XName(Rxn15_Flux)                   := "Rxn15_Flux" ;
    XName(Rxn16_Flux)                   := "Rxn16_Flux" ;
    XName(Rxn17_Flux)                   := "Rxn17_Flux" ;
    XName(Rxn18_Flux)                   := "Rxn18_Flux" ;
    XName(Rxn19_Flux)                   := "Rxn19_Flux" ;
    XName(Rxn1_Flux)                    := "Rxn1_Flux" ;
    XName(Rxn20_Flux)                   := "Rxn20_Flux" ;
    XName(Rxn21_Flux)                   := "Rxn21_Flux" ;
    XName(Rxn2_Flux)                    := "Rxn2_Flux" ;
    XName(Rxn3_Flux)                    := "Rxn3_Flux" ;
    XName(Rxn5_Flux)                    := "Rxn5_Flux" ;
    XName(Rxn6_Flux)                    := "Rxn6_Flux" ;
    XName(Rxn6a_Flux)                   := "Rxn6a_Flux" ;
    XName(Rxn7_Flux)                    := "Rxn7_Flux" ;
    XName(RxnATF2_Flux)                 := "RxnATF2_Flux" ;
    XName(RxnATF2a_Flux)                := "RxnATF2a_Flux" ;
    XName(RxnMK2_Flux)                  := "RxnMK2_Flux" ;
    XName(Rxn_Flux)                     := "Rxn_Flux" ;
    XName(active_p38)                   := "active_p38" ;
    XName(p38_ATF2)                     := "p38_ATF2" ;
    XName(p38_ATP)                      := "p38_ATP" ;
    XName(p38_ATP_ATF2)                 := "p38_ATP_ATF2" ;
    XName(p38_ATP_MK2)                  := "p38_ATP_MK2" ;
    XName(p38_MK2)                      := "p38_MK2" ;
    XName(phospho_ATF2)                 := "phospho_ATF2" ;
    XName(phospho_MK2)                  := "phospho_MK2" ;
    XName(post_p38_ATF2)                := "post_p38_ATF2" ;
    XName(post_p38_ATP)                 := "post_p38_ATP" ;
    XName(post_p38_ATP_ATF2)            := "post_p38_ATP_ATF2" ;
    XName(post_p38_ATP_MK2)             := "post_p38_ATP_MK2" ;
    XName(post_p38_MK2)                 := "post_p38_MK2" ;
    # 38 variables

    PName(Volume)                       := "Volume" ;
    P(Volume)                           := 4e-005 ;
    L(Volume)                           := 4e-005 ;
    U(Volume)                           := 4e-005 ;
EQUATION
# empty EQUATION section
END

# ------------------------------------------------------------------------------

MODEL main
PARAMETER
    P AS ARRAY(main_PARAM) OF REAL DEFAULT 0
    L AS ARRAY(main_PARAM) OF REAL DEFAULT 0
    U AS ARRAY(main_PARAM) OF REAL DEFAULT 1e8
    PName AS ARRAY(main_PARAM) OF STRING DEFAULT ""
    XName AS ARRAY(main_VARS) OF STRING DEFAULT ""
UNIT
    NonSSI_ATPCompetitive_MK2changesp38 AS NonSSI_ATPCompetitive_MK2changesp38
    SSI_ATPCompetitive_MK2changesp38 AS SSI_ATPCompetitive_MK2changesp38
    NoInhibitor_ATPdepletion AS NoInhibitor_ATPdepletion
    NoInhibitor_MK2changesp38kc AS NoInhibitor_MK2changesp38kc
    NonSSI_NonCompetitive AS NonSSI_NonCompetitive
    SSI_ATPCompetitive AS SSI_ATPCompetitive
    NonSSI_ATPCompetitive AS NonSSI_ATPCompetitive
    SSI_NonCompetitive AS SSI_NonCompetitive
    NoInhibitor_MK2changesp38KDATP AS NoInhibitor_MK2changesp38KDATP
    NoInhibitor AS NoInhibitor
    NoInhibitor_SubstrateInhibition AS NoInhibitor_SubstrateInhibition
    NoInhibitor_phosphoMK2bindsATF2 AS NoInhibitor_phosphoMK2bindsATF2
    NoInhibitor_MK2changesp38KDATF2 AS NoInhibitor_MK2changesp38KDATF2
VARIABLE
    X AS ARRAY(main_VARS) OF JAC_Default_Type
SET
    XName(P_kr_ATF2)                    := "P_kr_ATF2" ;
    XName(P_kr_ATP)                     := "P_kr_ATP" ;
    XName(P_kr_MK2)                     := "P_kr_MK2" ;
    XName(P_kr_i)                       := "P_kr_i" ;
    XName(P_kr_postATF2)                := "P_kr_postATF2" ;
    XName(P_kr_postATP)                 := "P_kr_postATP" ;
    XName(P_kr_ssi)                     := "P_kr_ssi" ;
    XName(report_NoInh_ATF2P)           := "report_NoInh_ATF2P" ;
    XName(report_NoInh_ATPdepletion_ATF2P) := "report_NoInh_ATPdepletion_ATF2P" ;
    XName(report_NoInh_ATPdepletion_MK2P) := "report_NoInh_ATPdepletion_MK2P" ;
    XName(report_NoInh_MK2P)            := "report_NoInh_MK2P" ;
    XName(report_NoInh_MK2altersp38KDATF2_ATF2P) := "report_NoInh_MK2altersp38KDATF2_ATF2P" ;
    XName(report_NoInh_MK2altersp38KDATF2_MK2P) := "report_NoInh_MK2altersp38KDATF2_MK2P" ;
    XName(report_NoInh_MK2altersp38KDATP_ATF2P) := "report_NoInh_MK2altersp38KDATP_ATF2P" ;
    XName(report_NoInh_MK2altersp38KDATP_MK2P) := "report_NoInh_MK2altersp38KDATP_MK2P" ;
    XName(report_NoInh_MK2altersp38kc_ATF2P) := "report_NoInh_MK2altersp38kc_ATF2P" ;
    XName(report_NoInh_MK2altersp38kc_MK2P) := "report_NoInh_MK2altersp38kc_MK2P" ;
    XName(report_NoInh_SubstrateInhibition_ATF2P) := "report_NoInh_SubstrateInhibition_ATF2P" ;
    XName(report_NoInh_SubstrateInhibition_MK2P) := "report_NoInh_SubstrateInhibition_MK2P" ;
    XName(report_NoInh_pMK2bindsATF2_ATF2P) := "report_NoInh_pMK2bindsATF2_ATF2P" ;
    XName(report_NoInh_pMK2bindsATF2_MK2P) := "report_NoInh_pMK2bindsATF2_MK2P" ;
    XName(report_NonSSI_ATPcomp_ATF2P)  := "report_NonSSI_ATPcomp_ATF2P" ;
    XName(report_NonSSI_ATPcomp_MK2P)   := "report_NonSSI_ATPcomp_MK2P" ;
    XName(report_NonSSI_Noncomp_ATF2P)  := "report_NonSSI_Noncomp_ATF2P" ;
    XName(report_NonSSI_Noncomp_MK2P)   := "report_NonSSI_Noncomp_MK2P" ;
    XName(report_SSI_ATPcomp_ATF2P)     := "report_SSI_ATPcomp_ATF2P" ;
    XName(report_SSI_ATPcomp_MK2P)      := "report_SSI_ATPcomp_MK2P" ;
    XName(report_SSI_Noncomp_ATF2P)     := "report_SSI_Noncomp_ATF2P" ;
    XName(report_SSI_Noncomp_MK2P)      := "report_SSI_Noncomp_MK2P" ;
    XName(report_post_NonSSI_ATPcomp_ATF2P) := "report_post_NonSSI_ATPcomp_ATF2P" ;
    XName(report_post_NonSSI_ATPcomp_MK2P) := "report_post_NonSSI_ATPcomp_MK2P" ;
    XName(report_post_SSI_ATPcomp_ATF2P) := "report_post_SSI_ATPcomp_ATF2P" ;
    XName(report_post_SSI_ATPcomp_MK2P) := "report_post_SSI_ATPcomp_MK2P" ;
    # 33 variables

    PName(ADP_NoInhibitor_0)            := "ADP_NoInhibitor_0" ;
    PName(ADP_NoInhibitor_ATPdepletion_0) := "ADP_NoInhibitor_ATPdepletion_0" ;
    PName(ADP_NoInhibitor_MK2changesp38KDATF2_0) := "ADP_NoInhibitor_MK2changesp38KDATF2_0" ;
    PName(ADP_NoInhibitor_MK2changesp38KDATP_0) := "ADP_NoInhibitor_MK2changesp38KDATP_0" ;
    PName(ADP_NoInhibitor_MK2changesp38kc_0) := "ADP_NoInhibitor_MK2changesp38kc_0" ;
    PName(ADP_NoInhibitor_SubstrateInhibition_0) := "ADP_NoInhibitor_SubstrateInhibition_0" ;
    PName(ADP_NoInhibitor_phosphoMK2bindsATF2_0) := "ADP_NoInhibitor_phosphoMK2bindsATF2_0" ;
    PName(ADP_NonSSI_ATPCompetitive_0)  := "ADP_NonSSI_ATPCompetitive_0" ;
    PName(ADP_NonSSI_ATPCompetitive_MK2changesp38_0) := "ADP_NonSSI_ATPCompetitive_MK2changesp38_0" ;
    PName(ADP_NonSSI_NonCompetitive_0)  := "ADP_NonSSI_NonCompetitive_0" ;
    PName(ADP_SSI_ATPCompetitive_0)     := "ADP_SSI_ATPCompetitive_0" ;
    PName(ADP_SSI_ATPCompetitive_MK2changesp38_0) := "ADP_SSI_ATPCompetitive_MK2changesp38_0" ;
    PName(ADP_SSI_NonCompetitive_0)     := "ADP_SSI_NonCompetitive_0" ;
    PName(ATF2_NoInhibitor_0)           := "ATF2_NoInhibitor_0" ;
    PName(ATF2_NoInhibitor_ATPdepletion_0) := "ATF2_NoInhibitor_ATPdepletion_0" ;
    PName(ATF2_NoInhibitor_MK2changesp38KDATF2_0) := "ATF2_NoInhibitor_MK2changesp38KDATF2_0" ;
    PName(ATF2_NoInhibitor_MK2changesp38KDATP_0) := "ATF2_NoInhibitor_MK2changesp38KDATP_0" ;
    PName(ATF2_NoInhibitor_MK2changesp38kc_0) := "ATF2_NoInhibitor_MK2changesp38kc_0" ;
    PName(ATF2_NoInhibitor_SubstrateInhibition_0) := "ATF2_NoInhibitor_SubstrateInhibition_0" ;
    PName(ATF2_NoInhibitor_phosphoMK2bindsATF2_0) := "ATF2_NoInhibitor_phosphoMK2bindsATF2_0" ;
    PName(ATF2_NonSSI_ATPCompetitive_0) := "ATF2_NonSSI_ATPCompetitive_0" ;
    PName(ATF2_NonSSI_ATPCompetitive_MK2changesp38_0) := "ATF2_NonSSI_ATPCompetitive_MK2changesp38_0" ;
    PName(ATF2_NonSSI_NonCompetitive_0) := "ATF2_NonSSI_NonCompetitive_0" ;
    PName(ATF2_SSI_ATPCompetitive_0)    := "ATF2_SSI_ATPCompetitive_0" ;
    PName(ATF2_SSI_ATPCompetitive_MK2changesp38_0) := "ATF2_SSI_ATPCompetitive_MK2changesp38_0" ;
    PName(ATF2_SSI_NonCompetitive_0)    := "ATF2_SSI_NonCompetitive_0" ;
    PName(ATP_NoInhibitor_0)            := "ATP_NoInhibitor_0" ;
    PName(ATP_NoInhibitor_ATPdepletion_0) := "ATP_NoInhibitor_ATPdepletion_0" ;
    PName(ATP_NoInhibitor_MK2changesp38KDATF2_0) := "ATP_NoInhibitor_MK2changesp38KDATF2_0" ;
    PName(ATP_NoInhibitor_MK2changesp38KDATP_0) := "ATP_NoInhibitor_MK2changesp38KDATP_0" ;
    PName(ATP_NoInhibitor_MK2changesp38kc_0) := "ATP_NoInhibitor_MK2changesp38kc_0" ;
    PName(ATP_NoInhibitor_SubstrateInhibition_0) := "ATP_NoInhibitor_SubstrateInhibition_0" ;
    PName(ATP_NoInhibitor_phosphoMK2bindsATF2_0) := "ATP_NoInhibitor_phosphoMK2bindsATF2_0" ;
    PName(ATP_NonSSI_ATPCompetitive_0)  := "ATP_NonSSI_ATPCompetitive_0" ;
    PName(ATP_NonSSI_ATPCompetitive_MK2changesp38_0) := "ATP_NonSSI_ATPCompetitive_MK2changesp38_0" ;
    PName(ATP_NonSSI_NonCompetitive_0)  := "ATP_NonSSI_NonCompetitive_0" ;
    PName(ATP_SSI_ATPCompetitive_0)     := "ATP_SSI_ATPCompetitive_0" ;
    PName(ATP_SSI_ATPCompetitive_MK2changesp38_0) := "ATP_SSI_ATPCompetitive_MK2changesp38_0" ;
    PName(ATP_SSI_NonCompetitive_0)     := "ATP_SSI_NonCompetitive_0" ;
    PName(IC_ATF2)                      := "IC_ATF2" ;
    PName(IC_ATP)                       := "IC_ATP" ;
    PName(IC_I_SSI)                     := "IC_I_SSI" ;
    PName(IC_I_nonSSI)                  := "IC_I_nonSSI" ;
    PName(IC_MK2)                       := "IC_MK2" ;
    PName(IC_active_p38)                := "IC_active_p38" ;
    PName(I_atpcomp_NonSSI_ATPCompetitive_0) := "I_atpcomp_NonSSI_ATPCompetitive_0" ;
    PName(I_atpcomp_NonSSI_ATPCompetitive_MK2changesp38_0) := "I_atpcomp_NonSSI_ATPCompetitive_MK2changesp38_0" ;
    PName(I_atpcomp_SSI_ATPCompetitive_0) := "I_atpcomp_SSI_ATPCompetitive_0" ;
    PName(I_atpcomp_SSI_ATPCompetitive_MK2changesp38_0) := "I_atpcomp_SSI_ATPCompetitive_MK2changesp38_0" ;
    PName(I_noncomp_NonSSI_NonCompetitive_0) := "I_noncomp_NonSSI_NonCompetitive_0" ;
    PName(I_noncomp_SSI_NonCompetitive_0) := "I_noncomp_SSI_NonCompetitive_0" ;
    PName(MK2_NoInhibitor_0)            := "MK2_NoInhibitor_0" ;
    PName(MK2_NoInhibitor_ATPdepletion_0) := "MK2_NoInhibitor_ATPdepletion_0" ;
    PName(MK2_NoInhibitor_MK2changesp38KDATF2_0) := "MK2_NoInhibitor_MK2changesp38KDATF2_0" ;
    PName(MK2_NoInhibitor_MK2changesp38KDATP_0) := "MK2_NoInhibitor_MK2changesp38KDATP_0" ;
    PName(MK2_NoInhibitor_MK2changesp38kc_0) := "MK2_NoInhibitor_MK2changesp38kc_0" ;
    PName(MK2_NoInhibitor_SubstrateInhibition_0) := "MK2_NoInhibitor_SubstrateInhibition_0" ;
    PName(MK2_NoInhibitor_phosphoMK2bindsATF2_0) := "MK2_NoInhibitor_phosphoMK2bindsATF2_0" ;
    PName(MK2_NonSSI_ATPCompetitive_0)  := "MK2_NonSSI_ATPCompetitive_0" ;
    PName(MK2_NonSSI_ATPCompetitive_MK2changesp38_0) := "MK2_NonSSI_ATPCompetitive_MK2changesp38_0" ;
    PName(MK2_NonSSI_NonCompetitive_0)  := "MK2_NonSSI_NonCompetitive_0" ;
    PName(MK2_SSI_ATPCompetitive_0)     := "MK2_SSI_ATPCompetitive_0" ;
    PName(MK2_SSI_ATPCompetitive_MK2changesp38_0) := "MK2_SSI_ATPCompetitive_MK2changesp38_0" ;
    PName(MK2_SSI_NonCompetitive_0)     := "MK2_SSI_NonCompetitive_0" ;
    PName(P_KD_ATF2)                    := "P_KD_ATF2" ;
    PName(P_KD_ATP)                     := "P_KD_ATP" ;
    PName(P_KD_MK2)                     := "P_KD_MK2" ;
    PName(P_KD_MK2ATF2)                 := "P_KD_MK2ATF2" ;
    PName(P_KD_i)                       := "P_KD_i" ;
    PName(P_KD_postATF2)                := "P_KD_postATF2" ;
    PName(P_KD_postATP)                 := "P_KD_postATP" ;
    PName(P_KD_ssi)                     := "P_KD_ssi" ;
    PName(P_Km_pMK2ATP)                 := "P_Km_pMK2ATP" ;
    PName(P_f)                          := "P_f" ;
    PName(P_kc_p38ATF2)                 := "P_kc_p38ATF2" ;
    PName(P_kc_p38MK2)                  := "P_kc_p38MK2" ;
    PName(P_kc_p38relax)                := "P_kc_p38relax" ;
    PName(P_kc_pMK2ATP)                 := "P_kc_pMK2ATP" ;
    PName(P_kc_postp38ATF2)             := "P_kc_postp38ATF2" ;
    PName(P_kdeg_ATP)                   := "P_kdeg_ATP" ;
    PName(P_kf_ATF2)                    := "P_kf_ATF2" ;
    PName(P_kf_ATP)                     := "P_kf_ATP" ;
    PName(P_kf_MK2)                     := "P_kf_MK2" ;
    PName(P_kf_MK2ATF2)                 := "P_kf_MK2ATF2" ;
    PName(P_kf_i)                       := "P_kf_i" ;
    PName(P_kf_postATF2)                := "P_kf_postATF2" ;
    PName(P_kf_postATP)                 := "P_kf_postATP" ;
    PName(P_kf_ssi)                     := "P_kf_ssi" ;
    PName(Postp38_NoInhibitor_MK2changesp38KDATF2_0) := "Postp38_NoInhibitor_MK2changesp38KDATF2_0" ;
    PName(Postp38_NoInhibitor_MK2changesp38KDATP_0) := "Postp38_NoInhibitor_MK2changesp38KDATP_0" ;
    PName(Postp38_NoInhibitor_MK2changesp38kc_0) := "Postp38_NoInhibitor_MK2changesp38kc_0" ;
    PName(Volume)                       := "Volume" ;
    PName(active_p38_NoInhibitor_0)     := "active_p38_NoInhibitor_0" ;
    PName(active_p38_NoInhibitor_ATPdepletion_0) := "active_p38_NoInhibitor_ATPdepletion_0" ;
    PName(active_p38_NoInhibitor_MK2changesp38KDATF2_0) := "active_p38_NoInhibitor_MK2changesp38KDATF2_0" ;
    PName(active_p38_NoInhibitor_MK2changesp38KDATP_0) := "active_p38_NoInhibitor_MK2changesp38KDATP_0" ;
    PName(active_p38_NoInhibitor_MK2changesp38kc_0) := "active_p38_NoInhibitor_MK2changesp38kc_0" ;
    PName(active_p38_NoInhibitor_SubstrateInhibition_0) := "active_p38_NoInhibitor_SubstrateInhibition_0" ;
    PName(active_p38_NoInhibitor_phosphoMK2bindsATF2_0) := "active_p38_NoInhibitor_phosphoMK2bindsATF2_0" ;
    PName(active_p38_NonSSI_ATPCompetitive_0) := "active_p38_NonSSI_ATPCompetitive_0" ;
    PName(active_p38_NonSSI_ATPCompetitive_MK2changesp38_0) := "active_p38_NonSSI_ATPCompetitive_MK2changesp38_0" ;
    PName(active_p38_NonSSI_NonCompetitive_0) := "active_p38_NonSSI_NonCompetitive_0" ;
    PName(active_p38_SSI_ATPCompetitive_0) := "active_p38_SSI_ATPCompetitive_0" ;
    PName(active_p38_SSI_ATPCompetitive_MK2changesp38_0) := "active_p38_SSI_ATPCompetitive_MK2changesp38_0" ;
    PName(active_p38_SSI_NonCompetitive_0) := "active_p38_SSI_NonCompetitive_0" ;
    PName(p38_ATF2_Iatpcomp_NonSSI_ATPCompetitive_0) := "p38_ATF2_Iatpcomp_NonSSI_ATPCompetitive_0" ;
    PName(p38_ATF2_Iatpcomp_NonSSI_ATPCompetitive_MK2changesp38_0) := "p38_ATF2_Iatpcomp_NonSSI_ATPCompetitive_MK2changesp38_0" ;
    PName(p38_ATF2_Iatpcomp_SSI_ATPCompetitive_0) := "p38_ATF2_Iatpcomp_SSI_ATPCompetitive_0" ;
    PName(p38_ATF2_Iatpcomp_SSI_ATPCompetitive_MK2changesp38_0) := "p38_ATF2_Iatpcomp_SSI_ATPCompetitive_MK2changesp38_0" ;
    PName(p38_ATF2_Inoncomp_NonSSI_NonCompetitive_0) := "p38_ATF2_Inoncomp_NonSSI_NonCompetitive_0" ;
    PName(p38_ATF2_Inoncomp_SSI_NonCompetitive_0) := "p38_ATF2_Inoncomp_SSI_NonCompetitive_0" ;
    PName(p38_ATF2_NoInhibitor_0)       := "p38_ATF2_NoInhibitor_0" ;
    PName(p38_ATF2_NoInhibitor_ATPdepletion_0) := "p38_ATF2_NoInhibitor_ATPdepletion_0" ;
    PName(p38_ATF2_NoInhibitor_MK2changesp38KDATF2_0) := "p38_ATF2_NoInhibitor_MK2changesp38KDATF2_0" ;
    PName(p38_ATF2_NoInhibitor_MK2changesp38KDATP_0) := "p38_ATF2_NoInhibitor_MK2changesp38KDATP_0" ;
    PName(p38_ATF2_NoInhibitor_MK2changesp38kc_0) := "p38_ATF2_NoInhibitor_MK2changesp38kc_0" ;
    PName(p38_ATF2_NoInhibitor_SubstrateInhibition_0) := "p38_ATF2_NoInhibitor_SubstrateInhibition_0" ;
    PName(p38_ATF2_NoInhibitor_phosphoMK2bindsATF2_0) := "p38_ATF2_NoInhibitor_phosphoMK2bindsATF2_0" ;
    PName(p38_ATF2_NonSSI_ATPCompetitive_0) := "p38_ATF2_NonSSI_ATPCompetitive_0" ;
    PName(p38_ATF2_NonSSI_ATPCompetitive_MK2changesp38_0) := "p38_ATF2_NonSSI_ATPCompetitive_MK2changesp38_0" ;
    PName(p38_ATF2_NonSSI_NonCompetitive_0) := "p38_ATF2_NonSSI_NonCompetitive_0" ;
    PName(p38_ATF2_SSI_ATPCompetitive_0) := "p38_ATF2_SSI_ATPCompetitive_0" ;
    PName(p38_ATF2_SSI_ATPCompetitive_MK2changesp38_0) := "p38_ATF2_SSI_ATPCompetitive_MK2changesp38_0" ;
    PName(p38_ATF2_SSI_NonCompetitive_0) := "p38_ATF2_SSI_NonCompetitive_0" ;
    PName(p38_ATP_ATF2_Inoncomp_NonSSI_NonCompetitive_0) := "p38_ATP_ATF2_Inoncomp_NonSSI_NonCompetitive_0" ;
    PName(p38_ATP_ATF2_Inoncomp_SSI_NonCompetitive_0) := "p38_ATP_ATF2_Inoncomp_SSI_NonCompetitive_0" ;
    PName(p38_ATP_ATF2_NoInhibitor_0)   := "p38_ATP_ATF2_NoInhibitor_0" ;
    PName(p38_ATP_ATF2_NoInhibitor_ATPdepletion_0) := "p38_ATP_ATF2_NoInhibitor_ATPdepletion_0" ;
    PName(p38_ATP_ATF2_NoInhibitor_MK2changesp38KDATF2_0) := "p38_ATP_ATF2_NoInhibitor_MK2changesp38KDATF2_0" ;
    PName(p38_ATP_ATF2_NoInhibitor_MK2changesp38KDATP_0) := "p38_ATP_ATF2_NoInhibitor_MK2changesp38KDATP_0" ;
    PName(p38_ATP_ATF2_NoInhibitor_MK2changesp38kc_0) := "p38_ATP_ATF2_NoInhibitor_MK2changesp38kc_0" ;
    PName(p38_ATP_ATF2_NoInhibitor_SubstrateInhibition_0) := "p38_ATP_ATF2_NoInhibitor_SubstrateInhibition_0" ;
    PName(p38_ATP_ATF2_NoInhibitor_phosphoMK2bindsATF2_0) := "p38_ATP_ATF2_NoInhibitor_phosphoMK2bindsATF2_0" ;
    PName(p38_ATP_ATF2_NonSSI_ATPCompetitive_0) := "p38_ATP_ATF2_NonSSI_ATPCompetitive_0" ;
    PName(p38_ATP_ATF2_NonSSI_ATPCompetitive_MK2changesp38_0) := "p38_ATP_ATF2_NonSSI_ATPCompetitive_MK2changesp38_0" ;
    PName(p38_ATP_ATF2_NonSSI_NonCompetitive_0) := "p38_ATP_ATF2_NonSSI_NonCompetitive_0" ;
    PName(p38_ATP_ATF2_SSI_ATPCompetitive_0) := "p38_ATP_ATF2_SSI_ATPCompetitive_0" ;
    PName(p38_ATP_ATF2_SSI_ATPCompetitive_MK2changesp38_0) := "p38_ATP_ATF2_SSI_ATPCompetitive_MK2changesp38_0" ;
    PName(p38_ATP_ATF2_SSI_NonCompetitive_0) := "p38_ATP_ATF2_SSI_NonCompetitive_0" ;
    PName(p38_ATP_Inoncomp_NonSSI_NonCompetitive_0) := "p38_ATP_Inoncomp_NonSSI_NonCompetitive_0" ;
    PName(p38_ATP_Inoncomp_SSI_NonCompetitive_0) := "p38_ATP_Inoncomp_SSI_NonCompetitive_0" ;
    PName(p38_ATP_MK2_Inoncomp_NonSSI_NonCompetitive_0) := "p38_ATP_MK2_Inoncomp_NonSSI_NonCompetitive_0" ;
    PName(p38_ATP_MK2_Inoncomp_SSI_NonCompetitive_0) := "p38_ATP_MK2_Inoncomp_SSI_NonCompetitive_0" ;
    PName(p38_ATP_MK2_NoInhibitor_0)    := "p38_ATP_MK2_NoInhibitor_0" ;
    PName(p38_ATP_MK2_NoInhibitor_ATPdepletion_0) := "p38_ATP_MK2_NoInhibitor_ATPdepletion_0" ;
    PName(p38_ATP_MK2_NoInhibitor_MK2changesp38KDATF2_0) := "p38_ATP_MK2_NoInhibitor_MK2changesp38KDATF2_0" ;
    PName(p38_ATP_MK2_NoInhibitor_MK2changesp38KDATP_0) := "p38_ATP_MK2_NoInhibitor_MK2changesp38KDATP_0" ;
    PName(p38_ATP_MK2_NoInhibitor_MK2changesp38kc_0) := "p38_ATP_MK2_NoInhibitor_MK2changesp38kc_0" ;
    PName(p38_ATP_MK2_NoInhibitor_SubstrateInhibition_0) := "p38_ATP_MK2_NoInhibitor_SubstrateInhibition_0" ;
    PName(p38_ATP_MK2_NoInhibitor_phosphoMK2bindsATF2_0) := "p38_ATP_MK2_NoInhibitor_phosphoMK2bindsATF2_0" ;
    PName(p38_ATP_MK2_NonSSI_ATPCompetitive_0) := "p38_ATP_MK2_NonSSI_ATPCompetitive_0" ;
    PName(p38_ATP_MK2_NonSSI_ATPCompetitive_MK2changesp38_0) := "p38_ATP_MK2_NonSSI_ATPCompetitive_MK2changesp38_0" ;
    PName(p38_ATP_MK2_NonSSI_NonCompetitive_0) := "p38_ATP_MK2_NonSSI_NonCompetitive_0" ;
    PName(p38_ATP_MK2_SSI_ATPCompetitive_0) := "p38_ATP_MK2_SSI_ATPCompetitive_0" ;
    PName(p38_ATP_MK2_SSI_ATPCompetitive_MK2changesp38_0) := "p38_ATP_MK2_SSI_ATPCompetitive_MK2changesp38_0" ;
    PName(p38_ATP_MK2_SSI_NonCompetitive_0) := "p38_ATP_MK2_SSI_NonCompetitive_0" ;
    PName(p38_ATP_NoInhibitor_0)        := "p38_ATP_NoInhibitor_0" ;
    PName(p38_ATP_NoInhibitor_ATPdepletion_0) := "p38_ATP_NoInhibitor_ATPdepletion_0" ;
    PName(p38_ATP_NoInhibitor_MK2changesp38KDATF2_0) := "p38_ATP_NoInhibitor_MK2changesp38KDATF2_0" ;
    PName(p38_ATP_NoInhibitor_MK2changesp38KDATP_0) := "p38_ATP_NoInhibitor_MK2changesp38KDATP_0" ;
    PName(p38_ATP_NoInhibitor_MK2changesp38kc_0) := "p38_ATP_NoInhibitor_MK2changesp38kc_0" ;
    PName(p38_ATP_NoInhibitor_SubstrateInhibition_0) := "p38_ATP_NoInhibitor_SubstrateInhibition_0" ;
    PName(p38_ATP_NoInhibitor_phosphoMK2bindsATF2_0) := "p38_ATP_NoInhibitor_phosphoMK2bindsATF2_0" ;
    PName(p38_ATP_NonSSI_ATPCompetitive_0) := "p38_ATP_NonSSI_ATPCompetitive_0" ;
    PName(p38_ATP_NonSSI_ATPCompetitive_MK2changesp38_0) := "p38_ATP_NonSSI_ATPCompetitive_MK2changesp38_0" ;
    PName(p38_ATP_NonSSI_NonCompetitive_0) := "p38_ATP_NonSSI_NonCompetitive_0" ;
    PName(p38_ATP_SSI_ATPCompetitive_0) := "p38_ATP_SSI_ATPCompetitive_0" ;
    PName(p38_ATP_SSI_ATPCompetitive_MK2changesp38_0) := "p38_ATP_SSI_ATPCompetitive_MK2changesp38_0" ;
    PName(p38_ATP_SSI_NonCompetitive_0) := "p38_ATP_SSI_NonCompetitive_0" ;
    PName(p38_ATP_phosphoATF2_NoInhibitor_SubstrateInhibition_0) := "p38_ATP_phosphoATF2_NoInhibitor_SubstrateInhibition_0" ;
    PName(p38_ATP_phosphoMK2_NoInhibitor_SubstrateInhibition_0) := "p38_ATP_phosphoMK2_NoInhibitor_SubstrateInhibition_0" ;
    PName(p38_Iatpcomp_NonSSI_ATPCompetitive_0) := "p38_Iatpcomp_NonSSI_ATPCompetitive_0" ;
    PName(p38_Iatpcomp_NonSSI_ATPCompetitive_MK2changesp38_0) := "p38_Iatpcomp_NonSSI_ATPCompetitive_MK2changesp38_0" ;
    PName(p38_Iatpcomp_SSI_ATPCompetitive_0) := "p38_Iatpcomp_SSI_ATPCompetitive_0" ;
    PName(p38_Iatpcomp_SSI_ATPCompetitive_MK2changesp38_0) := "p38_Iatpcomp_SSI_ATPCompetitive_MK2changesp38_0" ;
    PName(p38_Inoncomp_NonSSI_NonCompetitive_0) := "p38_Inoncomp_NonSSI_NonCompetitive_0" ;
    PName(p38_Inoncomp_SSI_NonCompetitive_0) := "p38_Inoncomp_SSI_NonCompetitive_0" ;
    PName(p38_MK2_Iatpcomp_NonSSI_ATPCompetitive_0) := "p38_MK2_Iatpcomp_NonSSI_ATPCompetitive_0" ;
    PName(p38_MK2_Iatpcomp_NonSSI_ATPCompetitive_MK2changesp38_0) := "p38_MK2_Iatpcomp_NonSSI_ATPCompetitive_MK2changesp38_0" ;
    PName(p38_MK2_Iatpcomp_SSI_ATPCompetitive_0) := "p38_MK2_Iatpcomp_SSI_ATPCompetitive_0" ;
    PName(p38_MK2_Iatpcomp_SSI_ATPCompetitive_MK2changesp38_0) := "p38_MK2_Iatpcomp_SSI_ATPCompetitive_MK2changesp38_0" ;
    PName(p38_MK2_Inoncomp_NonSSI_NonCompetitive_0) := "p38_MK2_Inoncomp_NonSSI_NonCompetitive_0" ;
    PName(p38_MK2_Inoncomp_SSI_NonCompetitive_0) := "p38_MK2_Inoncomp_SSI_NonCompetitive_0" ;
    PName(p38_MK2_NoInhibitor_0)        := "p38_MK2_NoInhibitor_0" ;
    PName(p38_MK2_NoInhibitor_ATPdepletion_0) := "p38_MK2_NoInhibitor_ATPdepletion_0" ;
    PName(p38_MK2_NoInhibitor_MK2changesp38KDATF2_0) := "p38_MK2_NoInhibitor_MK2changesp38KDATF2_0" ;
    PName(p38_MK2_NoInhibitor_MK2changesp38KDATP_0) := "p38_MK2_NoInhibitor_MK2changesp38KDATP_0" ;
    PName(p38_MK2_NoInhibitor_MK2changesp38kc_0) := "p38_MK2_NoInhibitor_MK2changesp38kc_0" ;
    PName(p38_MK2_NoInhibitor_SubstrateInhibition_0) := "p38_MK2_NoInhibitor_SubstrateInhibition_0" ;
    PName(p38_MK2_NoInhibitor_phosphoMK2bindsATF2_0) := "p38_MK2_NoInhibitor_phosphoMK2bindsATF2_0" ;
    PName(p38_MK2_NonSSI_ATPCompetitive_0) := "p38_MK2_NonSSI_ATPCompetitive_0" ;
    PName(p38_MK2_NonSSI_ATPCompetitive_MK2changesp38_0) := "p38_MK2_NonSSI_ATPCompetitive_MK2changesp38_0" ;
    PName(p38_MK2_NonSSI_NonCompetitive_0) := "p38_MK2_NonSSI_NonCompetitive_0" ;
    PName(p38_MK2_SSI_ATPCompetitive_0) := "p38_MK2_SSI_ATPCompetitive_0" ;
    PName(p38_MK2_SSI_ATPCompetitive_MK2changesp38_0) := "p38_MK2_SSI_ATPCompetitive_MK2changesp38_0" ;
    PName(p38_MK2_SSI_NonCompetitive_0) := "p38_MK2_SSI_NonCompetitive_0" ;
    PName(p38_phosphoATF2_NoInhibitor_SubstrateInhibition_0) := "p38_phosphoATF2_NoInhibitor_SubstrateInhibition_0" ;
    PName(p38_phosphoMK2_NoInhibitor_SubstrateInhibition_0) := "p38_phosphoMK2_NoInhibitor_SubstrateInhibition_0" ;
    PName(pMK2_ATF2_NoInhibitor_phosphoMK2bindsATF2_0) := "pMK2_ATF2_NoInhibitor_phosphoMK2bindsATF2_0" ;
    PName(phospho_ATF2_NoInhibitor_0)   := "phospho_ATF2_NoInhibitor_0" ;
    PName(phospho_ATF2_NoInhibitor_ATPdepletion_0) := "phospho_ATF2_NoInhibitor_ATPdepletion_0" ;
    PName(phospho_ATF2_NoInhibitor_MK2changesp38KDATF2_0) := "phospho_ATF2_NoInhibitor_MK2changesp38KDATF2_0" ;
    PName(phospho_ATF2_NoInhibitor_MK2changesp38KDATP_0) := "phospho_ATF2_NoInhibitor_MK2changesp38KDATP_0" ;
    PName(phospho_ATF2_NoInhibitor_MK2changesp38kc_0) := "phospho_ATF2_NoInhibitor_MK2changesp38kc_0" ;
    PName(phospho_ATF2_NoInhibitor_SubstrateInhibition_0) := "phospho_ATF2_NoInhibitor_SubstrateInhibition_0" ;
    PName(phospho_ATF2_NoInhibitor_phosphoMK2bindsATF2_0) := "phospho_ATF2_NoInhibitor_phosphoMK2bindsATF2_0" ;
    PName(phospho_ATF2_NonSSI_ATPCompetitive_0) := "phospho_ATF2_NonSSI_ATPCompetitive_0" ;
    PName(phospho_ATF2_NonSSI_ATPCompetitive_MK2changesp38_0) := "phospho_ATF2_NonSSI_ATPCompetitive_MK2changesp38_0" ;
    PName(phospho_ATF2_NonSSI_NonCompetitive_0) := "phospho_ATF2_NonSSI_NonCompetitive_0" ;
    PName(phospho_ATF2_SSI_ATPCompetitive_0) := "phospho_ATF2_SSI_ATPCompetitive_0" ;
    PName(phospho_ATF2_SSI_ATPCompetitive_MK2changesp38_0) := "phospho_ATF2_SSI_ATPCompetitive_MK2changesp38_0" ;
    PName(phospho_ATF2_SSI_NonCompetitive_0) := "phospho_ATF2_SSI_NonCompetitive_0" ;
    PName(phospho_MK2_NoInhibitor_0)    := "phospho_MK2_NoInhibitor_0" ;
    PName(phospho_MK2_NoInhibitor_ATPdepletion_0) := "phospho_MK2_NoInhibitor_ATPdepletion_0" ;
    PName(phospho_MK2_NoInhibitor_MK2changesp38KDATF2_0) := "phospho_MK2_NoInhibitor_MK2changesp38KDATF2_0" ;
    PName(phospho_MK2_NoInhibitor_MK2changesp38KDATP_0) := "phospho_MK2_NoInhibitor_MK2changesp38KDATP_0" ;
    PName(phospho_MK2_NoInhibitor_MK2changesp38kc_0) := "phospho_MK2_NoInhibitor_MK2changesp38kc_0" ;
    PName(phospho_MK2_NoInhibitor_SubstrateInhibition_0) := "phospho_MK2_NoInhibitor_SubstrateInhibition_0" ;
    PName(phospho_MK2_NoInhibitor_phosphoMK2bindsATF2_0) := "phospho_MK2_NoInhibitor_phosphoMK2bindsATF2_0" ;
    PName(phospho_MK2_NonSSI_ATPCompetitive_0) := "phospho_MK2_NonSSI_ATPCompetitive_0" ;
    PName(phospho_MK2_NonSSI_ATPCompetitive_MK2changesp38_0) := "phospho_MK2_NonSSI_ATPCompetitive_MK2changesp38_0" ;
    PName(phospho_MK2_NonSSI_NonCompetitive_0) := "phospho_MK2_NonSSI_NonCompetitive_0" ;
    PName(phospho_MK2_SSI_ATPCompetitive_0) := "phospho_MK2_SSI_ATPCompetitive_0" ;
    PName(phospho_MK2_SSI_ATPCompetitive_MK2changesp38_0) := "phospho_MK2_SSI_ATPCompetitive_MK2changesp38_0" ;
    PName(phospho_MK2_SSI_NonCompetitive_0) := "phospho_MK2_SSI_NonCompetitive_0" ;
    PName(post_p38_ATF2_Iatpcomp_SSI_ATPCompetitive_MK2changesp38_0) := "post_p38_ATF2_Iatpcomp_SSI_ATPCompetitive_MK2changesp38_0" ;
    PName(post_p38_ATF2_NoInhibitor_MK2changesp38KDATF2_0) := "post_p38_ATF2_NoInhibitor_MK2changesp38KDATF2_0" ;
    PName(post_p38_ATF2_NoInhibitor_MK2changesp38KDATP_0) := "post_p38_ATF2_NoInhibitor_MK2changesp38KDATP_0" ;
    PName(post_p38_ATF2_NoInhibitor_MK2changesp38kc_0) := "post_p38_ATF2_NoInhibitor_MK2changesp38kc_0" ;
    PName(post_p38_ATP_ATF2_NoInhibitor_MK2changesp38KDATF2_0) := "post_p38_ATP_ATF2_NoInhibitor_MK2changesp38KDATF2_0" ;
    PName(post_p38_ATP_ATF2_NoInhibitor_MK2changesp38KDATP_0) := "post_p38_ATP_ATF2_NoInhibitor_MK2changesp38KDATP_0" ;
    PName(post_p38_ATP_ATF2_NoInhibitor_MK2changesp38kc_0) := "post_p38_ATP_ATF2_NoInhibitor_MK2changesp38kc_0" ;
    PName(post_p38_ATP_MK2_NoInhibitor_MK2changesp38KDATF2_0) := "post_p38_ATP_MK2_NoInhibitor_MK2changesp38KDATF2_0" ;
    PName(post_p38_ATP_MK2_NoInhibitor_MK2changesp38KDATP_0) := "post_p38_ATP_MK2_NoInhibitor_MK2changesp38KDATP_0" ;
    PName(post_p38_ATP_MK2_NoInhibitor_MK2changesp38kc_0) := "post_p38_ATP_MK2_NoInhibitor_MK2changesp38kc_0" ;
    PName(post_p38_ATP_MK2_NonSSI_ATPCompetitive_MK2changesp38_0) := "post_p38_ATP_MK2_NonSSI_ATPCompetitive_MK2changesp38_0" ;
    PName(post_p38_ATP_NoInhibitor_MK2changesp38KDATF2_0) := "post_p38_ATP_NoInhibitor_MK2changesp38KDATF2_0" ;
    PName(post_p38_ATP_NoInhibitor_MK2changesp38KDATP_0) := "post_p38_ATP_NoInhibitor_MK2changesp38KDATP_0" ;
    PName(post_p38_ATP_NoInhibitor_MK2changesp38kc_0) := "post_p38_ATP_NoInhibitor_MK2changesp38kc_0" ;
    PName(post_p38_MK2_NoInhibitor_MK2changesp38KDATF2_0) := "post_p38_MK2_NoInhibitor_MK2changesp38KDATF2_0" ;
    PName(post_p38_MK2_NoInhibitor_MK2changesp38KDATP_0) := "post_p38_MK2_NoInhibitor_MK2changesp38KDATP_0" ;
    PName(post_p38_MK2_NoInhibitor_MK2changesp38kc_0) := "post_p38_MK2_NoInhibitor_MK2changesp38kc_0" ;
    PName(postp38_ATF2_Iatpcomp_NonSSI_ATPCompetitive_MK2changesp38_0) := "postp38_ATF2_Iatpcomp_NonSSI_ATPCompetitive_MK2changesp38_0" ;
    PName(postp38_ATF2_NonSSI_ATPCompetitive_MK2changesp38_0) := "postp38_ATF2_NonSSI_ATPCompetitive_MK2changesp38_0" ;
    PName(postp38_ATF2_SSI_ATPCompetitive_MK2changesp38_0) := "postp38_ATF2_SSI_ATPCompetitive_MK2changesp38_0" ;
    PName(postp38_ATP_ATF2_NonSSI_ATPCompetitive_MK2changesp38_0) := "postp38_ATP_ATF2_NonSSI_ATPCompetitive_MK2changesp38_0" ;
    PName(postp38_ATP_ATF2_SSI_ATPCompetitive_MK2changesp38_0) := "postp38_ATP_ATF2_SSI_ATPCompetitive_MK2changesp38_0" ;
    PName(postp38_ATP_MK2_SSI_ATPCompetitive_MK2changesp38_0) := "postp38_ATP_MK2_SSI_ATPCompetitive_MK2changesp38_0" ;
    PName(postp38_ATP_NonSSI_ATPCompetitive_MK2changesp38_0) := "postp38_ATP_NonSSI_ATPCompetitive_MK2changesp38_0" ;
    PName(postp38_ATP_SSI_ATPCompetitive_MK2changesp38_0) := "postp38_ATP_SSI_ATPCompetitive_MK2changesp38_0" ;
    PName(postp38_Iatpcomp_NonSSI_ATPCompetitive_MK2changesp38_0) := "postp38_Iatpcomp_NonSSI_ATPCompetitive_MK2changesp38_0" ;
    PName(postp38_Iatpcomp_SSI_ATPCompetitive_MK2changesp38_0) := "postp38_Iatpcomp_SSI_ATPCompetitive_MK2changesp38_0" ;
    PName(postp38_MK2_Iatpcomp_NonSSI_ATPCompetitive_MK2changesp38_0) := "postp38_MK2_Iatpcomp_NonSSI_ATPCompetitive_MK2changesp38_0" ;
    PName(postp38_MK2_Iatpcomp_SSI_ATPCompetitive_MK2changesp38_0) := "postp38_MK2_Iatpcomp_SSI_ATPCompetitive_MK2changesp38_0" ;
    PName(postp38_MK2_NonSSI_ATPCompetitive_MK2changesp38_0) := "postp38_MK2_NonSSI_ATPCompetitive_MK2changesp38_0" ;
    PName(postp38_MK2_SSI_ATPCompetitive_MK2changesp38_0) := "postp38_MK2_SSI_ATPCompetitive_MK2changesp38_0" ;
    PName(postp38_NonSSI_ATPCompetitive_MK2changesp38_0) := "postp38_NonSSI_ATPCompetitive_MK2changesp38_0" ;
    PName(postp38_SSI_ATPCompetitive_MK2changesp38_0) := "postp38_SSI_ATPCompetitive_MK2changesp38_0" ;
    # 258 parameters

    P(IC_ATF2)                          := 100 ;
    P(IC_ATP)                           := 50000 ;
    P(IC_I_SSI)                         := 1000 ;
    P(IC_I_nonSSI)                      := 1000 ;
    P(IC_MK2)                           := 10 ;
    P(IC_active_p38)                    := 0.5 ;
    P(P_KD_ATF2)                        := 6200 ;
    P(P_KD_ATP)                         := 23000 ;
    P(P_KD_MK2)                         := 6.3 ;
    P(P_KD_MK2ATF2)                     := 100 ;
    P(P_KD_i)                           := 1 ;
    P(P_KD_postATF2)                    := 62000 ;
    P(P_KD_postATP)                     := 230000 ;
    P(P_KD_ssi)                         := 1 ;
    P(P_Km_pMK2ATP)                     := 30000 ;
    P(P_f)                              := 0.99 ;
    P(P_kc_p38ATF2)                     := 1.1 ;
    P(P_kc_p38MK2)                      := 0.33 ;
    P(P_kc_p38relax)                    := 0 ;
    P(P_kc_pMK2ATP)                     := 10 ;
    P(P_kc_postp38ATF2)                 := 0.11 ;
    P(P_kdeg_ATP)                       := 0 ;
    P(P_kf_ATF2)                        := 0.001 ;
    P(P_kf_ATP)                         := 0.01 ;
    P(P_kf_MK2)                         := 0.001 ;
    P(P_kf_MK2ATF2)                     := 0.001 ;
    P(P_kf_i)                           := 0.01 ;
    P(P_kf_postATF2)                    := 0.001 ;
    P(P_kf_postATP)                     := 0.01 ;
    P(P_kf_ssi)                         := 0.01 ;
    P(Volume)                           := 1 ;

    L(IC_ATF2)                          := 100 ;
    L(IC_ATP)                           := 50000 ;
    L(IC_I_SSI)                         := 1000 ;
    L(IC_I_nonSSI)                      := 1000 ;
    L(IC_MK2)                           := 10 ;
    L(IC_active_p38)                    := 0.5 ;
    L(P_KD_ATF2)                        := 6200 ;
    L(P_KD_ATP)                         := 23000 ;
    L(P_KD_MK2)                         := 6.3 ;
    L(P_KD_MK2ATF2)                     := 100 ;
    L(P_KD_i)                           := 1 ;
    L(P_KD_postATF2)                    := 62000 ;
    L(P_KD_postATP)                     := 230000 ;
    L(P_KD_ssi)                         := 1 ;
    L(P_Km_pMK2ATP)                     := 30000 ;
    L(P_f)                              := 0.99 ;
    L(P_kc_p38ATF2)                     := 1.1 ;
    L(P_kc_p38MK2)                      := 0.33 ;
    L(P_kc_p38relax)                    := 0 ;
    L(P_kc_pMK2ATP)                     := 10 ;
    L(P_kc_postp38ATF2)                 := 0.11 ;
    L(P_kdeg_ATP)                       := 0 ;
    L(P_kf_ATF2)                        := 0.001 ;
    L(P_kf_ATP)                         := 0.01 ;
    L(P_kf_MK2)                         := 0.001 ;
    L(P_kf_MK2ATF2)                     := 0.001 ;
    L(P_kf_i)                           := 0.01 ;
    L(P_kf_postATF2)                    := 0.001 ;
    L(P_kf_postATP)                     := 0.01 ;
    L(P_kf_ssi)                         := 0.01 ;
    L(Volume)                           := 1 ;

    U(IC_ATF2)                          := 100 ;
    U(IC_ATP)                           := 50000 ;
    U(IC_I_SSI)                         := 1000 ;
    U(IC_I_nonSSI)                      := 1000 ;
    U(IC_MK2)                           := 10 ;
    U(IC_active_p38)                    := 0.5 ;
    U(P_KD_ATF2)                        := 6200 ;
    U(P_KD_ATP)                         := 23000 ;
    U(P_KD_MK2)                         := 6.3 ;
    U(P_KD_MK2ATF2)                     := 100 ;
    U(P_KD_i)                           := 1 ;
    U(P_KD_postATF2)                    := 62000 ;
    U(P_KD_postATP)                     := 230000 ;
    U(P_KD_ssi)                         := 1 ;
    U(P_Km_pMK2ATP)                     := 30000 ;
    U(P_f)                              := 0.99 ;
    U(P_kc_p38ATF2)                     := 1.1 ;
    U(P_kc_p38MK2)                      := 0.33 ;
    U(P_kc_p38relax)                    := 0 ;
    U(P_kc_pMK2ATP)                     := 10 ;
    U(P_kc_postp38ATF2)                 := 0.11 ;
    U(P_kdeg_ATP)                       := 0 ;
    U(P_kf_ATF2)                        := 0.001 ;
    U(P_kf_ATP)                         := 0.01 ;
    U(P_kf_MK2)                         := 0.001 ;
    U(P_kf_MK2ATF2)                     := 0.001 ;
    U(P_kf_i)                           := 0.01 ;
    U(P_kf_postATF2)                    := 0.001 ;
    U(P_kf_postATP)                     := 0.01 ;
    U(P_kf_ssi)                         := 0.01 ;
    U(Volume)                           := 1 ;


EQUATION
# empty EQUATION section
END

# ------------------------------------------------------------------------------

MODEL Top
PARAMETER
UNIT
    main AS main
VARIABLE
SET
    # 0 variables

# Zero initial conditions:
    main.P(ADP_NonSSI_ATPCompetitive_MK2changesp38_0) := 0 ;
    main.P(ADP_SSI_ATPCompetitive_MK2changesp38_0) := 0 ;
    main.P(ADP_NoInhibitor_ATPdepletion_0) := 0 ;
    main.P(ADP_NoInhibitor_MK2changesp38kc_0) := 0 ;
    main.P(ADP_NonSSI_NonCompetitive_0) := 0 ;
    main.P(ADP_SSI_ATPCompetitive_0)    := 0 ;
    main.P(ADP_NonSSI_ATPCompetitive_0) := 0 ;
    main.P(ADP_SSI_NonCompetitive_0)    := 0 ;
    main.P(ADP_NoInhibitor_MK2changesp38KDATP_0) := 0 ;
    main.P(ADP_NoInhibitor_0)           := 0 ;
    main.P(ADP_NoInhibitor_SubstrateInhibition_0) := 0 ;
    main.P(ADP_NoInhibitor_phosphoMK2bindsATF2_0) := 0 ;
    main.P(ADP_NoInhibitor_MK2changesp38KDATF2_0) := 0 ;
    main.P(Postp38_NoInhibitor_MK2changesp38kc_0) := 0 ;
    main.P(Postp38_NoInhibitor_MK2changesp38KDATP_0) := 0 ;
    main.P(Postp38_NoInhibitor_MK2changesp38KDATF2_0) := 0 ;
    main.P(p38_ATF2_NonSSI_ATPCompetitive_MK2changesp38_0) := 0 ;
    main.P(p38_ATF2_SSI_ATPCompetitive_MK2changesp38_0) := 0 ;
    main.P(p38_ATF2_NoInhibitor_ATPdepletion_0) := 0 ;
    main.P(p38_ATF2_NoInhibitor_MK2changesp38kc_0) := 0 ;
    main.P(p38_ATF2_NonSSI_NonCompetitive_0) := 0 ;
    main.P(p38_ATF2_SSI_ATPCompetitive_0) := 0 ;
    main.P(p38_ATF2_NonSSI_ATPCompetitive_0) := 0 ;
    main.P(p38_ATF2_SSI_NonCompetitive_0) := 0 ;
    main.P(p38_ATF2_NoInhibitor_MK2changesp38KDATP_0) := 0 ;
    main.P(p38_ATF2_NoInhibitor_0)      := 0 ;
    main.P(p38_ATF2_NoInhibitor_SubstrateInhibition_0) := 0 ;
    main.P(p38_ATF2_NoInhibitor_phosphoMK2bindsATF2_0) := 0 ;
    main.P(p38_ATF2_NoInhibitor_MK2changesp38KDATF2_0) := 0 ;
    main.P(p38_ATF2_Iatpcomp_NonSSI_ATPCompetitive_MK2changesp38_0) := 0 ;
    main.P(p38_ATF2_Iatpcomp_SSI_ATPCompetitive_MK2changesp38_0) := 0 ;
    main.P(p38_ATF2_Iatpcomp_SSI_ATPCompetitive_0) := 0 ;
    main.P(p38_ATF2_Iatpcomp_NonSSI_ATPCompetitive_0) := 0 ;
    main.P(p38_ATF2_Inoncomp_NonSSI_NonCompetitive_0) := 0 ;
    main.P(p38_ATF2_Inoncomp_SSI_NonCompetitive_0) := 0 ;
    main.P(p38_ATP_NonSSI_ATPCompetitive_MK2changesp38_0) := 0 ;
    main.P(p38_ATP_SSI_ATPCompetitive_MK2changesp38_0) := 0 ;
    main.P(p38_ATP_NoInhibitor_ATPdepletion_0) := 0 ;
    main.P(p38_ATP_NoInhibitor_MK2changesp38kc_0) := 0 ;
    main.P(p38_ATP_NonSSI_NonCompetitive_0) := 0 ;
    main.P(p38_ATP_SSI_ATPCompetitive_0) := 0 ;
    main.P(p38_ATP_NonSSI_ATPCompetitive_0) := 0 ;
    main.P(p38_ATP_SSI_NonCompetitive_0) := 0 ;
    main.P(p38_ATP_NoInhibitor_MK2changesp38KDATP_0) := 0 ;
    main.P(p38_ATP_NoInhibitor_0)       := 0 ;
    main.P(p38_ATP_NoInhibitor_SubstrateInhibition_0) := 0 ;
    main.P(p38_ATP_NoInhibitor_phosphoMK2bindsATF2_0) := 0 ;
    main.P(p38_ATP_NoInhibitor_MK2changesp38KDATF2_0) := 0 ;
    main.P(p38_ATP_ATF2_NonSSI_ATPCompetitive_MK2changesp38_0) := 0 ;
    main.P(p38_ATP_ATF2_SSI_ATPCompetitive_MK2changesp38_0) := 0 ;
    main.P(p38_ATP_ATF2_NoInhibitor_ATPdepletion_0) := 0 ;
    main.P(p38_ATP_ATF2_NoInhibitor_MK2changesp38kc_0) := 0 ;
    main.P(p38_ATP_ATF2_NonSSI_NonCompetitive_0) := 0 ;
    main.P(p38_ATP_ATF2_SSI_ATPCompetitive_0) := 0 ;
    main.P(p38_ATP_ATF2_NonSSI_ATPCompetitive_0) := 0 ;
    main.P(p38_ATP_ATF2_SSI_NonCompetitive_0) := 0 ;
    main.P(p38_ATP_ATF2_NoInhibitor_MK2changesp38KDATP_0) := 0 ;
    main.P(p38_ATP_ATF2_NoInhibitor_0)  := 0 ;
    main.P(p38_ATP_ATF2_NoInhibitor_SubstrateInhibition_0) := 0 ;
    main.P(p38_ATP_ATF2_NoInhibitor_phosphoMK2bindsATF2_0) := 0 ;
    main.P(p38_ATP_ATF2_NoInhibitor_MK2changesp38KDATF2_0) := 0 ;
    main.P(p38_ATP_ATF2_Inoncomp_NonSSI_NonCompetitive_0) := 0 ;
    main.P(p38_ATP_ATF2_Inoncomp_SSI_NonCompetitive_0) := 0 ;
    main.P(p38_ATP_Inoncomp_NonSSI_NonCompetitive_0) := 0 ;
    main.P(p38_ATP_Inoncomp_SSI_NonCompetitive_0) := 0 ;
    main.P(p38_ATP_MK2_NonSSI_ATPCompetitive_MK2changesp38_0) := 0 ;
    main.P(p38_ATP_MK2_SSI_ATPCompetitive_MK2changesp38_0) := 0 ;
    main.P(p38_ATP_MK2_NoInhibitor_ATPdepletion_0) := 0 ;
    main.P(p38_ATP_MK2_NoInhibitor_MK2changesp38kc_0) := 0 ;
    main.P(p38_ATP_MK2_NonSSI_NonCompetitive_0) := 0 ;
    main.P(p38_ATP_MK2_SSI_ATPCompetitive_0) := 0 ;
    main.P(p38_ATP_MK2_NonSSI_ATPCompetitive_0) := 0 ;
    main.P(p38_ATP_MK2_SSI_NonCompetitive_0) := 0 ;
    main.P(p38_ATP_MK2_NoInhibitor_MK2changesp38KDATP_0) := 0 ;
    main.P(p38_ATP_MK2_NoInhibitor_0)   := 0 ;
    main.P(p38_ATP_MK2_NoInhibitor_SubstrateInhibition_0) := 0 ;
    main.P(p38_ATP_MK2_NoInhibitor_phosphoMK2bindsATF2_0) := 0 ;
    main.P(p38_ATP_MK2_NoInhibitor_MK2changesp38KDATF2_0) := 0 ;
    main.P(p38_ATP_MK2_Inoncomp_NonSSI_NonCompetitive_0) := 0 ;
    main.P(p38_ATP_MK2_Inoncomp_SSI_NonCompetitive_0) := 0 ;
    main.P(p38_ATP_phosphoATF2_NoInhibitor_SubstrateInhibition_0) := 0 ;
    main.P(p38_ATP_phosphoMK2_NoInhibitor_SubstrateInhibition_0) := 0 ;
    main.P(p38_Iatpcomp_NonSSI_ATPCompetitive_MK2changesp38_0) := 0 ;
    main.P(p38_Iatpcomp_SSI_ATPCompetitive_MK2changesp38_0) := 0 ;
    main.P(p38_Iatpcomp_SSI_ATPCompetitive_0) := 0 ;
    main.P(p38_Iatpcomp_NonSSI_ATPCompetitive_0) := 0 ;
    main.P(p38_Inoncomp_NonSSI_NonCompetitive_0) := 0 ;
    main.P(p38_Inoncomp_SSI_NonCompetitive_0) := 0 ;
    main.P(p38_MK2_NonSSI_ATPCompetitive_MK2changesp38_0) := 0 ;
    main.P(p38_MK2_SSI_ATPCompetitive_MK2changesp38_0) := 0 ;
    main.P(p38_MK2_NoInhibitor_ATPdepletion_0) := 0 ;
    main.P(p38_MK2_NoInhibitor_MK2changesp38kc_0) := 0 ;
    main.P(p38_MK2_NonSSI_NonCompetitive_0) := 0 ;
    main.P(p38_MK2_SSI_ATPCompetitive_0) := 0 ;
    main.P(p38_MK2_NonSSI_ATPCompetitive_0) := 0 ;
    main.P(p38_MK2_SSI_NonCompetitive_0) := 0 ;
    main.P(p38_MK2_NoInhibitor_MK2changesp38KDATP_0) := 0 ;
    main.P(p38_MK2_NoInhibitor_0)       := 0 ;
    main.P(p38_MK2_NoInhibitor_SubstrateInhibition_0) := 0 ;
    main.P(p38_MK2_NoInhibitor_phosphoMK2bindsATF2_0) := 0 ;
    main.P(p38_MK2_NoInhibitor_MK2changesp38KDATF2_0) := 0 ;
    main.P(p38_MK2_Iatpcomp_NonSSI_ATPCompetitive_MK2changesp38_0) := 0 ;
    main.P(p38_MK2_Iatpcomp_SSI_ATPCompetitive_MK2changesp38_0) := 0 ;
    main.P(p38_MK2_Iatpcomp_SSI_ATPCompetitive_0) := 0 ;
    main.P(p38_MK2_Iatpcomp_NonSSI_ATPCompetitive_0) := 0 ;
    main.P(p38_MK2_Inoncomp_NonSSI_NonCompetitive_0) := 0 ;
    main.P(p38_MK2_Inoncomp_SSI_NonCompetitive_0) := 0 ;
    main.P(p38_phosphoATF2_NoInhibitor_SubstrateInhibition_0) := 0 ;
    main.P(p38_phosphoMK2_NoInhibitor_SubstrateInhibition_0) := 0 ;
    main.P(pMK2_ATF2_NoInhibitor_phosphoMK2bindsATF2_0) := 0 ;
    main.P(phospho_ATF2_NonSSI_ATPCompetitive_MK2changesp38_0) := 0 ;
    main.P(phospho_ATF2_SSI_ATPCompetitive_MK2changesp38_0) := 0 ;
    main.P(phospho_ATF2_NoInhibitor_ATPdepletion_0) := 0 ;
    main.P(phospho_ATF2_NoInhibitor_MK2changesp38kc_0) := 0 ;
    main.P(phospho_ATF2_NonSSI_NonCompetitive_0) := 0 ;
    main.P(phospho_ATF2_SSI_ATPCompetitive_0) := 0 ;
    main.P(phospho_ATF2_NonSSI_ATPCompetitive_0) := 0 ;
    main.P(phospho_ATF2_SSI_NonCompetitive_0) := 0 ;
    main.P(phospho_ATF2_NoInhibitor_MK2changesp38KDATP_0) := 0 ;
    main.P(phospho_ATF2_NoInhibitor_0)  := 0 ;
    main.P(phospho_ATF2_NoInhibitor_SubstrateInhibition_0) := 0 ;
    main.P(phospho_ATF2_NoInhibitor_phosphoMK2bindsATF2_0) := 0 ;
    main.P(phospho_ATF2_NoInhibitor_MK2changesp38KDATF2_0) := 0 ;
    main.P(phospho_MK2_NonSSI_ATPCompetitive_MK2changesp38_0) := 0 ;
    main.P(phospho_MK2_SSI_ATPCompetitive_MK2changesp38_0) := 0 ;
    main.P(phospho_MK2_NoInhibitor_ATPdepletion_0) := 0 ;
    main.P(phospho_MK2_NoInhibitor_MK2changesp38kc_0) := 0 ;
    main.P(phospho_MK2_NonSSI_NonCompetitive_0) := 0 ;
    main.P(phospho_MK2_SSI_ATPCompetitive_0) := 0 ;
    main.P(phospho_MK2_NonSSI_ATPCompetitive_0) := 0 ;
    main.P(phospho_MK2_SSI_NonCompetitive_0) := 0 ;
    main.P(phospho_MK2_NoInhibitor_MK2changesp38KDATP_0) := 0 ;
    main.P(phospho_MK2_NoInhibitor_0)   := 0 ;
    main.P(phospho_MK2_NoInhibitor_SubstrateInhibition_0) := 0 ;
    main.P(phospho_MK2_NoInhibitor_phosphoMK2bindsATF2_0) := 0 ;
    main.P(phospho_MK2_NoInhibitor_MK2changesp38KDATF2_0) := 0 ;
    main.P(post_p38_ATF2_NoInhibitor_MK2changesp38kc_0) := 0 ;
    main.P(post_p38_ATF2_NoInhibitor_MK2changesp38KDATP_0) := 0 ;
    main.P(post_p38_ATF2_NoInhibitor_MK2changesp38KDATF2_0) := 0 ;
    main.P(post_p38_ATF2_Iatpcomp_SSI_ATPCompetitive_MK2changesp38_0) := 0 ;
    main.P(post_p38_ATP_NoInhibitor_MK2changesp38kc_0) := 0 ;
    main.P(post_p38_ATP_NoInhibitor_MK2changesp38KDATP_0) := 0 ;
    main.P(post_p38_ATP_NoInhibitor_MK2changesp38KDATF2_0) := 0 ;
    main.P(post_p38_ATP_ATF2_NoInhibitor_MK2changesp38kc_0) := 0 ;
    main.P(post_p38_ATP_ATF2_NoInhibitor_MK2changesp38KDATP_0) := 0 ;
    main.P(post_p38_ATP_ATF2_NoInhibitor_MK2changesp38KDATF2_0) := 0 ;
    main.P(post_p38_ATP_MK2_NonSSI_ATPCompetitive_MK2changesp38_0) := 0 ;
    main.P(post_p38_ATP_MK2_NoInhibitor_MK2changesp38kc_0) := 0 ;
    main.P(post_p38_ATP_MK2_NoInhibitor_MK2changesp38KDATP_0) := 0 ;
    main.P(post_p38_ATP_MK2_NoInhibitor_MK2changesp38KDATF2_0) := 0 ;
    main.P(post_p38_MK2_NoInhibitor_MK2changesp38kc_0) := 0 ;
    main.P(post_p38_MK2_NoInhibitor_MK2changesp38KDATP_0) := 0 ;
    main.P(post_p38_MK2_NoInhibitor_MK2changesp38KDATF2_0) := 0 ;
    main.P(postp38_NonSSI_ATPCompetitive_MK2changesp38_0) := 0 ;
    main.P(postp38_SSI_ATPCompetitive_MK2changesp38_0) := 0 ;
    main.P(postp38_ATF2_NonSSI_ATPCompetitive_MK2changesp38_0) := 0 ;
    main.P(postp38_ATF2_SSI_ATPCompetitive_MK2changesp38_0) := 0 ;
    main.P(postp38_ATF2_Iatpcomp_NonSSI_ATPCompetitive_MK2changesp38_0) := 0 ;
    main.P(postp38_ATP_NonSSI_ATPCompetitive_MK2changesp38_0) := 0 ;
    main.P(postp38_ATP_SSI_ATPCompetitive_MK2changesp38_0) := 0 ;
    main.P(postp38_ATP_ATF2_NonSSI_ATPCompetitive_MK2changesp38_0) := 0 ;
    main.P(postp38_ATP_ATF2_SSI_ATPCompetitive_MK2changesp38_0) := 0 ;
    main.P(postp38_ATP_MK2_SSI_ATPCompetitive_MK2changesp38_0) := 0 ;
    main.P(postp38_Iatpcomp_NonSSI_ATPCompetitive_MK2changesp38_0) := 0 ;
    main.P(postp38_Iatpcomp_SSI_ATPCompetitive_MK2changesp38_0) := 0 ;
    main.P(postp38_MK2_NonSSI_ATPCompetitive_MK2changesp38_0) := 0 ;
    main.P(postp38_MK2_SSI_ATPCompetitive_MK2changesp38_0) := 0 ;
    main.P(postp38_MK2_Iatpcomp_NonSSI_ATPCompetitive_MK2changesp38_0) := 0 ;
    main.P(postp38_MK2_Iatpcomp_SSI_ATPCompetitive_MK2changesp38_0) := 0 ;
# Non-zero initial conditions:
    main.P(ATF2_NonSSI_ATPCompetitive_MK2changesp38_0) := 100 ;
    main.P(ATF2_SSI_ATPCompetitive_MK2changesp38_0) := 100 ;
    main.P(ATF2_NoInhibitor_ATPdepletion_0) := 100 ;
    main.P(ATF2_NoInhibitor_MK2changesp38kc_0) := 100 ;
    main.P(ATF2_NonSSI_NonCompetitive_0) := 100 ;
    main.P(ATF2_SSI_ATPCompetitive_0)   := 100 ;
    main.P(ATF2_NonSSI_ATPCompetitive_0) := 100 ;
    main.P(ATF2_SSI_NonCompetitive_0)   := 100 ;
    main.P(ATF2_NoInhibitor_MK2changesp38KDATP_0) := 100 ;
    main.P(ATF2_NoInhibitor_0)          := 100 ;
    main.P(ATF2_NoInhibitor_SubstrateInhibition_0) := 100 ;
    main.P(ATF2_NoInhibitor_phosphoMK2bindsATF2_0) := 100 ;
    main.P(ATF2_NoInhibitor_MK2changesp38KDATF2_0) := 100 ;
    main.P(ATP_NonSSI_ATPCompetitive_MK2changesp38_0) := 50000 ;
    main.P(ATP_SSI_ATPCompetitive_MK2changesp38_0) := 50000 ;
    main.P(ATP_NoInhibitor_ATPdepletion_0) := 50000 ;
    main.P(ATP_NoInhibitor_MK2changesp38kc_0) := 50000 ;
    main.P(ATP_NonSSI_NonCompetitive_0) := 50000 ;
    main.P(ATP_SSI_ATPCompetitive_0)    := 50000 ;
    main.P(ATP_NonSSI_ATPCompetitive_0) := 50000 ;
    main.P(ATP_SSI_NonCompetitive_0)    := 50000 ;
    main.P(ATP_NoInhibitor_MK2changesp38KDATP_0) := 50000 ;
    main.P(ATP_NoInhibitor_0)           := 50000 ;
    main.P(ATP_NoInhibitor_SubstrateInhibition_0) := 50000 ;
    main.P(ATP_NoInhibitor_phosphoMK2bindsATF2_0) := 50000 ;
    main.P(ATP_NoInhibitor_MK2changesp38KDATF2_0) := 50000 ;
    main.P(I_atpcomp_NonSSI_ATPCompetitive_MK2changesp38_0) := 1000 ;
    main.P(I_atpcomp_SSI_ATPCompetitive_MK2changesp38_0) := 1000 ;
    main.P(I_atpcomp_SSI_ATPCompetitive_0) := 1000 ;
    main.P(I_atpcomp_NonSSI_ATPCompetitive_0) := 1000 ;
    main.P(I_noncomp_NonSSI_NonCompetitive_0) := 1000 ;
    main.P(I_noncomp_SSI_NonCompetitive_0) := 1000 ;
    main.P(MK2_NonSSI_ATPCompetitive_MK2changesp38_0) := 10 ;
    main.P(MK2_SSI_ATPCompetitive_MK2changesp38_0) := 10 ;
    main.P(MK2_NoInhibitor_ATPdepletion_0) := 10 ;
    main.P(MK2_NoInhibitor_MK2changesp38kc_0) := 10 ;
    main.P(MK2_NonSSI_NonCompetitive_0) := 10 ;
    main.P(MK2_SSI_ATPCompetitive_0)    := 10 ;
    main.P(MK2_NonSSI_ATPCompetitive_0) := 10 ;
    main.P(MK2_SSI_NonCompetitive_0)    := 10 ;
    main.P(MK2_NoInhibitor_MK2changesp38KDATP_0) := 10 ;
    main.P(MK2_NoInhibitor_0)           := 10 ;
    main.P(MK2_NoInhibitor_SubstrateInhibition_0) := 10 ;
    main.P(MK2_NoInhibitor_phosphoMK2bindsATF2_0) := 10 ;
    main.P(MK2_NoInhibitor_MK2changesp38KDATF2_0) := 10 ;
    main.P(active_p38_NonSSI_ATPCompetitive_MK2changesp38_0) := 0.5 ;
    main.P(active_p38_SSI_ATPCompetitive_MK2changesp38_0) := 0.5 ;
    main.P(active_p38_NoInhibitor_ATPdepletion_0) := 0.5 ;
    main.P(active_p38_NoInhibitor_MK2changesp38kc_0) := 0.5 ;
    main.P(active_p38_NonSSI_NonCompetitive_0) := 0.5 ;
    main.P(active_p38_SSI_ATPCompetitive_0) := 0.5 ;
    main.P(active_p38_NonSSI_ATPCompetitive_0) := 0.5 ;
    main.P(active_p38_SSI_NonCompetitive_0) := 0.5 ;
    main.P(active_p38_NoInhibitor_MK2changesp38KDATP_0) := 0.5 ;
    main.P(active_p38_NoInhibitor_0)    := 0.5 ;
    main.P(active_p38_NoInhibitor_SubstrateInhibition_0) := 0.5 ;
    main.P(active_p38_NoInhibitor_phosphoMK2bindsATF2_0) := 0.5 ;
    main.P(active_p38_NoInhibitor_MK2changesp38KDATF2_0) := 0.5 ;


# Initial condition LOWER bounds .....................
# Zero initial conditions:
    main.L(ADP_NonSSI_ATPCompetitive_MK2changesp38_0) := 0 ;
    main.L(ADP_SSI_ATPCompetitive_MK2changesp38_0) := 0 ;
    main.L(ADP_NoInhibitor_ATPdepletion_0) := 0 ;
    main.L(ADP_NoInhibitor_MK2changesp38kc_0) := 0 ;
    main.L(ADP_NonSSI_NonCompetitive_0) := 0 ;
    main.L(ADP_SSI_ATPCompetitive_0)    := 0 ;
    main.L(ADP_NonSSI_ATPCompetitive_0) := 0 ;
    main.L(ADP_SSI_NonCompetitive_0)    := 0 ;
    main.L(ADP_NoInhibitor_MK2changesp38KDATP_0) := 0 ;
    main.L(ADP_NoInhibitor_0)           := 0 ;
    main.L(ADP_NoInhibitor_SubstrateInhibition_0) := 0 ;
    main.L(ADP_NoInhibitor_phosphoMK2bindsATF2_0) := 0 ;
    main.L(ADP_NoInhibitor_MK2changesp38KDATF2_0) := 0 ;
    main.L(Postp38_NoInhibitor_MK2changesp38kc_0) := 0 ;
    main.L(Postp38_NoInhibitor_MK2changesp38KDATP_0) := 0 ;
    main.L(Postp38_NoInhibitor_MK2changesp38KDATF2_0) := 0 ;
    main.L(p38_ATF2_NonSSI_ATPCompetitive_MK2changesp38_0) := 0 ;
    main.L(p38_ATF2_SSI_ATPCompetitive_MK2changesp38_0) := 0 ;
    main.L(p38_ATF2_NoInhibitor_ATPdepletion_0) := 0 ;
    main.L(p38_ATF2_NoInhibitor_MK2changesp38kc_0) := 0 ;
    main.L(p38_ATF2_NonSSI_NonCompetitive_0) := 0 ;
    main.L(p38_ATF2_SSI_ATPCompetitive_0) := 0 ;
    main.L(p38_ATF2_NonSSI_ATPCompetitive_0) := 0 ;
    main.L(p38_ATF2_SSI_NonCompetitive_0) := 0 ;
    main.L(p38_ATF2_NoInhibitor_MK2changesp38KDATP_0) := 0 ;
    main.L(p38_ATF2_NoInhibitor_0)      := 0 ;
    main.L(p38_ATF2_NoInhibitor_SubstrateInhibition_0) := 0 ;
    main.L(p38_ATF2_NoInhibitor_phosphoMK2bindsATF2_0) := 0 ;
    main.L(p38_ATF2_NoInhibitor_MK2changesp38KDATF2_0) := 0 ;
    main.L(p38_ATF2_Iatpcomp_NonSSI_ATPCompetitive_MK2changesp38_0) := 0 ;
    main.L(p38_ATF2_Iatpcomp_SSI_ATPCompetitive_MK2changesp38_0) := 0 ;
    main.L(p38_ATF2_Iatpcomp_SSI_ATPCompetitive_0) := 0 ;
    main.L(p38_ATF2_Iatpcomp_NonSSI_ATPCompetitive_0) := 0 ;
    main.L(p38_ATF2_Inoncomp_NonSSI_NonCompetitive_0) := 0 ;
    main.L(p38_ATF2_Inoncomp_SSI_NonCompetitive_0) := 0 ;
    main.L(p38_ATP_NonSSI_ATPCompetitive_MK2changesp38_0) := 0 ;
    main.L(p38_ATP_SSI_ATPCompetitive_MK2changesp38_0) := 0 ;
    main.L(p38_ATP_NoInhibitor_ATPdepletion_0) := 0 ;
    main.L(p38_ATP_NoInhibitor_MK2changesp38kc_0) := 0 ;
    main.L(p38_ATP_NonSSI_NonCompetitive_0) := 0 ;
    main.L(p38_ATP_SSI_ATPCompetitive_0) := 0 ;
    main.L(p38_ATP_NonSSI_ATPCompetitive_0) := 0 ;
    main.L(p38_ATP_SSI_NonCompetitive_0) := 0 ;
    main.L(p38_ATP_NoInhibitor_MK2changesp38KDATP_0) := 0 ;
    main.L(p38_ATP_NoInhibitor_0)       := 0 ;
    main.L(p38_ATP_NoInhibitor_SubstrateInhibition_0) := 0 ;
    main.L(p38_ATP_NoInhibitor_phosphoMK2bindsATF2_0) := 0 ;
    main.L(p38_ATP_NoInhibitor_MK2changesp38KDATF2_0) := 0 ;
    main.L(p38_ATP_ATF2_NonSSI_ATPCompetitive_MK2changesp38_0) := 0 ;
    main.L(p38_ATP_ATF2_SSI_ATPCompetitive_MK2changesp38_0) := 0 ;
    main.L(p38_ATP_ATF2_NoInhibitor_ATPdepletion_0) := 0 ;
    main.L(p38_ATP_ATF2_NoInhibitor_MK2changesp38kc_0) := 0 ;
    main.L(p38_ATP_ATF2_NonSSI_NonCompetitive_0) := 0 ;
    main.L(p38_ATP_ATF2_SSI_ATPCompetitive_0) := 0 ;
    main.L(p38_ATP_ATF2_NonSSI_ATPCompetitive_0) := 0 ;
    main.L(p38_ATP_ATF2_SSI_NonCompetitive_0) := 0 ;
    main.L(p38_ATP_ATF2_NoInhibitor_MK2changesp38KDATP_0) := 0 ;
    main.L(p38_ATP_ATF2_NoInhibitor_0)  := 0 ;
    main.L(p38_ATP_ATF2_NoInhibitor_SubstrateInhibition_0) := 0 ;
    main.L(p38_ATP_ATF2_NoInhibitor_phosphoMK2bindsATF2_0) := 0 ;
    main.L(p38_ATP_ATF2_NoInhibitor_MK2changesp38KDATF2_0) := 0 ;
    main.L(p38_ATP_ATF2_Inoncomp_NonSSI_NonCompetitive_0) := 0 ;
    main.L(p38_ATP_ATF2_Inoncomp_SSI_NonCompetitive_0) := 0 ;
    main.L(p38_ATP_Inoncomp_NonSSI_NonCompetitive_0) := 0 ;
    main.L(p38_ATP_Inoncomp_SSI_NonCompetitive_0) := 0 ;
    main.L(p38_ATP_MK2_NonSSI_ATPCompetitive_MK2changesp38_0) := 0 ;
    main.L(p38_ATP_MK2_SSI_ATPCompetitive_MK2changesp38_0) := 0 ;
    main.L(p38_ATP_MK2_NoInhibitor_ATPdepletion_0) := 0 ;
    main.L(p38_ATP_MK2_NoInhibitor_MK2changesp38kc_0) := 0 ;
    main.L(p38_ATP_MK2_NonSSI_NonCompetitive_0) := 0 ;
    main.L(p38_ATP_MK2_SSI_ATPCompetitive_0) := 0 ;
    main.L(p38_ATP_MK2_NonSSI_ATPCompetitive_0) := 0 ;
    main.L(p38_ATP_MK2_SSI_NonCompetitive_0) := 0 ;
    main.L(p38_ATP_MK2_NoInhibitor_MK2changesp38KDATP_0) := 0 ;
    main.L(p38_ATP_MK2_NoInhibitor_0)   := 0 ;
    main.L(p38_ATP_MK2_NoInhibitor_SubstrateInhibition_0) := 0 ;
    main.L(p38_ATP_MK2_NoInhibitor_phosphoMK2bindsATF2_0) := 0 ;
    main.L(p38_ATP_MK2_NoInhibitor_MK2changesp38KDATF2_0) := 0 ;
    main.L(p38_ATP_MK2_Inoncomp_NonSSI_NonCompetitive_0) := 0 ;
    main.L(p38_ATP_MK2_Inoncomp_SSI_NonCompetitive_0) := 0 ;
    main.L(p38_ATP_phosphoATF2_NoInhibitor_SubstrateInhibition_0) := 0 ;
    main.L(p38_ATP_phosphoMK2_NoInhibitor_SubstrateInhibition_0) := 0 ;
    main.L(p38_Iatpcomp_NonSSI_ATPCompetitive_MK2changesp38_0) := 0 ;
    main.L(p38_Iatpcomp_SSI_ATPCompetitive_MK2changesp38_0) := 0 ;
    main.L(p38_Iatpcomp_SSI_ATPCompetitive_0) := 0 ;
    main.L(p38_Iatpcomp_NonSSI_ATPCompetitive_0) := 0 ;
    main.L(p38_Inoncomp_NonSSI_NonCompetitive_0) := 0 ;
    main.L(p38_Inoncomp_SSI_NonCompetitive_0) := 0 ;
    main.L(p38_MK2_NonSSI_ATPCompetitive_MK2changesp38_0) := 0 ;
    main.L(p38_MK2_SSI_ATPCompetitive_MK2changesp38_0) := 0 ;
    main.L(p38_MK2_NoInhibitor_ATPdepletion_0) := 0 ;
    main.L(p38_MK2_NoInhibitor_MK2changesp38kc_0) := 0 ;
    main.L(p38_MK2_NonSSI_NonCompetitive_0) := 0 ;
    main.L(p38_MK2_SSI_ATPCompetitive_0) := 0 ;
    main.L(p38_MK2_NonSSI_ATPCompetitive_0) := 0 ;
    main.L(p38_MK2_SSI_NonCompetitive_0) := 0 ;
    main.L(p38_MK2_NoInhibitor_MK2changesp38KDATP_0) := 0 ;
    main.L(p38_MK2_NoInhibitor_0)       := 0 ;
    main.L(p38_MK2_NoInhibitor_SubstrateInhibition_0) := 0 ;
    main.L(p38_MK2_NoInhibitor_phosphoMK2bindsATF2_0) := 0 ;
    main.L(p38_MK2_NoInhibitor_MK2changesp38KDATF2_0) := 0 ;
    main.L(p38_MK2_Iatpcomp_NonSSI_ATPCompetitive_MK2changesp38_0) := 0 ;
    main.L(p38_MK2_Iatpcomp_SSI_ATPCompetitive_MK2changesp38_0) := 0 ;
    main.L(p38_MK2_Iatpcomp_SSI_ATPCompetitive_0) := 0 ;
    main.L(p38_MK2_Iatpcomp_NonSSI_ATPCompetitive_0) := 0 ;
    main.L(p38_MK2_Inoncomp_NonSSI_NonCompetitive_0) := 0 ;
    main.L(p38_MK2_Inoncomp_SSI_NonCompetitive_0) := 0 ;
    main.L(p38_phosphoATF2_NoInhibitor_SubstrateInhibition_0) := 0 ;
    main.L(p38_phosphoMK2_NoInhibitor_SubstrateInhibition_0) := 0 ;
    main.L(pMK2_ATF2_NoInhibitor_phosphoMK2bindsATF2_0) := 0 ;
    main.L(phospho_ATF2_NonSSI_ATPCompetitive_MK2changesp38_0) := 0 ;
    main.L(phospho_ATF2_SSI_ATPCompetitive_MK2changesp38_0) := 0 ;
    main.L(phospho_ATF2_NoInhibitor_ATPdepletion_0) := 0 ;
    main.L(phospho_ATF2_NoInhibitor_MK2changesp38kc_0) := 0 ;
    main.L(phospho_ATF2_NonSSI_NonCompetitive_0) := 0 ;
    main.L(phospho_ATF2_SSI_ATPCompetitive_0) := 0 ;
    main.L(phospho_ATF2_NonSSI_ATPCompetitive_0) := 0 ;
    main.L(phospho_ATF2_SSI_NonCompetitive_0) := 0 ;
    main.L(phospho_ATF2_NoInhibitor_MK2changesp38KDATP_0) := 0 ;
    main.L(phospho_ATF2_NoInhibitor_0)  := 0 ;
    main.L(phospho_ATF2_NoInhibitor_SubstrateInhibition_0) := 0 ;
    main.L(phospho_ATF2_NoInhibitor_phosphoMK2bindsATF2_0) := 0 ;
    main.L(phospho_ATF2_NoInhibitor_MK2changesp38KDATF2_0) := 0 ;
    main.L(phospho_MK2_NonSSI_ATPCompetitive_MK2changesp38_0) := 0 ;
    main.L(phospho_MK2_SSI_ATPCompetitive_MK2changesp38_0) := 0 ;
    main.L(phospho_MK2_NoInhibitor_ATPdepletion_0) := 0 ;
    main.L(phospho_MK2_NoInhibitor_MK2changesp38kc_0) := 0 ;
    main.L(phospho_MK2_NonSSI_NonCompetitive_0) := 0 ;
    main.L(phospho_MK2_SSI_ATPCompetitive_0) := 0 ;
    main.L(phospho_MK2_NonSSI_ATPCompetitive_0) := 0 ;
    main.L(phospho_MK2_SSI_NonCompetitive_0) := 0 ;
    main.L(phospho_MK2_NoInhibitor_MK2changesp38KDATP_0) := 0 ;
    main.L(phospho_MK2_NoInhibitor_0)   := 0 ;
    main.L(phospho_MK2_NoInhibitor_SubstrateInhibition_0) := 0 ;
    main.L(phospho_MK2_NoInhibitor_phosphoMK2bindsATF2_0) := 0 ;
    main.L(phospho_MK2_NoInhibitor_MK2changesp38KDATF2_0) := 0 ;
    main.L(post_p38_ATF2_NoInhibitor_MK2changesp38kc_0) := 0 ;
    main.L(post_p38_ATF2_NoInhibitor_MK2changesp38KDATP_0) := 0 ;
    main.L(post_p38_ATF2_NoInhibitor_MK2changesp38KDATF2_0) := 0 ;
    main.L(post_p38_ATF2_Iatpcomp_SSI_ATPCompetitive_MK2changesp38_0) := 0 ;
    main.L(post_p38_ATP_NoInhibitor_MK2changesp38kc_0) := 0 ;
    main.L(post_p38_ATP_NoInhibitor_MK2changesp38KDATP_0) := 0 ;
    main.L(post_p38_ATP_NoInhibitor_MK2changesp38KDATF2_0) := 0 ;
    main.L(post_p38_ATP_ATF2_NoInhibitor_MK2changesp38kc_0) := 0 ;
    main.L(post_p38_ATP_ATF2_NoInhibitor_MK2changesp38KDATP_0) := 0 ;
    main.L(post_p38_ATP_ATF2_NoInhibitor_MK2changesp38KDATF2_0) := 0 ;
    main.L(post_p38_ATP_MK2_NonSSI_ATPCompetitive_MK2changesp38_0) := 0 ;
    main.L(post_p38_ATP_MK2_NoInhibitor_MK2changesp38kc_0) := 0 ;
    main.L(post_p38_ATP_MK2_NoInhibitor_MK2changesp38KDATP_0) := 0 ;
    main.L(post_p38_ATP_MK2_NoInhibitor_MK2changesp38KDATF2_0) := 0 ;
    main.L(post_p38_MK2_NoInhibitor_MK2changesp38kc_0) := 0 ;
    main.L(post_p38_MK2_NoInhibitor_MK2changesp38KDATP_0) := 0 ;
    main.L(post_p38_MK2_NoInhibitor_MK2changesp38KDATF2_0) := 0 ;
    main.L(postp38_NonSSI_ATPCompetitive_MK2changesp38_0) := 0 ;
    main.L(postp38_SSI_ATPCompetitive_MK2changesp38_0) := 0 ;
    main.L(postp38_ATF2_NonSSI_ATPCompetitive_MK2changesp38_0) := 0 ;
    main.L(postp38_ATF2_SSI_ATPCompetitive_MK2changesp38_0) := 0 ;
    main.L(postp38_ATF2_Iatpcomp_NonSSI_ATPCompetitive_MK2changesp38_0) := 0 ;
    main.L(postp38_ATP_NonSSI_ATPCompetitive_MK2changesp38_0) := 0 ;
    main.L(postp38_ATP_SSI_ATPCompetitive_MK2changesp38_0) := 0 ;
    main.L(postp38_ATP_ATF2_NonSSI_ATPCompetitive_MK2changesp38_0) := 0 ;
    main.L(postp38_ATP_ATF2_SSI_ATPCompetitive_MK2changesp38_0) := 0 ;
    main.L(postp38_ATP_MK2_SSI_ATPCompetitive_MK2changesp38_0) := 0 ;
    main.L(postp38_Iatpcomp_NonSSI_ATPCompetitive_MK2changesp38_0) := 0 ;
    main.L(postp38_Iatpcomp_SSI_ATPCompetitive_MK2changesp38_0) := 0 ;
    main.L(postp38_MK2_NonSSI_ATPCompetitive_MK2changesp38_0) := 0 ;
    main.L(postp38_MK2_SSI_ATPCompetitive_MK2changesp38_0) := 0 ;
    main.L(postp38_MK2_Iatpcomp_NonSSI_ATPCompetitive_MK2changesp38_0) := 0 ;
    main.L(postp38_MK2_Iatpcomp_SSI_ATPCompetitive_MK2changesp38_0) := 0 ;
# Non-zero initial conditions:
    main.L(ATF2_NonSSI_ATPCompetitive_MK2changesp38_0) := 100 ;
    main.L(ATF2_SSI_ATPCompetitive_MK2changesp38_0) := 100 ;
    main.L(ATF2_NoInhibitor_ATPdepletion_0) := 100 ;
    main.L(ATF2_NoInhibitor_MK2changesp38kc_0) := 100 ;
    main.L(ATF2_NonSSI_NonCompetitive_0) := 100 ;
    main.L(ATF2_SSI_ATPCompetitive_0)   := 100 ;
    main.L(ATF2_NonSSI_ATPCompetitive_0) := 100 ;
    main.L(ATF2_SSI_NonCompetitive_0)   := 100 ;
    main.L(ATF2_NoInhibitor_MK2changesp38KDATP_0) := 100 ;
    main.L(ATF2_NoInhibitor_0)          := 100 ;
    main.L(ATF2_NoInhibitor_SubstrateInhibition_0) := 100 ;
    main.L(ATF2_NoInhibitor_phosphoMK2bindsATF2_0) := 100 ;
    main.L(ATF2_NoInhibitor_MK2changesp38KDATF2_0) := 100 ;
    main.L(ATP_NonSSI_ATPCompetitive_MK2changesp38_0) := 50000 ;
    main.L(ATP_SSI_ATPCompetitive_MK2changesp38_0) := 50000 ;
    main.L(ATP_NoInhibitor_ATPdepletion_0) := 50000 ;
    main.L(ATP_NoInhibitor_MK2changesp38kc_0) := 50000 ;
    main.L(ATP_NonSSI_NonCompetitive_0) := 50000 ;
    main.L(ATP_SSI_ATPCompetitive_0)    := 50000 ;
    main.L(ATP_NonSSI_ATPCompetitive_0) := 50000 ;
    main.L(ATP_SSI_NonCompetitive_0)    := 50000 ;
    main.L(ATP_NoInhibitor_MK2changesp38KDATP_0) := 50000 ;
    main.L(ATP_NoInhibitor_0)           := 50000 ;
    main.L(ATP_NoInhibitor_SubstrateInhibition_0) := 50000 ;
    main.L(ATP_NoInhibitor_phosphoMK2bindsATF2_0) := 50000 ;
    main.L(ATP_NoInhibitor_MK2changesp38KDATF2_0) := 50000 ;
    main.L(I_atpcomp_NonSSI_ATPCompetitive_MK2changesp38_0) := 1000 ;
    main.L(I_atpcomp_SSI_ATPCompetitive_MK2changesp38_0) := 1000 ;
    main.L(I_atpcomp_SSI_ATPCompetitive_0) := 1000 ;
    main.L(I_atpcomp_NonSSI_ATPCompetitive_0) := 1000 ;
    main.L(I_noncomp_NonSSI_NonCompetitive_0) := 1000 ;
    main.L(I_noncomp_SSI_NonCompetitive_0) := 1000 ;
    main.L(MK2_NonSSI_ATPCompetitive_MK2changesp38_0) := 10 ;
    main.L(MK2_SSI_ATPCompetitive_MK2changesp38_0) := 10 ;
    main.L(MK2_NoInhibitor_ATPdepletion_0) := 10 ;
    main.L(MK2_NoInhibitor_MK2changesp38kc_0) := 10 ;
    main.L(MK2_NonSSI_NonCompetitive_0) := 10 ;
    main.L(MK2_SSI_ATPCompetitive_0)    := 10 ;
    main.L(MK2_NonSSI_ATPCompetitive_0) := 10 ;
    main.L(MK2_SSI_NonCompetitive_0)    := 10 ;
    main.L(MK2_NoInhibitor_MK2changesp38KDATP_0) := 10 ;
    main.L(MK2_NoInhibitor_0)           := 10 ;
    main.L(MK2_NoInhibitor_SubstrateInhibition_0) := 10 ;
    main.L(MK2_NoInhibitor_phosphoMK2bindsATF2_0) := 10 ;
    main.L(MK2_NoInhibitor_MK2changesp38KDATF2_0) := 10 ;
    main.L(active_p38_NonSSI_ATPCompetitive_MK2changesp38_0) := 0.5 ;
    main.L(active_p38_SSI_ATPCompetitive_MK2changesp38_0) := 0.5 ;
    main.L(active_p38_NoInhibitor_ATPdepletion_0) := 0.5 ;
    main.L(active_p38_NoInhibitor_MK2changesp38kc_0) := 0.5 ;
    main.L(active_p38_NonSSI_NonCompetitive_0) := 0.5 ;
    main.L(active_p38_SSI_ATPCompetitive_0) := 0.5 ;
    main.L(active_p38_NonSSI_ATPCompetitive_0) := 0.5 ;
    main.L(active_p38_SSI_NonCompetitive_0) := 0.5 ;
    main.L(active_p38_NoInhibitor_MK2changesp38KDATP_0) := 0.5 ;
    main.L(active_p38_NoInhibitor_0)    := 0.5 ;
    main.L(active_p38_NoInhibitor_SubstrateInhibition_0) := 0.5 ;
    main.L(active_p38_NoInhibitor_phosphoMK2bindsATF2_0) := 0.5 ;
    main.L(active_p38_NoInhibitor_MK2changesp38KDATF2_0) := 0.5 ;


# Initial condition UPPER bounds .....................
# Zero initial conditions:
    main.U(ADP_NonSSI_ATPCompetitive_MK2changesp38_0) := 0 ;
    main.U(ADP_SSI_ATPCompetitive_MK2changesp38_0) := 0 ;
    main.U(ADP_NoInhibitor_ATPdepletion_0) := 0 ;
    main.U(ADP_NoInhibitor_MK2changesp38kc_0) := 0 ;
    main.U(ADP_NonSSI_NonCompetitive_0) := 0 ;
    main.U(ADP_SSI_ATPCompetitive_0)    := 0 ;
    main.U(ADP_NonSSI_ATPCompetitive_0) := 0 ;
    main.U(ADP_SSI_NonCompetitive_0)    := 0 ;
    main.U(ADP_NoInhibitor_MK2changesp38KDATP_0) := 0 ;
    main.U(ADP_NoInhibitor_0)           := 0 ;
    main.U(ADP_NoInhibitor_SubstrateInhibition_0) := 0 ;
    main.U(ADP_NoInhibitor_phosphoMK2bindsATF2_0) := 0 ;
    main.U(ADP_NoInhibitor_MK2changesp38KDATF2_0) := 0 ;
    main.U(Postp38_NoInhibitor_MK2changesp38kc_0) := 0 ;
    main.U(Postp38_NoInhibitor_MK2changesp38KDATP_0) := 0 ;
    main.U(Postp38_NoInhibitor_MK2changesp38KDATF2_0) := 0 ;
    main.U(p38_ATF2_NonSSI_ATPCompetitive_MK2changesp38_0) := 0 ;
    main.U(p38_ATF2_SSI_ATPCompetitive_MK2changesp38_0) := 0 ;
    main.U(p38_ATF2_NoInhibitor_ATPdepletion_0) := 0 ;
    main.U(p38_ATF2_NoInhibitor_MK2changesp38kc_0) := 0 ;
    main.U(p38_ATF2_NonSSI_NonCompetitive_0) := 0 ;
    main.U(p38_ATF2_SSI_ATPCompetitive_0) := 0 ;
    main.U(p38_ATF2_NonSSI_ATPCompetitive_0) := 0 ;
    main.U(p38_ATF2_SSI_NonCompetitive_0) := 0 ;
    main.U(p38_ATF2_NoInhibitor_MK2changesp38KDATP_0) := 0 ;
    main.U(p38_ATF2_NoInhibitor_0)      := 0 ;
    main.U(p38_ATF2_NoInhibitor_SubstrateInhibition_0) := 0 ;
    main.U(p38_ATF2_NoInhibitor_phosphoMK2bindsATF2_0) := 0 ;
    main.U(p38_ATF2_NoInhibitor_MK2changesp38KDATF2_0) := 0 ;
    main.U(p38_ATF2_Iatpcomp_NonSSI_ATPCompetitive_MK2changesp38_0) := 0 ;
    main.U(p38_ATF2_Iatpcomp_SSI_ATPCompetitive_MK2changesp38_0) := 0 ;
    main.U(p38_ATF2_Iatpcomp_SSI_ATPCompetitive_0) := 0 ;
    main.U(p38_ATF2_Iatpcomp_NonSSI_ATPCompetitive_0) := 0 ;
    main.U(p38_ATF2_Inoncomp_NonSSI_NonCompetitive_0) := 0 ;
    main.U(p38_ATF2_Inoncomp_SSI_NonCompetitive_0) := 0 ;
    main.U(p38_ATP_NonSSI_ATPCompetitive_MK2changesp38_0) := 0 ;
    main.U(p38_ATP_SSI_ATPCompetitive_MK2changesp38_0) := 0 ;
    main.U(p38_ATP_NoInhibitor_ATPdepletion_0) := 0 ;
    main.U(p38_ATP_NoInhibitor_MK2changesp38kc_0) := 0 ;
    main.U(p38_ATP_NonSSI_NonCompetitive_0) := 0 ;
    main.U(p38_ATP_SSI_ATPCompetitive_0) := 0 ;
    main.U(p38_ATP_NonSSI_ATPCompetitive_0) := 0 ;
    main.U(p38_ATP_SSI_NonCompetitive_0) := 0 ;
    main.U(p38_ATP_NoInhibitor_MK2changesp38KDATP_0) := 0 ;
    main.U(p38_ATP_NoInhibitor_0)       := 0 ;
    main.U(p38_ATP_NoInhibitor_SubstrateInhibition_0) := 0 ;
    main.U(p38_ATP_NoInhibitor_phosphoMK2bindsATF2_0) := 0 ;
    main.U(p38_ATP_NoInhibitor_MK2changesp38KDATF2_0) := 0 ;
    main.U(p38_ATP_ATF2_NonSSI_ATPCompetitive_MK2changesp38_0) := 0 ;
    main.U(p38_ATP_ATF2_SSI_ATPCompetitive_MK2changesp38_0) := 0 ;
    main.U(p38_ATP_ATF2_NoInhibitor_ATPdepletion_0) := 0 ;
    main.U(p38_ATP_ATF2_NoInhibitor_MK2changesp38kc_0) := 0 ;
    main.U(p38_ATP_ATF2_NonSSI_NonCompetitive_0) := 0 ;
    main.U(p38_ATP_ATF2_SSI_ATPCompetitive_0) := 0 ;
    main.U(p38_ATP_ATF2_NonSSI_ATPCompetitive_0) := 0 ;
    main.U(p38_ATP_ATF2_SSI_NonCompetitive_0) := 0 ;
    main.U(p38_ATP_ATF2_NoInhibitor_MK2changesp38KDATP_0) := 0 ;
    main.U(p38_ATP_ATF2_NoInhibitor_0)  := 0 ;
    main.U(p38_ATP_ATF2_NoInhibitor_SubstrateInhibition_0) := 0 ;
    main.U(p38_ATP_ATF2_NoInhibitor_phosphoMK2bindsATF2_0) := 0 ;
    main.U(p38_ATP_ATF2_NoInhibitor_MK2changesp38KDATF2_0) := 0 ;
    main.U(p38_ATP_ATF2_Inoncomp_NonSSI_NonCompetitive_0) := 0 ;
    main.U(p38_ATP_ATF2_Inoncomp_SSI_NonCompetitive_0) := 0 ;
    main.U(p38_ATP_Inoncomp_NonSSI_NonCompetitive_0) := 0 ;
    main.U(p38_ATP_Inoncomp_SSI_NonCompetitive_0) := 0 ;
    main.U(p38_ATP_MK2_NonSSI_ATPCompetitive_MK2changesp38_0) := 0 ;
    main.U(p38_ATP_MK2_SSI_ATPCompetitive_MK2changesp38_0) := 0 ;
    main.U(p38_ATP_MK2_NoInhibitor_ATPdepletion_0) := 0 ;
    main.U(p38_ATP_MK2_NoInhibitor_MK2changesp38kc_0) := 0 ;
    main.U(p38_ATP_MK2_NonSSI_NonCompetitive_0) := 0 ;
    main.U(p38_ATP_MK2_SSI_ATPCompetitive_0) := 0 ;
    main.U(p38_ATP_MK2_NonSSI_ATPCompetitive_0) := 0 ;
    main.U(p38_ATP_MK2_SSI_NonCompetitive_0) := 0 ;
    main.U(p38_ATP_MK2_NoInhibitor_MK2changesp38KDATP_0) := 0 ;
    main.U(p38_ATP_MK2_NoInhibitor_0)   := 0 ;
    main.U(p38_ATP_MK2_NoInhibitor_SubstrateInhibition_0) := 0 ;
    main.U(p38_ATP_MK2_NoInhibitor_phosphoMK2bindsATF2_0) := 0 ;
    main.U(p38_ATP_MK2_NoInhibitor_MK2changesp38KDATF2_0) := 0 ;
    main.U(p38_ATP_MK2_Inoncomp_NonSSI_NonCompetitive_0) := 0 ;
    main.U(p38_ATP_MK2_Inoncomp_SSI_NonCompetitive_0) := 0 ;
    main.U(p38_ATP_phosphoATF2_NoInhibitor_SubstrateInhibition_0) := 0 ;
    main.U(p38_ATP_phosphoMK2_NoInhibitor_SubstrateInhibition_0) := 0 ;
    main.U(p38_Iatpcomp_NonSSI_ATPCompetitive_MK2changesp38_0) := 0 ;
    main.U(p38_Iatpcomp_SSI_ATPCompetitive_MK2changesp38_0) := 0 ;
    main.U(p38_Iatpcomp_SSI_ATPCompetitive_0) := 0 ;
    main.U(p38_Iatpcomp_NonSSI_ATPCompetitive_0) := 0 ;
    main.U(p38_Inoncomp_NonSSI_NonCompetitive_0) := 0 ;
    main.U(p38_Inoncomp_SSI_NonCompetitive_0) := 0 ;
    main.U(p38_MK2_NonSSI_ATPCompetitive_MK2changesp38_0) := 0 ;
    main.U(p38_MK2_SSI_ATPCompetitive_MK2changesp38_0) := 0 ;
    main.U(p38_MK2_NoInhibitor_ATPdepletion_0) := 0 ;
    main.U(p38_MK2_NoInhibitor_MK2changesp38kc_0) := 0 ;
    main.U(p38_MK2_NonSSI_NonCompetitive_0) := 0 ;
    main.U(p38_MK2_SSI_ATPCompetitive_0) := 0 ;
    main.U(p38_MK2_NonSSI_ATPCompetitive_0) := 0 ;
    main.U(p38_MK2_SSI_NonCompetitive_0) := 0 ;
    main.U(p38_MK2_NoInhibitor_MK2changesp38KDATP_0) := 0 ;
    main.U(p38_MK2_NoInhibitor_0)       := 0 ;
    main.U(p38_MK2_NoInhibitor_SubstrateInhibition_0) := 0 ;
    main.U(p38_MK2_NoInhibitor_phosphoMK2bindsATF2_0) := 0 ;
    main.U(p38_MK2_NoInhibitor_MK2changesp38KDATF2_0) := 0 ;
    main.U(p38_MK2_Iatpcomp_NonSSI_ATPCompetitive_MK2changesp38_0) := 0 ;
    main.U(p38_MK2_Iatpcomp_SSI_ATPCompetitive_MK2changesp38_0) := 0 ;
    main.U(p38_MK2_Iatpcomp_SSI_ATPCompetitive_0) := 0 ;
    main.U(p38_MK2_Iatpcomp_NonSSI_ATPCompetitive_0) := 0 ;
    main.U(p38_MK2_Inoncomp_NonSSI_NonCompetitive_0) := 0 ;
    main.U(p38_MK2_Inoncomp_SSI_NonCompetitive_0) := 0 ;
    main.U(p38_phosphoATF2_NoInhibitor_SubstrateInhibition_0) := 0 ;
    main.U(p38_phosphoMK2_NoInhibitor_SubstrateInhibition_0) := 0 ;
    main.U(pMK2_ATF2_NoInhibitor_phosphoMK2bindsATF2_0) := 0 ;
    main.U(phospho_ATF2_NonSSI_ATPCompetitive_MK2changesp38_0) := 0 ;
    main.U(phospho_ATF2_SSI_ATPCompetitive_MK2changesp38_0) := 0 ;
    main.U(phospho_ATF2_NoInhibitor_ATPdepletion_0) := 0 ;
    main.U(phospho_ATF2_NoInhibitor_MK2changesp38kc_0) := 0 ;
    main.U(phospho_ATF2_NonSSI_NonCompetitive_0) := 0 ;
    main.U(phospho_ATF2_SSI_ATPCompetitive_0) := 0 ;
    main.U(phospho_ATF2_NonSSI_ATPCompetitive_0) := 0 ;
    main.U(phospho_ATF2_SSI_NonCompetitive_0) := 0 ;
    main.U(phospho_ATF2_NoInhibitor_MK2changesp38KDATP_0) := 0 ;
    main.U(phospho_ATF2_NoInhibitor_0)  := 0 ;
    main.U(phospho_ATF2_NoInhibitor_SubstrateInhibition_0) := 0 ;
    main.U(phospho_ATF2_NoInhibitor_phosphoMK2bindsATF2_0) := 0 ;
    main.U(phospho_ATF2_NoInhibitor_MK2changesp38KDATF2_0) := 0 ;
    main.U(phospho_MK2_NonSSI_ATPCompetitive_MK2changesp38_0) := 0 ;
    main.U(phospho_MK2_SSI_ATPCompetitive_MK2changesp38_0) := 0 ;
    main.U(phospho_MK2_NoInhibitor_ATPdepletion_0) := 0 ;
    main.U(phospho_MK2_NoInhibitor_MK2changesp38kc_0) := 0 ;
    main.U(phospho_MK2_NonSSI_NonCompetitive_0) := 0 ;
    main.U(phospho_MK2_SSI_ATPCompetitive_0) := 0 ;
    main.U(phospho_MK2_NonSSI_ATPCompetitive_0) := 0 ;
    main.U(phospho_MK2_SSI_NonCompetitive_0) := 0 ;
    main.U(phospho_MK2_NoInhibitor_MK2changesp38KDATP_0) := 0 ;
    main.U(phospho_MK2_NoInhibitor_0)   := 0 ;
    main.U(phospho_MK2_NoInhibitor_SubstrateInhibition_0) := 0 ;
    main.U(phospho_MK2_NoInhibitor_phosphoMK2bindsATF2_0) := 0 ;
    main.U(phospho_MK2_NoInhibitor_MK2changesp38KDATF2_0) := 0 ;
    main.U(post_p38_ATF2_NoInhibitor_MK2changesp38kc_0) := 0 ;
    main.U(post_p38_ATF2_NoInhibitor_MK2changesp38KDATP_0) := 0 ;
    main.U(post_p38_ATF2_NoInhibitor_MK2changesp38KDATF2_0) := 0 ;
    main.U(post_p38_ATF2_Iatpcomp_SSI_ATPCompetitive_MK2changesp38_0) := 0 ;
    main.U(post_p38_ATP_NoInhibitor_MK2changesp38kc_0) := 0 ;
    main.U(post_p38_ATP_NoInhibitor_MK2changesp38KDATP_0) := 0 ;
    main.U(post_p38_ATP_NoInhibitor_MK2changesp38KDATF2_0) := 0 ;
    main.U(post_p38_ATP_ATF2_NoInhibitor_MK2changesp38kc_0) := 0 ;
    main.U(post_p38_ATP_ATF2_NoInhibitor_MK2changesp38KDATP_0) := 0 ;
    main.U(post_p38_ATP_ATF2_NoInhibitor_MK2changesp38KDATF2_0) := 0 ;
    main.U(post_p38_ATP_MK2_NonSSI_ATPCompetitive_MK2changesp38_0) := 0 ;
    main.U(post_p38_ATP_MK2_NoInhibitor_MK2changesp38kc_0) := 0 ;
    main.U(post_p38_ATP_MK2_NoInhibitor_MK2changesp38KDATP_0) := 0 ;
    main.U(post_p38_ATP_MK2_NoInhibitor_MK2changesp38KDATF2_0) := 0 ;
    main.U(post_p38_MK2_NoInhibitor_MK2changesp38kc_0) := 0 ;
    main.U(post_p38_MK2_NoInhibitor_MK2changesp38KDATP_0) := 0 ;
    main.U(post_p38_MK2_NoInhibitor_MK2changesp38KDATF2_0) := 0 ;
    main.U(postp38_NonSSI_ATPCompetitive_MK2changesp38_0) := 0 ;
    main.U(postp38_SSI_ATPCompetitive_MK2changesp38_0) := 0 ;
    main.U(postp38_ATF2_NonSSI_ATPCompetitive_MK2changesp38_0) := 0 ;
    main.U(postp38_ATF2_SSI_ATPCompetitive_MK2changesp38_0) := 0 ;
    main.U(postp38_ATF2_Iatpcomp_NonSSI_ATPCompetitive_MK2changesp38_0) := 0 ;
    main.U(postp38_ATP_NonSSI_ATPCompetitive_MK2changesp38_0) := 0 ;
    main.U(postp38_ATP_SSI_ATPCompetitive_MK2changesp38_0) := 0 ;
    main.U(postp38_ATP_ATF2_NonSSI_ATPCompetitive_MK2changesp38_0) := 0 ;
    main.U(postp38_ATP_ATF2_SSI_ATPCompetitive_MK2changesp38_0) := 0 ;
    main.U(postp38_ATP_MK2_SSI_ATPCompetitive_MK2changesp38_0) := 0 ;
    main.U(postp38_Iatpcomp_NonSSI_ATPCompetitive_MK2changesp38_0) := 0 ;
    main.U(postp38_Iatpcomp_SSI_ATPCompetitive_MK2changesp38_0) := 0 ;
    main.U(postp38_MK2_NonSSI_ATPCompetitive_MK2changesp38_0) := 0 ;
    main.U(postp38_MK2_SSI_ATPCompetitive_MK2changesp38_0) := 0 ;
    main.U(postp38_MK2_Iatpcomp_NonSSI_ATPCompetitive_MK2changesp38_0) := 0 ;
    main.U(postp38_MK2_Iatpcomp_SSI_ATPCompetitive_MK2changesp38_0) := 0 ;
# Non-zero initial conditions:
    main.U(ATF2_NonSSI_ATPCompetitive_MK2changesp38_0) := 100 ;
    main.U(ATF2_SSI_ATPCompetitive_MK2changesp38_0) := 100 ;
    main.U(ATF2_NoInhibitor_ATPdepletion_0) := 100 ;
    main.U(ATF2_NoInhibitor_MK2changesp38kc_0) := 100 ;
    main.U(ATF2_NonSSI_NonCompetitive_0) := 100 ;
    main.U(ATF2_SSI_ATPCompetitive_0)   := 100 ;
    main.U(ATF2_NonSSI_ATPCompetitive_0) := 100 ;
    main.U(ATF2_SSI_NonCompetitive_0)   := 100 ;
    main.U(ATF2_NoInhibitor_MK2changesp38KDATP_0) := 100 ;
    main.U(ATF2_NoInhibitor_0)          := 100 ;
    main.U(ATF2_NoInhibitor_SubstrateInhibition_0) := 100 ;
    main.U(ATF2_NoInhibitor_phosphoMK2bindsATF2_0) := 100 ;
    main.U(ATF2_NoInhibitor_MK2changesp38KDATF2_0) := 100 ;
    main.U(ATP_NonSSI_ATPCompetitive_MK2changesp38_0) := 50000 ;
    main.U(ATP_SSI_ATPCompetitive_MK2changesp38_0) := 50000 ;
    main.U(ATP_NoInhibitor_ATPdepletion_0) := 50000 ;
    main.U(ATP_NoInhibitor_MK2changesp38kc_0) := 50000 ;
    main.U(ATP_NonSSI_NonCompetitive_0) := 50000 ;
    main.U(ATP_SSI_ATPCompetitive_0)    := 50000 ;
    main.U(ATP_NonSSI_ATPCompetitive_0) := 50000 ;
    main.U(ATP_SSI_NonCompetitive_0)    := 50000 ;
    main.U(ATP_NoInhibitor_MK2changesp38KDATP_0) := 50000 ;
    main.U(ATP_NoInhibitor_0)           := 50000 ;
    main.U(ATP_NoInhibitor_SubstrateInhibition_0) := 50000 ;
    main.U(ATP_NoInhibitor_phosphoMK2bindsATF2_0) := 50000 ;
    main.U(ATP_NoInhibitor_MK2changesp38KDATF2_0) := 50000 ;
    main.U(I_atpcomp_NonSSI_ATPCompetitive_MK2changesp38_0) := 1000 ;
    main.U(I_atpcomp_SSI_ATPCompetitive_MK2changesp38_0) := 1000 ;
    main.U(I_atpcomp_SSI_ATPCompetitive_0) := 1000 ;
    main.U(I_atpcomp_NonSSI_ATPCompetitive_0) := 1000 ;
    main.U(I_noncomp_NonSSI_NonCompetitive_0) := 1000 ;
    main.U(I_noncomp_SSI_NonCompetitive_0) := 1000 ;
    main.U(MK2_NonSSI_ATPCompetitive_MK2changesp38_0) := 10 ;
    main.U(MK2_SSI_ATPCompetitive_MK2changesp38_0) := 10 ;
    main.U(MK2_NoInhibitor_ATPdepletion_0) := 10 ;
    main.U(MK2_NoInhibitor_MK2changesp38kc_0) := 10 ;
    main.U(MK2_NonSSI_NonCompetitive_0) := 10 ;
    main.U(MK2_SSI_ATPCompetitive_0)    := 10 ;
    main.U(MK2_NonSSI_ATPCompetitive_0) := 10 ;
    main.U(MK2_SSI_NonCompetitive_0)    := 10 ;
    main.U(MK2_NoInhibitor_MK2changesp38KDATP_0) := 10 ;
    main.U(MK2_NoInhibitor_0)           := 10 ;
    main.U(MK2_NoInhibitor_SubstrateInhibition_0) := 10 ;
    main.U(MK2_NoInhibitor_phosphoMK2bindsATF2_0) := 10 ;
    main.U(MK2_NoInhibitor_MK2changesp38KDATF2_0) := 10 ;
    main.U(active_p38_NonSSI_ATPCompetitive_MK2changesp38_0) := 0.5 ;
    main.U(active_p38_SSI_ATPCompetitive_MK2changesp38_0) := 0.5 ;
    main.U(active_p38_NoInhibitor_ATPdepletion_0) := 0.5 ;
    main.U(active_p38_NoInhibitor_MK2changesp38kc_0) := 0.5 ;
    main.U(active_p38_NonSSI_NonCompetitive_0) := 0.5 ;
    main.U(active_p38_SSI_ATPCompetitive_0) := 0.5 ;
    main.U(active_p38_NonSSI_ATPCompetitive_0) := 0.5 ;
    main.U(active_p38_SSI_NonCompetitive_0) := 0.5 ;
    main.U(active_p38_NoInhibitor_MK2changesp38KDATP_0) := 0.5 ;
    main.U(active_p38_NoInhibitor_0)    := 0.5 ;
    main.U(active_p38_NoInhibitor_SubstrateInhibition_0) := 0.5 ;
    main.U(active_p38_NoInhibitor_phosphoMK2bindsATF2_0) := 0.5 ;
    main.U(active_p38_NoInhibitor_MK2changesp38KDATF2_0) := 0.5 ;

INTERMEDIATE
    Rxn7_Kf_1                           := main.P(P_kf_ATF2) ;
    Rxn5_Kf_1                           := main.P(P_kf_ATF2) ;
    Rxn10_Kf_1                          := main.P(P_kf_ssi) ;
    RxnMK2_Kf_1                         := main.P(P_kc_p38MK2) ;
    Rxn6_Kf_1                           := main.P(P_kf_ATP) ;
    Rxn25_Kf_1                          := main.P(P_kf_ATF2) ;
    Rxn10_Kf_2                          := main.P(P_kf_ssi) ;
    Rxn19_Kf_1                          := main.P(P_kf_postATP) ;
    Rxn6a_Kf_1                          := main.P(P_kf_postATP) ;
    Rxn8_Kf_1                           := main.P(P_kf_MK2ATF2) ;
    Rxn10_Kf_3                          := main.P(P_kf_i) ;
    Rxn24_Kf_1                          := main.P(P_kf_ATF2) ;
    RxnATF2_Kf_1                        := main.P(P_kc_p38ATF2) ;
    Rxn7_Kf_2                           := main.P(P_kf_ATF2) ;
    Rxn12_Kf_1                          := main.P(P_kf_ATF2) ;
    Rxn18_Kf_1                          := main.P(P_kf_MK2) ;
    Rxn6_Kf_2                           := main.P(P_kf_ATP) ;
    Rxn6_Kf_3                           := main.P(P_kf_ATP) ;
    Rxn7_Kf_3                           := main.P(P_kf_ATF2) ;
    Rxn2_Kf_1                           := main.P(P_kf_MK2) ;
    Rxn1_Kf_1                           := main.P(P_kf_MK2) ;
    Rxn10_Kf_4                          := main.P(P_kf_i) ;
    Rxn5_Kf_2                           := main.P(P_kf_ATF2) ;
    Rxn21_Kf_1                          := main.P(P_kc_p38relax) ;
    Rxn19_Kf_2                          := main.P(P_kf_postATP) ;
    RxnMK2_Kf_2                         := main.P(P_kc_p38MK2) ;
    RxnMK2_Kf_3                         := main.P(P_kc_p38MK2) ;
    Rxn7_Kf_4                           := main.P(P_kf_ATF2) ;
    Rxn2_Kf_2                           := main.P(P_kf_MK2) ;
    Rxn21_Kf_2                          := main.P(P_kc_p38relax) ;
    Rxn3_Kf_1                           := main.P(P_kf_ATP) ;
    Rxn12b_Kf_1                         := main.P(P_kf_ATF2) ;
    Rxn21_Kf_3                          := main.P(P_kc_p38relax) ;
    Rxn14_Kf_1                          := main.P(P_kf_postATF2) ;
    Rxn_Kf_1                            := main.P(P_kf_ATP) ;
    Rxn9_Kr_1                           := main.X(P_kr_ssi) ;
    Rxn18_Kf_2                          := main.P(P_kf_MK2) ;
    Rxn12b_Kf                           := main.P(P_kf_ATF2) ;
    Rxn1_Kf_2                           := main.P(P_kf_MK2) ;
    Rxn13_Kf_1                          := main.P(P_kc_p38relax) ;
    Rxn5_Kf_3                           := main.P(P_kf_ATF2) ;
    RxnMK2_Kf_4                         := main.P(P_kc_p38MK2) ;
    Rxn9_Kf_1                           := main.P(P_kf_i) ;
    Rxn3_Kf_2                           := main.P(P_kf_ATP) ;
    Rxn15_Kr_2                          := 1/(1-main.P(P_f))*main.X(P_kr_ssi) ;
    Rxn16_Kf_1                          := main.P(P_kf_postATP) ;
    Rxn6_Kf_4                           := main.P(P_kf_ATP) ;
    Rxn2_Kf_3                           := main.P(P_kf_MK2) ;
    Rxn_Kf_2                            := main.P(P_kf_ATP) ;
    Rxn19_Kf_3                          := main.P(P_kf_postATP) ;
    Rxn17_Kf_1                          := main.P(P_kf_MK2) ;
    RxnATF2_Kf_2                        := main.P(P_kc_p38ATF2) ;
    Rxn1_Kf_3                           := main.P(P_kf_MK2) ;
    Rxn3_Kf_3                           := main.P(P_kf_ATP) ;
    Rxn6_Kf_5                           := main.P(P_kf_ATP) ;
    Rxn14_Kf_2                          := main.P(P_kf_postATF2) ;
    Rxn16_Kf_2                          := main.P(P_kf_ssi) ;
    RxnATF2a_Kf_1                       := main.P(P_kc_p38ATF2) ;
    Rxn18_Kf_3                          := main.P(P_kf_i) ;
    RxnMK2_Kf_5                         := main.P(P_kc_p38MK2) ;
    Rxn15_Kf_1                          := main.P(P_kf_postATF2) ;
    RxnMK2_Kf_6                         := main.P(P_kc_p38MK2) ;
    Rxn20_Kf_1                          := main.P(P_kf_ATP) ;
    Rxn10_Kf_5                          := main.P(P_kf_ssi) ;
    Rxn13_Kf_2                          := main.P(P_kc_p38relax) ;
    Rxn18_Kr_2                          := 1/(1-main.P(P_f))*main.X(P_kr_ssi) ;
    Rxn3_Kf_4                           := main.P(P_kf_ATP) ;
    Rxn3_Kf_5                           := main.P(P_kf_ATP) ;
    Rxn7_Kf_5                           := main.P(P_kf_ATF2) ;
    Rxn7_Kf_6                           := main.P(P_kf_ATF2) ;
    Rxn16_Kf_3                          := main.P(P_kf_postATP) ;
    Rxn16_Kf_4                          := main.P(P_kf_ATP) ;
    Rxn20_Kf_2                          := main.P(P_kc_p38MK2) ;
    Rxn3_Kf_6                           := main.P(P_kf_ATP) ;
    Rxn14_Kf_3                          := main.P(P_kf_ATF2) ;
    Rxn21_Kf_4                          := main.P(P_kc_p38relax) ;
    Rxn6_Kf_6                           := main.P(P_kf_ATP) ;
    Rxn2_Kf_4                           := main.P(P_kf_MK2) ;
    RxnMK2_Kf_7                         := main.P(P_kc_p38MK2) ;
    Rxn7_Kf_7                           := main.P(P_kf_ATF2) ;
    Rxn12b_Kr_1                         := main.X(P_kr_ATF2) ;
    Rxn7_Kr_8                           := main.X(P_kr_ATF2) ;
    Rxn6a_Kf_2                          := main.P(P_kf_postATP) ;
    Rxn20_Kf_3                          := main.P(P_kc_p38MK2) ;
    Rxn17_Kr_4                          := main.X(P_kr_ssi) ;
    Rxn1_Kf_4                           := main.P(P_kf_MK2) ;
    Rxn7_Kf_8                           := main.P(P_kf_ATF2) ;
    Rxn10_Kr_4                          := 1/(1-main.P(P_f))*main.X(P_kr_ssi) ;
    Rxn19_Kf_4                          := main.P(P_kf_ATP) ;
    Rxn12b_Kr                           := main.X(P_kr_ATF2) ;
    Rxn9b_Kf_1                          := main.P(P_kf_i) ;
    Rxn13b_Kf_1                         := main.P(P_kf_MK2) ;
    Rxn12_Kr_2                          := main.X(P_kr_ATF2) ;
    Rxn25_Kf                            := main.P(P_kf_ATF2) ;
    Rxn22_Kf_1                          := main.P(P_kf_MK2) ;
    Rxn7_Kf_9                           := main.P(P_kf_ATF2) ;
    Rxn5_Kf_4                           := main.P(P_kf_ATF2) ;
    Rxn13c_Kf_1                         := main.P(P_kf_MK2) ;
    SubstrateInhibition_Rxn8_Kf         := main.P(P_kf_MK2) ;
    Rxn15_Kf_2                          := main.P(P_kf_ssi) ;
    Rxn22_Kf                            := main.P(P_kf_MK2) ;
    Rxn5_Kf_5                           := main.P(P_kf_ATF2) ;
    RxnATF2_Kf_3                        := main.P(P_kc_p38ATF2) ;
    Rxn3_Kf_7                           := main.P(P_kf_ATP) ;
    Rxn11b_Kf_1                         := main.P(P_kf_ssi) ;
    Rxn1_Kf_5                           := main.P(P_kf_MK2) ;
    Rxn9b_Kf                            := main.P(P_kf_ssi) ;
    Rxn11_Kr_3                          := main.X(P_kr_ssi) ;
    Rxn2_Kf_5                           := main.P(P_kf_MK2) ;
    RxnMK2_Kf_8                         := main.P(P_kc_p38MK2) ;
    Rxn6_Kf_7                           := main.P(P_kf_ATP) ;
    Rxn1_Kf_6                           := main.P(P_kf_MK2) ;
    SubstrateInhibition_Rxn11_Kf        := main.P(P_kf_ATF2) ;
    Rxn_Kf_3                            := main.P(P_kf_ATP) ;
    Rxn21_Kf_5                          := main.P(P_kc_p38relax) ;
    Rxn2_Kf_6                           := main.P(P_kf_MK2) ;
    Rxn15_Kf_3                          := main.P(P_kf_postATF2) ;
    Rxn16_Kf_5                          := main.P(P_kf_postATP) ;
    RxnATF2_Kf_4                        := main.P(P_kc_p38ATF2) ;
    Rxn17_Kf_2                          := main.P(P_kf_MK2) ;
    Rxn15_Kf_4                          := main.P(P_kf_i) ;
    Rxn12_Kf_2                          := main.P(P_kf_ATF2) ;
    Rxn7_Kr_9                           := main.X(P_kr_ATF2) ;
    Rxn21_Kf_6                          := main.P(P_kf_ATP) ;
    Rxn7_Kf_10                          := main.P(P_kf_ATF2) ;
    Rxn9_Kf_2                           := main.P(P_kf_ssi) ;
    Rxn1_Kf_7                           := main.P(P_kf_MK2) ;
    Rxn5_Kf_6                           := main.P(P_kf_ATF2) ;
    Rxn5_Kf_7                           := main.P(P_kf_ATF2) ;
    SubstrateInhibition_Rxn10_Kf        := main.P(P_kf_MK2) ;
    Rxn2_Kr_7                           := main.X(P_kr_MK2) ;
    RxnATF2_Kf_5                        := main.P(P_kc_p38ATF2) ;
    RxnATF2_Kf_6                        := main.P(P_kc_p38ATF2) ;
    Rxn5_Kr_5                           := main.X(P_kr_ATF2) ;
    Rxn15_Kf_5                          := main.P(P_kf_postATF2) ;
    Rxn17_Kf_3                          := main.P(P_kf_MK2) ;
    Rxn23_Kf_1                          := main.P(P_kf_MK2) ;
    Rxn20_Kf_4                          := main.P(P_kc_p38MK2) ;
    Rxn9_Kf_3                           := main.P(P_kf_ssi) ;
    RxnMK2_Kf_9                         := main.P(P_kc_p38MK2) ;
    Rxn12_Kf_3                          := main.P(P_kf_ssi) ;
    Rxn5_Kr_6                           := main.X(P_kr_ATF2) ;
    Rxn6a_Kf_3                          := main.P(P_kf_postATP) ;
    Rxn2_Kf_7                           := main.P(P_kf_MK2) ;
    Rxn1_Kr_7                           := main.X(P_kr_MK2) ;
    Rxn_Kf_4                            := main.P(P_kf_ATP) ;
    Rxn11b_Kf                           := main.P(P_kf_i) ;
    Rxn7_Kr_10                          := main.X(P_kr_ATF2) ;
    Rxn7_Kf_11                          := main.P(P_kf_ATF2) ;
    Rxn1_Kf_8                           := main.P(P_kf_MK2) ;
    Rxn13_Kf_3                          := main.P(P_kf_MK2) ;
    RxnATF2_Kf_7                        := main.P(P_kc_p38ATF2) ;
    Rxn11_Kf_1                          := main.P(P_kf_i) ;
    Rxn16_Kf_6                          := main.P(P_kf_i) ;
    Rxn3_Kf_8                           := main.P(P_kf_ATP) ;
    Rxn2_Kr_8                           := main.X(P_kr_MK2) ;
    Rxn11_Kf_2                          := main.P(P_kf_ssi) ;
    Rxn2_Kr_9                           := main.X(P_kr_MK2) ;
    Rxn13b_Kf                           := main.P(P_kf_MK2) ;
    Rxn5_Kf_8                           := main.P(P_kf_ATF2) ;
    Rxn12_Kf                            := main.P(P_kf_ATF2) ;
    Rxn2_Kf_8                           := main.P(P_kf_MK2) ;
    Rxn_Kf_5                            := main.P(P_kf_ATP) ;
    RxnATF2_Kf_8                        := main.P(P_kc_p38ATF2) ;
    Rxn2_Kf_9                           := main.P(P_kf_MK2) ;
    Rxn1_Kf_9                           := main.P(P_kf_MK2) ;
    Rxn6_Kf_8                           := main.P(P_kf_ATP) ;
    Rxn23_Kf                            := main.P(P_kf_MK2) ;
    Rxn18_Kr_6                          := main.X(P_kr_i) ;
    RxnMK2_Kf_10                        := main.P(P_kc_p38MK2) ;
    Rxn24_Kf                            := main.P(P_kf_ATF2) ;
    Rxn11_Kf_3                          := main.P(P_kf_i) ;
    Rxn2_Kr_10                          := main.X(P_kr_MK2) ;
    Rxn16_Kr_4                          := main.X(P_kr_ATP) ;
    Rxn3_Kf_9                           := main.P(P_kf_ATP) ;
    Rxn23_Kr                            := (1-main.P(P_f))*main.X(P_kr_MK2) ;
    Rxn_Kf_6                            := main.P(P_kf_ATP) ;
    Rxn3_Kr_7                           := main.X(P_kr_ATP) ;
    Rxn3_Kf_10                          := main.P(P_kf_ATP) ;
    Rxn5_Kr_7                           := main.X(P_kr_ATF2) ;
    Rxn5_Kf_9                           := main.P(P_kf_ATF2) ;
    Rxn3_Kf_11                          := main.P(P_kf_ATP) ;
    Rxn9_Kf_4                           := main.P(P_kf_ssi) ;
    Rxn12_Kr_3                          := main.X(P_kr_ATF2) ;
    Rxn25_Kr                            := main.X(P_kr_ATF2) ;
    Rxn_Kf_7                            := main.P(P_kf_ATP) ;
    Rxn17_Kf_4                          := main.P(P_kf_i) ;
    Rxn_Kf_8                            := main.P(P_kf_ATP) ;
    Rxn17_Kf_5                          := main.P(P_kf_MK2) ;
    Rxn13c_Kf                           := main.P(P_kf_MK2) ;
    Rxn2_Kr_11                          := main.X(P_kr_MK2) ;
    Rxn6a_Kr_3                          := main.X(P_kr_ATP) ;
    Rxn7_Kf_12                          := main.P(P_kf_ATF2) ;
    Rxn6_Kf_9                           := main.P(P_kf_ATP) ;
    Rxn10b_Kf_1                         := main.P(P_kf_ssi) ;
    Rxn2_Kf_10                          := main.P(P_kf_MK2) ;
    Rxn_Kf_9                            := main.P(P_kf_ATP) ;
    Rxn7_Kr_11                          := main.X(P_kr_ATF2) ;
    Rxn20_Kf_5                          := main.P(P_kc_p38MK2) ;
    Rxn_Kr_11                           := main.X(P_kr_ATP) ;
    Rxn3_Kr_8                           := main.X(P_kr_ATP) ;
    Rxn13c_Kr                           := main.X(P_kr_MK2) ;
    Rxn8_Kf                             := main.P(P_kdeg_ATP)+main.P(P_kc_pMK2ATP)*main.NoInhibitor_ATPdepletion.X(phospho_MK2)/(main.P(P_Km_pMK2ATP)+main.NoInhibitor_ATPdepletion.X(ATP)) ;
    Rxn3_Kr_9                           := main.X(P_kr_ATP) ;
    Rxn6a_Kf_4                          := main.P(P_kf_postATP) ;
    Rxn6_Kf_10                          := main.P(P_kf_ATP) ;
    Rxn3_Kr_10                          := main.X(P_kr_ATP) ;
    Rxn14_Kr_4                          := main.X(P_kr_ATF2) ;
    SubstrateInhibition_Rxn13_Kf        := main.P(P_kf_ATP) ;
    SubstrateInhibition_Rxn9_Kf         := main.P(P_kf_ATP) ;
    RxnATF2a_Kf_2                       := main.P(P_kc_postp38ATF2) ;
    Rxn6a_Kr_4                          := main.X(P_kr_postATP) ;
    Rxn_Kf_10                           := main.P(P_kf_ATP) ;
    Rxn6_Kf_11                          := main.P(P_kf_ATP) ;
    Rxn13b_Kr                           := main.X(P_kr_MK2) ;
    Rxn1_Kr_8                           := main.X(P_kr_MK2) ;
    Rxn13_Kf_4                          := main.P(P_kc_p38relax) ;
    Rxn_Kr_12                           := main.X(P_kr_ATP) ;
    Rxn7_Kr_12                          := main.X(P_kr_ATF2) ;
    Rxn18_Kf_4                          := main.P(P_kf_MK2) ;
    Rxn20_Kf_6                          := main.P(P_kc_p38MK2) ;
    Rxn9_Kr_4                           := main.X(P_kr_ssi) ;
    Rxn5_Kr_8                           := main.X(P_kr_ATF2) ;
    Rxn3_Kf_12                          := main.P(P_kf_ATP) ;
    Rxn16_Kf                            := main.P(P_kf_postATP) ;
    Rxn11_Kr                            := main.X(P_kr_i) ;
    Rxn6a_Kf                            := main.P(P_kf_ATP) ;
    SubstrateInhibition_Rxn12_Kf        := main.P(P_kf_ATF2) ;
    Rxn19_Kr                            := main.X(P_kr_postATP) ;
    Rxn17_Kf_6                          := main.P(P_kf_ssi) ;
    Rxn2_Kr_12                          := main.X(P_kr_MK2) ;
    RxnATF2a_Kf_3                       := main.P(P_kc_postp38ATF2) ;
    Rxn1_Kf_10                          := main.P(P_kf_MK2) ;
    Rxn20_Kf                            := main.P(P_kf_ATP) ;
    Rxn2_Kf_11                          := main.P(P_kf_MK2) ;
    Rxn_Kf_11                           := main.P(P_kf_ATP) ;
    Rxn12_Kr                            := main.X(P_kr_ATF2) ;
    Rxn_Kr                              := main.X(P_kr_ATP) ;
    Rxn11_Kf                            := main.P(P_kf_MK2) ;
    Rxn5_Kr_9                           := main.X(P_kr_ATF2) ;
    Rxn1_Kf_11                          := main.P(P_kf_MK2) ;
    Rxn5_Kr_10                          := main.X(P_kr_ATF2) ;
    Rxn19_Kf_5                          := main.P(P_kf_postATP) ;
    Rxn17_Kr                            := main.X(P_kr_MK2) ;
    SubstrateInhibition_Rxn8_Kr         := main.X(P_kr_MK2) ;
    Rxn14_Kf_4                          := main.P(P_kf_postATF2) ;
    Rxn3_Kr_11                          := main.X(P_kr_ATP) ;
    Rxn13_Kf_5                          := main.P(P_kc_p38relax) ;
    Rxn5_Kr_11                          := main.X(P_kr_ATF2) ;
    Rxn7_Kr                             := main.X(P_kr_ATF2) ;
    Rxn15_Kr_6                          := main.X(P_kr_i) ;
    Rxn18_Kf_5                          := main.P(P_kf_ssi) ;
    Rxn16_Kr_5                          := main.X(P_kr_postATP) ;
    Rxn7_Kf                             := main.P(P_kf_ATF2) ;
    Rxn9b_Kr                            := main.X(P_kr_i) ;
    Rxn_Kf_12                           := main.P(P_kf_ATP) ;
    Rxn2_Kf_12                          := main.P(P_kf_MK2) ;
    Rxn10b_Kf                           := main.P(P_kf_i) ;
    Rxn5_Kf_10                          := main.P(P_kf_ATF2) ;
    Rxn18_Kf_6                          := main.P(P_kf_MK2) ;
    Rxn1_Kr_9                           := main.X(P_kr_MK2) ;
    Rxn3_Kr_12                          := main.X(P_kr_ATP) ;
    Rxn1_Kr_10                          := main.X(P_kr_MK2) ;
    Rxn9_Kf_5                           := main.P(P_kf_i) ;
    Rxn6_Kr_11                          := main.X(P_kr_ATP) ;
    Rxn24_Kr_1                          := main.X(P_kr_ATF2) ;
    RxnATF2a_Kf_4                       := main.P(P_kc_postp38ATF2) ;
    Rxn2_Kf                             := main.P(P_kf_MK2) ;
    RxnATF2_Kf_9                        := main.P(P_kc_p38ATF2) ;
    Rxn15_Kf_6                          := main.P(P_kf_postATF2) ;
    Rxn5_Kf_11                          := main.P(P_kf_ATF2) ;
    Rxn3_Kf                             := main.P(P_kf_ATP) ;
    Rxn13_Kr                            := main.X(P_kr_ATF2) ;
    Rxn16_Kr_6                          := 1/(1-main.P(P_f))*main.X(P_kr_ssi) ;
    Rxn24_Kr                            := main.X(P_kr_ATF2) ;
    Rxn6a_Kr                            := main.X(P_kr_postATP) ;
    Rxn6_Kf_12                          := main.P(P_kf_ATP) ;
    Rxn6_Kr_12                          := main.X(P_kr_ATP) ;
    RxnATF2_Kf_10                       := main.P(P_kc_p38ATF2) ;
    Rxn16_Kr                            := main.X(P_kr_i) ;
    Rxn11b_Kr                           := main.X(P_kr_ssi) ;
    Rxn15_Kf                            := main.P(P_kf_postATF2) ;
    Rxn9_Kr_5                           := main.X(P_kr_i) ;
    Rxn17_Kf                            := main.P(P_kf_MK2) ;
    Rxn6_Kf                             := main.P(P_kf_ATP) ;
    RxnATF2a_Kf                         := main.P(P_kc_p38ATF2) ;
    RxnATF2_Kf_11                       := main.P(P_kc_p38ATF2) ;
    Rxn21_Kf                            := main.P(P_kf_ATP) ;
    RxnATF2_Kf_12                       := main.P(P_kc_p38ATF2) ;
    RxnATF2_Kf                          := main.P(P_kc_p38ATF2) ;
    Rxn1_Kr_11                          := main.X(P_kr_MK2) ;
    Rxn5_Kr_12                          := main.X(P_kr_ATF2) ;
    RxnMK2_Kf_11                        := main.P(P_kc_p38MK2) ;
    Rxn6_Kr                             := main.X(P_kr_ATP) ;
    Rxn2_Kr                             := main.X(P_kr_MK2) ;
    Rxn8_Kr                             := main.P(P_KD_MK2ATF2)*main.P(P_kf_MK2ATF2) ;
    Rxn9_Kf                             := main.P(P_kf_i) ;
    Rxn9_Kr                             := 1/(1-main.P(P_f))*main.X(P_kr_ssi) ;
    Rxn13_Kf_6                          := main.P(P_kf_ATF2) ;
    Rxn15_Kr                            := main.X(P_kr_postATF2) ;
    Rxn10_Kf                            := main.P(P_kf_i) ;
    Rxn1_Kr_12                          := main.X(P_kr_MK2) ;
    Rxn18_Kf                            := main.P(P_kf_MK2) ;
    Rxn13_Kf                            := main.P(P_kc_p38relax) ;
    Rxn22_Kr                            := (1-main.P(P_f))*main.X(P_kr_MK2) ;
    Rxn19_Kf_6                          := main.P(P_kf_ATP) ;
    Rxn3_Kr                             := main.X(P_kr_ATP) ;
    Rxn5_Kr                             := main.X(P_kr_ATF2) ;
    Rxn_Kf                              := main.P(P_kf_ATP) ;
    Rxn14_Kf                            := main.P(P_kf_ATF2) ;
    Rxn5_Kf_12                          := main.P(P_kf_ATF2) ;
    Rxn1_Kf_12                          := main.P(P_kf_MK2) ;
    Rxn19_Kf                            := main.P(P_kf_ATP) ;
    RxnMK2_Kf_12                        := main.P(P_kc_p38MK2) ;
    Rxn1_Kf                             := main.P(P_kf_MK2) ;
    Rxn5_Kf                             := main.P(P_kf_ATF2) ;
    Rxn1_Kr                             := main.X(P_kr_MK2) ;
    Rxn18_Kr                            := main.X(P_kr_MK2) ;
    RxnMK2_Kf                           := main.P(P_kc_p38MK2) ;
    Rxn10_Kr_1                          := 1/(1-main.P(P_f))*main.X(P_kr_ssi) ;
    Rxn6_Kr_1                           := main.X(P_kr_ATP) ;
    Rxn7_Kr_1                           := main.X(P_kr_ATF2) ;
    Rxn14_Kr_1                          := main.X(P_kr_ATF2) ;
    Rxn19_Kr_1                          := main.X(P_kr_ATP) ;
    Rxn15_Kr_1                          := main.X(P_kr_postATF2) ;
    Rxn9b_Kr_1                          := 1/(1-main.P(P_f))*main.X(P_kr_ssi) ;
    Rxn_Kr_1                            := main.X(P_kr_ATP) ;
    Rxn10b_Kr_1                         := 1/(1-main.P(P_f))*main.X(P_kr_ssi) ;
    Rxn12_Kr_1                          := 1/(1-main.P(P_f))*main.X(P_kr_ssi) ;
    Rxn13c_Kr_1                         := (1-main.P(P_f))*main.X(P_kr_MK2) ;
    Rxn1_Kr_1                           := main.X(P_kr_MK2) ;
    Rxn10_Kr_2                          := 1/(1-main.P(P_f))*main.X(P_kr_ssi) ;
    Rxn25_Kr_1                          := main.X(P_kr_ATF2) ;
    Rxn3_Kr_1                           := main.X(P_kr_ATP) ;
    Rxn5_Kr_1                           := main.X(P_kr_ATF2) ;
    Rxn18_Kr_1                          := main.X(P_kr_MK2) ;
    Rxn1_Kr_2                           := main.X(P_kr_MK2) ;
    Rxn5_Kr_2                           := main.X(P_kr_ATF2) ;
    Rxn5_Kr_3                           := main.X(P_kr_ATF2) ;
    Rxn22_Kr_1                          := main.X(P_kr_MK2) ;
    Rxn6_Kr_2                           := main.X(P_kr_ATP) ;
    Rxn2_Kr_1                           := main.X(P_kr_MK2) ;
    Rxn21_Kr_1                          := main.X(P_kr_ATP) ;
    Rxn6a_Kr_1                          := main.X(P_kr_postATP) ;
    Rxn7_Kr_2                           := main.X(P_kr_ATF2) ;
    Rxn17_Kr_1                          := main.X(P_kr_MK2) ;
    Rxn3_Kr_2                           := main.X(P_kr_ATP) ;
    Rxn19_Kr_2                          := main.X(P_kr_postATP) ;
    Rxn19_Kr_3                          := main.X(P_kr_postATP) ;
    Rxn6_Kr_3                           := main.X(P_kr_ATP) ;
    Rxn6_Kr_4                           := main.X(P_kr_ATP) ;
    Rxn19_Kr_4                          := main.X(P_kr_ATP) ;
    Rxn20_Kr_1                          := main.X(P_kr_ATP) ;
    Rxn2_Kr_2                           := main.X(P_kr_MK2) ;
    Rxn17_Kr_2                          := main.X(P_kr_MK2) ;
    Rxn6_Kr_5                           := main.X(P_kr_ATP) ;
    Rxn16_Kr_1                          := main.X(P_kr_postATP) ;
    Rxn7_Kr_3                           := main.X(P_kr_ATF2) ;
    Rxn11b_Kr_1                         := main.X(P_kr_i) ;
    Rxn6_Kr_6                           := main.X(P_kr_ATP) ;
    Rxn7_Kr_4                           := main.X(P_kr_ATF2) ;
    Rxn_Kr_2                            := main.X(P_kr_ATP) ;
    Rxn17_Kr_3                          := main.X(P_kr_MK2) ;
    Rxn15_Kr_3                          := main.X(P_kr_postATF2) ;
    Rxn_Kr_3                            := main.X(P_kr_ATP) ;
    Rxn11_Kr_1                          := (1-main.P(P_f))*main.X(P_kr_MK2) ;
    Rxn1_Kr_3                           := main.X(P_kr_MK2) ;
    Rxn11_Kr_2                          := main.X(P_kr_i) ;
    Rxn_Kr_4                            := main.X(P_kr_ATP) ;
    SubstrateInhibition_Rxn12_Kr        := main.X(P_kr_ATF2) ;
    Rxn_Kr_5                            := main.X(P_kr_ATP) ;
    SubstrateInhibition_Rxn13_Kr        := main.X(P_kr_ATP) ;
    Rxn19_Kr_5                          := main.X(P_kr_ATP) ;
    Rxn7_Kr_5                           := main.X(P_kr_ATF2) ;
    Rxn7_Kr_6                           := main.X(P_kr_ATF2) ;
    Rxn5_Kr_4                           := main.X(P_kr_ATF2) ;
    Rxn7_Kr_7                           := main.X(P_kr_ATF2) ;
    Rxn2_Kr_3                           := main.X(P_kr_MK2) ;
    Rxn3_Kr_3                           := main.X(P_kr_ATP) ;
    Rxn6_Kr_7                           := main.X(P_kr_ATP) ;
    Rxn16_Kr_2                          := main.X(P_kr_postATP) ;
    SubstrateInhibition_Rxn11_Kr        := main.X(P_kr_ATF2) ;
    Rxn18_Kr_3                          := main.X(P_kr_MK2) ;
    Rxn10_Kr_3                          := main.X(P_kr_i) ;
    Rxn_Kr_6                            := main.X(P_kr_ATP) ;
    Rxn16_Kr_3                          := main.X(P_kr_postATP) ;
    Rxn_Kr_7                            := main.X(P_kr_ATP) ;
    Rxn1_Kr_4                           := main.X(P_kr_MK2) ;
    Rxn2_Kr_4                           := main.X(P_kr_MK2) ;
    Rxn6_Kr_8                           := main.X(P_kr_ATP) ;
    Rxn1_Kr_5                           := main.X(P_kr_MK2) ;
    SubstrateInhibition_Rxn10_Kr        := main.X(P_kr_MK2) ;
    Rxn18_Kr_4                          := main.X(P_kr_MK2) ;
    Rxn10_Kr_5                          := main.X(P_kr_i) ;
    Rxn15_Kr_4                          := main.X(P_kr_postATF2) ;
    Rxn2_Kr_5                           := main.X(P_kr_MK2) ;
    Rxn2_Kr_6                           := main.X(P_kr_MK2) ;
    Rxn_Kr_8                            := main.X(P_kr_ATP) ;
    Rxn6a_Kr_2                          := main.X(P_kr_postATP) ;
    Rxn13b_Kr_1                         := (1-main.P(P_f))*main.X(P_kr_MK2) ;
    Rxn17_Kr_5                          := main.X(P_kr_MK2) ;
    Rxn6_Kr_9                           := main.X(P_kr_ATP) ;
    Rxn10_Kr                            := main.X(P_kr_i) ;
    SubstrateInhibition_Rxn9_Kr         := main.X(P_kr_ATP) ;
    Rxn13_Kr_1                          := main.X(P_kr_MK2) ;
    Rxn3_Kr_4                           := main.X(P_kr_ATP) ;
    Rxn23_Kr_1                          := main.X(P_kr_MK2) ;
    Rxn1_Kr_6                           := main.X(P_kr_MK2) ;
    Rxn17_Kr_6                          := main.X(P_kr_i) ;
    Rxn18_Kr_5                          := main.X(P_kr_MK2) ;
    Rxn9_Kr_2                           := main.X(P_kr_i) ;
    Rxn10b_Kr                           := main.X(P_kr_i) ;
    Rxn6_Kr_10                          := main.X(P_kr_ATP) ;
    Rxn_Kr_9                            := main.X(P_kr_ATP) ;
    Rxn_Kr_10                           := main.X(P_kr_ATP) ;
    Rxn3_Kr_5                           := main.X(P_kr_ATP) ;
    Rxn20_Kr                            := main.X(P_kr_ATP) ;
    Rxn14_Kr_2                          := main.X(P_kr_postATF2) ;
    Rxn3_Kr_6                           := main.X(P_kr_ATP) ;
    Rxn9_Kr_3                           := main.X(P_kr_i) ;
    Rxn19_Kr_6                          := main.X(P_kr_postATP) ;
    Rxn21_Kr                            := main.X(P_kr_ATP) ;
    Rxn14_Kr_3                          := main.X(P_kr_postATF2) ;
    Rxn14_Kr                            := main.X(P_kr_postATF2) ;
    Rxn15_Kr_5                          := main.X(P_kr_postATF2) ;

EQUATION
# Flux Equations:
    main.NoInhibitor.X(Rxn1_Flux)       = (Rxn1_Kf_12*main.NoInhibitor.X(MK2)*main.NoInhibitor.X(active_p38)-Rxn1_Kr_6*main.NoInhibitor.X(p38_MK2))*main.NoInhibitor.P(Volume) ;
    main.NoInhibitor.X(Rxn2_Flux)       = (Rxn2_Kf_4*main.NoInhibitor.X(MK2)*main.NoInhibitor.X(p38_ATP)-Rxn2_Kr_4*main.NoInhibitor.X(p38_ATP_MK2))*main.NoInhibitor.P(Volume) ;
    main.NoInhibitor.X(Rxn3_Flux)       = (Rxn3_Kf_2*main.NoInhibitor.X(p38_MK2)*main.NoInhibitor.X(ATP)-Rxn3_Kr_9*main.NoInhibitor.X(p38_ATP_MK2))*main.NoInhibitor.P(Volume) ;
    main.NoInhibitor.X(Rxn5_Flux)       = (Rxn5_Kf_5*main.NoInhibitor.X(active_p38)*main.NoInhibitor.X(ATF2)-Rxn5_Kr_5*main.NoInhibitor.X(p38_ATF2))*main.NoInhibitor.P(Volume) ;
    main.NoInhibitor.X(Rxn6_Flux)       = (Rxn6_Kf*main.NoInhibitor.X(p38_ATF2)*main.NoInhibitor.X(ATP)-Rxn6_Kr*main.NoInhibitor.X(p38_ATP_ATF2))*main.NoInhibitor.P(Volume) ;
    main.NoInhibitor.X(Rxn7_Flux)       = (Rxn7_Kf_11*main.NoInhibitor.X(p38_ATP)*main.NoInhibitor.X(ATF2)-Rxn7_Kr_1*main.NoInhibitor.X(p38_ATP_ATF2))*main.NoInhibitor.P(Volume) ;
    main.NoInhibitor.X(RxnATF2_Flux)    = RxnATF2_Kf_7*main.NoInhibitor.X(p38_ATP_ATF2)*main.NoInhibitor.P(Volume) ;
    main.NoInhibitor.X(RxnMK2_Flux)     = RxnMK2_Kf_12*main.NoInhibitor.X(p38_ATP_MK2)*main.NoInhibitor.P(Volume) ;
    main.NoInhibitor.X(Rxn_Flux)        = (Rxn_Kf_9*main.NoInhibitor.X(active_p38)*main.NoInhibitor.X(ATP)-Rxn_Kr_9*main.NoInhibitor.X(p38_ATP))*main.NoInhibitor.P(Volume) ;
    main.NoInhibitor_ATPdepletion.X(Rxn1_Flux) = (Rxn1_Kf_11*main.NoInhibitor_ATPdepletion.X(active_p38)*main.NoInhibitor_ATPdepletion.X(MK2)-Rxn1_Kr_10*main.NoInhibitor_ATPdepletion.X(p38_MK2))*main.NoInhibitor_ATPdepletion.P(Volume) ;
    main.NoInhibitor_ATPdepletion.X(Rxn2_Flux) = (Rxn2_Kf_6*main.NoInhibitor_ATPdepletion.X(p38_ATP)*main.NoInhibitor_ATPdepletion.X(MK2)-Rxn2_Kr_11*main.NoInhibitor_ATPdepletion.X(p38_ATP_MK2))*main.NoInhibitor_ATPdepletion.P(Volume) ;
    main.NoInhibitor_ATPdepletion.X(Rxn3_Flux) = (Rxn3_Kf_7*main.NoInhibitor_ATPdepletion.X(p38_MK2)*main.NoInhibitor_ATPdepletion.X(ATP)-Rxn3_Kr_2*main.NoInhibitor_ATPdepletion.X(p38_ATP_MK2))*main.NoInhibitor_ATPdepletion.P(Volume) ;
    main.NoInhibitor_ATPdepletion.X(Rxn5_Flux) = (Rxn5_Kf_8*main.NoInhibitor_ATPdepletion.X(active_p38)*main.NoInhibitor_ATPdepletion.X(ATF2)-Rxn5_Kr_7*main.NoInhibitor_ATPdepletion.X(p38_ATF2))*main.NoInhibitor_ATPdepletion.P(Volume) ;
    main.NoInhibitor_ATPdepletion.X(Rxn6_Flux) = (Rxn6_Kf_4*main.NoInhibitor_ATPdepletion.X(p38_ATF2)*main.NoInhibitor_ATPdepletion.X(ATP)-Rxn6_Kr_8*main.NoInhibitor_ATPdepletion.X(p38_ATP_ATF2))*main.NoInhibitor_ATPdepletion.P(Volume) ;
    main.NoInhibitor_ATPdepletion.X(Rxn7_Flux) = (Rxn7_Kf_6*main.NoInhibitor_ATPdepletion.X(p38_ATP)*main.NoInhibitor_ATPdepletion.X(ATF2)-Rxn7_Kr_12*main.NoInhibitor_ATPdepletion.X(p38_ATP_ATF2))*main.NoInhibitor_ATPdepletion.P(Volume) ;
    main.NoInhibitor_ATPdepletion.X(Rxn8_Flux) = Rxn8_Kf*main.NoInhibitor_ATPdepletion.X(ATP)*main.NoInhibitor_ATPdepletion.P(Volume) ;
    main.NoInhibitor_ATPdepletion.X(RxnATF2_Flux) = RxnATF2_Kf_3*main.NoInhibitor_ATPdepletion.X(p38_ATP_ATF2)*main.NoInhibitor_ATPdepletion.P(Volume) ;
    main.NoInhibitor_ATPdepletion.X(RxnMK2_Flux) = RxnMK2_Kf_6*main.NoInhibitor_ATPdepletion.X(p38_ATP_MK2)*main.NoInhibitor_ATPdepletion.P(Volume) ;
    main.NoInhibitor_ATPdepletion.X(Rxn_Flux) = (Rxn_Kf_10*main.NoInhibitor_ATPdepletion.X(active_p38)*main.NoInhibitor_ATPdepletion.X(ATP)-Rxn_Kr_6*main.NoInhibitor_ATPdepletion.X(p38_ATP))*main.NoInhibitor_ATPdepletion.P(Volume) ;
    main.NoInhibitor_MK2changesp38KDATF2.X(Rxn13_Flux) = Rxn13_Kf*main.NoInhibitor_MK2changesp38KDATF2.X(Postp38)*main.NoInhibitor_MK2changesp38KDATF2.P(Volume) ;
    main.NoInhibitor_MK2changesp38KDATF2.X(Rxn14_Flux) = (Rxn14_Kf*main.NoInhibitor_MK2changesp38KDATF2.X(ATF2)*main.NoInhibitor_MK2changesp38KDATF2.X(Postp38)-Rxn14_Kr_1*main.NoInhibitor_MK2changesp38KDATF2.X(post_p38_ATF2))*main.NoInhibitor_MK2changesp38KDATF2.P(Volume) ;
    main.NoInhibitor_MK2changesp38KDATF2.X(Rxn15_Flux) = (Rxn15_Kf*main.NoInhibitor_MK2changesp38KDATF2.X(ATF2)*main.NoInhibitor_MK2changesp38KDATF2.X(post_p38_ATP)-Rxn15_Kr_1*main.NoInhibitor_MK2changesp38KDATF2.X(post_p38_ATP_ATF2))*main.NoInhibitor_MK2changesp38KDATF2.P(Volume) ;
    main.NoInhibitor_MK2changesp38KDATF2.X(Rxn16_Flux) = (Rxn16_Kf_4*main.NoInhibitor_MK2changesp38KDATF2.X(ATP)*main.NoInhibitor_MK2changesp38KDATF2.X(Postp38)-Rxn16_Kr_4*main.NoInhibitor_MK2changesp38KDATF2.X(post_p38_ATP))*main.NoInhibitor_MK2changesp38KDATF2.P(Volume) ;
    main.NoInhibitor_MK2changesp38KDATF2.X(Rxn17_Flux) = (Rxn17_Kf_1*main.NoInhibitor_MK2changesp38KDATF2.X(MK2)*main.NoInhibitor_MK2changesp38KDATF2.X(Postp38)-Rxn17_Kr_3*main.NoInhibitor_MK2changesp38KDATF2.X(post_p38_MK2))*main.NoInhibitor_MK2changesp38KDATF2.P(Volume) ;
    main.NoInhibitor_MK2changesp38KDATF2.X(Rxn18_Flux) = (Rxn18_Kf_6*main.NoInhibitor_MK2changesp38KDATF2.X(MK2)*main.NoInhibitor_MK2changesp38KDATF2.X(post_p38_ATP)-Rxn18_Kr_1*main.NoInhibitor_MK2changesp38KDATF2.X(post_p38_ATP_MK2))*main.NoInhibitor_MK2changesp38KDATF2.P(Volume) ;
    main.NoInhibitor_MK2changesp38KDATF2.X(Rxn19_Flux) = (Rxn19_Kf_6*main.NoInhibitor_MK2changesp38KDATF2.X(ATP)*main.NoInhibitor_MK2changesp38KDATF2.X(post_p38_MK2)-Rxn19_Kr_4*main.NoInhibitor_MK2changesp38KDATF2.X(post_p38_ATP_MK2))*main.NoInhibitor_MK2changesp38KDATF2.P(Volume) ;
    main.NoInhibitor_MK2changesp38KDATF2.X(Rxn1_Flux) = (Rxn1_Kf_4*main.NoInhibitor_MK2changesp38KDATF2.X(active_p38)*main.NoInhibitor_MK2changesp38KDATF2.X(MK2)-Rxn1_Kr_12*main.NoInhibitor_MK2changesp38KDATF2.X(p38_MK2))*main.NoInhibitor_MK2changesp38KDATF2.P(Volume) ;
    main.NoInhibitor_MK2changesp38KDATF2.X(Rxn20_Flux) = Rxn20_Kf_5*main.NoInhibitor_MK2changesp38KDATF2.X(post_p38_ATP_MK2)*main.NoInhibitor_MK2changesp38KDATF2.P(Volume) ;
    main.NoInhibitor_MK2changesp38KDATF2.X(Rxn21_Flux) = Rxn21_Kf_4*main.NoInhibitor_MK2changesp38KDATF2.X(post_p38_ATP)*main.NoInhibitor_MK2changesp38KDATF2.P(Volume) ;
    main.NoInhibitor_MK2changesp38KDATF2.X(Rxn2_Flux) = (Rxn2_Kf_3*main.NoInhibitor_MK2changesp38KDATF2.X(MK2)*main.NoInhibitor_MK2changesp38KDATF2.X(p38_ATP)-Rxn2_Kr_7*main.NoInhibitor_MK2changesp38KDATF2.X(p38_ATP_MK2))*main.NoInhibitor_MK2changesp38KDATF2.P(Volume) ;
    main.NoInhibitor_MK2changesp38KDATF2.X(Rxn3_Flux) = (Rxn3_Kf_3*main.NoInhibitor_MK2changesp38KDATF2.X(ATP)*main.NoInhibitor_MK2changesp38KDATF2.X(p38_MK2)-Rxn3_Kr_11*main.NoInhibitor_MK2changesp38KDATF2.X(p38_ATP_MK2))*main.NoInhibitor_MK2changesp38KDATF2.P(Volume) ;
    main.NoInhibitor_MK2changesp38KDATF2.X(Rxn5_Flux) = (Rxn5_Kf_2*main.NoInhibitor_MK2changesp38KDATF2.X(active_p38)*main.NoInhibitor_MK2changesp38KDATF2.X(ATF2)-Rxn5_Kr*main.NoInhibitor_MK2changesp38KDATF2.X(p38_ATF2))*main.NoInhibitor_MK2changesp38KDATF2.P(Volume) ;
    main.NoInhibitor_MK2changesp38KDATF2.X(Rxn6_Flux) = (Rxn6_Kf_6*main.NoInhibitor_MK2changesp38KDATF2.X(ATP)*main.NoInhibitor_MK2changesp38KDATF2.X(p38_ATF2)-Rxn6_Kr_6*main.NoInhibitor_MK2changesp38KDATF2.X(p38_ATP_ATF2))*main.NoInhibitor_MK2changesp38KDATF2.P(Volume) ;
    main.NoInhibitor_MK2changesp38KDATF2.X(Rxn6a_Flux) = (Rxn6a_Kf*main.NoInhibitor_MK2changesp38KDATF2.X(ATP)*main.NoInhibitor_MK2changesp38KDATF2.X(post_p38_ATF2)-Rxn6a_Kr_3*main.NoInhibitor_MK2changesp38KDATF2.X(post_p38_ATP_ATF2))*main.NoInhibitor_MK2changesp38KDATF2.P(Volume) ;
    main.NoInhibitor_MK2changesp38KDATF2.X(Rxn7_Flux) = (Rxn7_Kf*main.NoInhibitor_MK2changesp38KDATF2.X(ATF2)*main.NoInhibitor_MK2changesp38KDATF2.X(p38_ATP)-Rxn7_Kr_10*main.NoInhibitor_MK2changesp38KDATF2.X(p38_ATP_ATF2))*main.NoInhibitor_MK2changesp38KDATF2.P(Volume) ;
    main.NoInhibitor_MK2changesp38KDATF2.X(RxnATF2_Flux) = RxnATF2_Kf_6*main.NoInhibitor_MK2changesp38KDATF2.X(p38_ATP_ATF2)*main.NoInhibitor_MK2changesp38KDATF2.P(Volume) ;
    main.NoInhibitor_MK2changesp38KDATF2.X(RxnATF2a_Flux) = RxnATF2a_Kf*main.NoInhibitor_MK2changesp38KDATF2.X(post_p38_ATP_ATF2)*main.NoInhibitor_MK2changesp38KDATF2.P(Volume) ;
    main.NoInhibitor_MK2changesp38KDATF2.X(RxnMK2_Flux) = RxnMK2_Kf_4*main.NoInhibitor_MK2changesp38KDATF2.X(p38_ATP_MK2)*main.NoInhibitor_MK2changesp38KDATF2.P(Volume) ;
    main.NoInhibitor_MK2changesp38KDATF2.X(Rxn_Flux) = (Rxn_Kf_4*main.NoInhibitor_MK2changesp38KDATF2.X(active_p38)*main.NoInhibitor_MK2changesp38KDATF2.X(ATP)-Rxn_Kr_3*main.NoInhibitor_MK2changesp38KDATF2.X(p38_ATP))*main.NoInhibitor_MK2changesp38KDATF2.P(Volume) ;
    main.NoInhibitor_MK2changesp38KDATP.X(Rxn13_Flux) = Rxn13_Kf_2*main.NoInhibitor_MK2changesp38KDATP.X(Postp38)*main.NoInhibitor_MK2changesp38KDATP.P(Volume) ;
    main.NoInhibitor_MK2changesp38KDATP.X(Rxn14_Flux) = (Rxn14_Kf_3*main.NoInhibitor_MK2changesp38KDATP.X(Postp38)*main.NoInhibitor_MK2changesp38KDATP.X(ATF2)-Rxn14_Kr_4*main.NoInhibitor_MK2changesp38KDATP.X(post_p38_ATF2))*main.NoInhibitor_MK2changesp38KDATP.P(Volume) ;
    main.NoInhibitor_MK2changesp38KDATP.X(Rxn15_Flux) = (Rxn15_Kf_6*main.NoInhibitor_MK2changesp38KDATP.X(post_p38_ATP)*main.NoInhibitor_MK2changesp38KDATP.X(ATF2)-Rxn15_Kr_3*main.NoInhibitor_MK2changesp38KDATP.X(post_p38_ATP_ATF2))*main.NoInhibitor_MK2changesp38KDATP.P(Volume) ;
    main.NoInhibitor_MK2changesp38KDATP.X(Rxn16_Flux) = (Rxn16_Kf*main.NoInhibitor_MK2changesp38KDATP.X(Postp38)*main.NoInhibitor_MK2changesp38KDATP.X(ATP)-Rxn16_Kr_5*main.NoInhibitor_MK2changesp38KDATP.X(post_p38_ATP))*main.NoInhibitor_MK2changesp38KDATP.P(Volume) ;
    main.NoInhibitor_MK2changesp38KDATP.X(Rxn17_Flux) = (Rxn17_Kf_2*main.NoInhibitor_MK2changesp38KDATP.X(Postp38)*main.NoInhibitor_MK2changesp38KDATP.X(MK2)-Rxn17_Kr_5*main.NoInhibitor_MK2changesp38KDATP.X(post_p38_MK2))*main.NoInhibitor_MK2changesp38KDATP.P(Volume) ;
    main.NoInhibitor_MK2changesp38KDATP.X(Rxn18_Flux) = (Rxn18_Kf_4*main.NoInhibitor_MK2changesp38KDATP.X(MK2)*main.NoInhibitor_MK2changesp38KDATP.X(post_p38_ATP)-Rxn18_Kr*main.NoInhibitor_MK2changesp38KDATP.X(post_p38_ATP_MK2))*main.NoInhibitor_MK2changesp38KDATP.P(Volume) ;
    main.NoInhibitor_MK2changesp38KDATP.X(Rxn19_Flux) = (Rxn19_Kf_5*main.NoInhibitor_MK2changesp38KDATP.X(post_p38_MK2)*main.NoInhibitor_MK2changesp38KDATP.X(ATP)-Rxn19_Kr_6*main.NoInhibitor_MK2changesp38KDATP.X(post_p38_ATP_MK2))*main.NoInhibitor_MK2changesp38KDATP.P(Volume) ;
    main.NoInhibitor_MK2changesp38KDATP.X(Rxn1_Flux) = (Rxn1_Kf_10*main.NoInhibitor_MK2changesp38KDATP.X(active_p38)*main.NoInhibitor_MK2changesp38KDATP.X(MK2)-Rxn1_Kr_5*main.NoInhibitor_MK2changesp38KDATP.X(p38_MK2))*main.NoInhibitor_MK2changesp38KDATP.P(Volume) ;
    main.NoInhibitor_MK2changesp38KDATP.X(Rxn20_Flux) = Rxn20_Kf_2*main.NoInhibitor_MK2changesp38KDATP.X(post_p38_ATP_MK2)*main.NoInhibitor_MK2changesp38KDATP.P(Volume) ;
    main.NoInhibitor_MK2changesp38KDATP.X(Rxn21_Flux) = Rxn21_Kf_5*main.NoInhibitor_MK2changesp38KDATP.X(post_p38_ATP)*main.NoInhibitor_MK2changesp38KDATP.P(Volume) ;
    main.NoInhibitor_MK2changesp38KDATP.X(Rxn2_Flux) = (Rxn2_Kf_7*main.NoInhibitor_MK2changesp38KDATP.X(p38_ATP)*main.NoInhibitor_MK2changesp38KDATP.X(MK2)-Rxn2_Kr_6*main.NoInhibitor_MK2changesp38KDATP.X(p38_ATP_MK2))*main.NoInhibitor_MK2changesp38KDATP.P(Volume) ;
    main.NoInhibitor_MK2changesp38KDATP.X(Rxn3_Flux) = (Rxn3_Kf_11*main.NoInhibitor_MK2changesp38KDATP.X(ATP)*main.NoInhibitor_MK2changesp38KDATP.X(p38_MK2)-Rxn3_Kr_5*main.NoInhibitor_MK2changesp38KDATP.X(p38_ATP_MK2))*main.NoInhibitor_MK2changesp38KDATP.P(Volume) ;
    main.NoInhibitor_MK2changesp38KDATP.X(Rxn5_Flux) = (Rxn5_Kf_9*main.NoInhibitor_MK2changesp38KDATP.X(active_p38)*main.NoInhibitor_MK2changesp38KDATP.X(ATF2)-Rxn5_Kr_2*main.NoInhibitor_MK2changesp38KDATP.X(p38_ATF2))*main.NoInhibitor_MK2changesp38KDATP.P(Volume) ;
    main.NoInhibitor_MK2changesp38KDATP.X(Rxn6_Flux) = (Rxn6_Kf_3*main.NoInhibitor_MK2changesp38KDATP.X(ATP)*main.NoInhibitor_MK2changesp38KDATP.X(p38_ATF2)-Rxn6_Kr_11*main.NoInhibitor_MK2changesp38KDATP.X(p38_ATP_ATF2))*main.NoInhibitor_MK2changesp38KDATP.P(Volume) ;
    main.NoInhibitor_MK2changesp38KDATP.X(Rxn6a_Flux) = (Rxn6a_Kf_2*main.NoInhibitor_MK2changesp38KDATP.X(ATP)*main.NoInhibitor_MK2changesp38KDATP.X(post_p38_ATF2)-Rxn6a_Kr_2*main.NoInhibitor_MK2changesp38KDATP.X(post_p38_ATP_ATF2))*main.NoInhibitor_MK2changesp38KDATP.P(Volume) ;
    main.NoInhibitor_MK2changesp38KDATP.X(Rxn7_Flux) = (Rxn7_Kf_7*main.NoInhibitor_MK2changesp38KDATP.X(p38_ATP)*main.NoInhibitor_MK2changesp38KDATP.X(ATF2)-Rxn7_Kr_11*main.NoInhibitor_MK2changesp38KDATP.X(p38_ATP_ATF2))*main.NoInhibitor_MK2changesp38KDATP.P(Volume) ;
    main.NoInhibitor_MK2changesp38KDATP.X(RxnATF2_Flux) = RxnATF2_Kf_4*main.NoInhibitor_MK2changesp38KDATP.X(p38_ATP_ATF2)*main.NoInhibitor_MK2changesp38KDATP.P(Volume) ;
    main.NoInhibitor_MK2changesp38KDATP.X(RxnATF2a_Flux) = RxnATF2a_Kf_1*main.NoInhibitor_MK2changesp38KDATP.X(post_p38_ATP_ATF2)*main.NoInhibitor_MK2changesp38KDATP.P(Volume) ;
    main.NoInhibitor_MK2changesp38KDATP.X(RxnMK2_Flux) = RxnMK2_Kf_10*main.NoInhibitor_MK2changesp38KDATP.X(p38_ATP_MK2)*main.NoInhibitor_MK2changesp38KDATP.P(Volume) ;
    main.NoInhibitor_MK2changesp38KDATP.X(Rxn_Flux) = (Rxn_Kf*main.NoInhibitor_MK2changesp38KDATP.X(active_p38)*main.NoInhibitor_MK2changesp38KDATP.X(ATP)-Rxn_Kr_12*main.NoInhibitor_MK2changesp38KDATP.X(p38_ATP))*main.NoInhibitor_MK2changesp38KDATP.P(Volume) ;
    main.NoInhibitor_MK2changesp38kc.X(Rxn13_Flux) = Rxn13_Kf_1*main.NoInhibitor_MK2changesp38kc.X(Postp38)*main.NoInhibitor_MK2changesp38kc.P(Volume) ;
    main.NoInhibitor_MK2changesp38kc.X(Rxn14_Flux) = (Rxn14_Kf_1*main.NoInhibitor_MK2changesp38kc.X(ATF2)*main.NoInhibitor_MK2changesp38kc.X(Postp38)-Rxn14_Kr*main.NoInhibitor_MK2changesp38kc.X(post_p38_ATF2))*main.NoInhibitor_MK2changesp38kc.P(Volume) ;
    main.NoInhibitor_MK2changesp38kc.X(Rxn15_Flux) = (Rxn15_Kf_3*main.NoInhibitor_MK2changesp38kc.X(ATF2)*main.NoInhibitor_MK2changesp38kc.X(post_p38_ATP)-Rxn15_Kr_4*main.NoInhibitor_MK2changesp38kc.X(post_p38_ATP_ATF2))*main.NoInhibitor_MK2changesp38kc.P(Volume) ;
    main.NoInhibitor_MK2changesp38kc.X(Rxn16_Flux) = (Rxn16_Kf_5*main.NoInhibitor_MK2changesp38kc.X(ATP)*main.NoInhibitor_MK2changesp38kc.X(Postp38)-Rxn16_Kr_1*main.NoInhibitor_MK2changesp38kc.X(post_p38_ATP))*main.NoInhibitor_MK2changesp38kc.P(Volume) ;
    main.NoInhibitor_MK2changesp38kc.X(Rxn17_Flux) = (Rxn17_Kf_3*main.NoInhibitor_MK2changesp38kc.X(MK2)*main.NoInhibitor_MK2changesp38kc.X(Postp38)-Rxn17_Kr_2*main.NoInhibitor_MK2changesp38kc.X(post_p38_MK2))*main.NoInhibitor_MK2changesp38kc.P(Volume) ;
    main.NoInhibitor_MK2changesp38kc.X(Rxn18_Flux) = (Rxn18_Kf_2*main.NoInhibitor_MK2changesp38kc.X(MK2)*main.NoInhibitor_MK2changesp38kc.X(post_p38_ATP)-Rxn18_Kr_3*main.NoInhibitor_MK2changesp38kc.X(post_p38_ATP_MK2))*main.NoInhibitor_MK2changesp38kc.P(Volume) ;
    main.NoInhibitor_MK2changesp38kc.X(Rxn19_Flux) = (Rxn19_Kf_2*main.NoInhibitor_MK2changesp38kc.X(ATP)*main.NoInhibitor_MK2changesp38kc.X(post_p38_MK2)-Rxn19_Kr_2*main.NoInhibitor_MK2changesp38kc.X(post_p38_ATP_MK2))*main.NoInhibitor_MK2changesp38kc.P(Volume) ;
    main.NoInhibitor_MK2changesp38kc.X(Rxn1_Flux) = (Rxn1_Kf_7*main.NoInhibitor_MK2changesp38kc.X(active_p38)*main.NoInhibitor_MK2changesp38kc.X(MK2)-Rxn1_Kr_4*main.NoInhibitor_MK2changesp38kc.X(p38_MK2))*main.NoInhibitor_MK2changesp38kc.P(Volume) ;
    main.NoInhibitor_MK2changesp38kc.X(Rxn20_Flux) = Rxn20_Kf_4*main.NoInhibitor_MK2changesp38kc.X(post_p38_ATP_MK2)*main.NoInhibitor_MK2changesp38kc.P(Volume) ;
    main.NoInhibitor_MK2changesp38kc.X(Rxn21_Flux) = Rxn21_Kf_1*main.NoInhibitor_MK2changesp38kc.X(post_p38_ATP)*main.NoInhibitor_MK2changesp38kc.P(Volume) ;
    main.NoInhibitor_MK2changesp38kc.X(Rxn2_Flux) = (Rxn2_Kf_2*main.NoInhibitor_MK2changesp38kc.X(MK2)*main.NoInhibitor_MK2changesp38kc.X(p38_ATP)-Rxn2_Kr_5*main.NoInhibitor_MK2changesp38kc.X(p38_ATP_MK2))*main.NoInhibitor_MK2changesp38kc.P(Volume) ;
    main.NoInhibitor_MK2changesp38kc.X(Rxn3_Flux) = (Rxn3_Kf*main.NoInhibitor_MK2changesp38kc.X(ATP)*main.NoInhibitor_MK2changesp38kc.X(p38_MK2)-Rxn3_Kr_3*main.NoInhibitor_MK2changesp38kc.X(p38_ATP_MK2))*main.NoInhibitor_MK2changesp38kc.P(Volume) ;
    main.NoInhibitor_MK2changesp38kc.X(Rxn5_Flux) = (Rxn5_Kf_6*main.NoInhibitor_MK2changesp38kc.X(active_p38)*main.NoInhibitor_MK2changesp38kc.X(ATF2)-Rxn5_Kr_1*main.NoInhibitor_MK2changesp38kc.X(p38_ATF2))*main.NoInhibitor_MK2changesp38kc.P(Volume) ;
    main.NoInhibitor_MK2changesp38kc.X(Rxn6_Flux) = (Rxn6_Kf_11*main.NoInhibitor_MK2changesp38kc.X(ATP)*main.NoInhibitor_MK2changesp38kc.X(p38_ATF2)-Rxn6_Kr_10*main.NoInhibitor_MK2changesp38kc.X(p38_ATP_ATF2))*main.NoInhibitor_MK2changesp38kc.P(Volume) ;
    main.NoInhibitor_MK2changesp38kc.X(Rxn6a_Flux) = (Rxn6a_Kf_4*main.NoInhibitor_MK2changesp38kc.X(ATP)*main.NoInhibitor_MK2changesp38kc.X(post_p38_ATF2)-Rxn6a_Kr_4*main.NoInhibitor_MK2changesp38kc.X(post_p38_ATP_ATF2))*main.NoInhibitor_MK2changesp38kc.P(Volume) ;
    main.NoInhibitor_MK2changesp38kc.X(Rxn7_Flux) = (Rxn7_Kf_9*main.NoInhibitor_MK2changesp38kc.X(ATF2)*main.NoInhibitor_MK2changesp38kc.X(p38_ATP)-Rxn7_Kr_4*main.NoInhibitor_MK2changesp38kc.X(p38_ATP_ATF2))*main.NoInhibitor_MK2changesp38kc.P(Volume) ;
    main.NoInhibitor_MK2changesp38kc.X(RxnATF2_Flux) = RxnATF2_Kf_8*main.NoInhibitor_MK2changesp38kc.X(p38_ATP_ATF2)*main.NoInhibitor_MK2changesp38kc.P(Volume) ;
    main.NoInhibitor_MK2changesp38kc.X(RxnATF2a_Flux) = RxnATF2a_Kf_2*main.NoInhibitor_MK2changesp38kc.X(post_p38_ATP_ATF2)*main.NoInhibitor_MK2changesp38kc.P(Volume) ;
    main.NoInhibitor_MK2changesp38kc.X(RxnMK2_Flux) = RxnMK2_Kf*main.NoInhibitor_MK2changesp38kc.X(p38_ATP_MK2)*main.NoInhibitor_MK2changesp38kc.P(Volume) ;
    main.NoInhibitor_MK2changesp38kc.X(Rxn_Flux) = (Rxn_Kf_12*main.NoInhibitor_MK2changesp38kc.X(active_p38)*main.NoInhibitor_MK2changesp38kc.X(ATP)-Rxn_Kr*main.NoInhibitor_MK2changesp38kc.X(p38_ATP))*main.NoInhibitor_MK2changesp38kc.P(Volume) ;
    main.NoInhibitor_SubstrateInhibition.X(Rxn1_Flux) = (Rxn1_Kf_2*main.NoInhibitor_SubstrateInhibition.X(MK2)*main.NoInhibitor_SubstrateInhibition.X(active_p38)-Rxn1_Kr_8*main.NoInhibitor_SubstrateInhibition.X(p38_MK2))*main.NoInhibitor_SubstrateInhibition.P(Volume) ;
    main.NoInhibitor_SubstrateInhibition.X(Rxn2_Flux) = (Rxn2_Kf_1*main.NoInhibitor_SubstrateInhibition.X(MK2)*main.NoInhibitor_SubstrateInhibition.X(p38_ATP)-Rxn2_Kr_9*main.NoInhibitor_SubstrateInhibition.X(p38_ATP_MK2))*main.NoInhibitor_SubstrateInhibition.P(Volume) ;
    main.NoInhibitor_SubstrateInhibition.X(Rxn3_Flux) = (Rxn3_Kf_1*main.NoInhibitor_SubstrateInhibition.X(ATP)*main.NoInhibitor_SubstrateInhibition.X(p38_MK2)-Rxn3_Kr_6*main.NoInhibitor_SubstrateInhibition.X(p38_ATP_MK2))*main.NoInhibitor_SubstrateInhibition.P(Volume) ;
    main.NoInhibitor_SubstrateInhibition.X(Rxn5_Flux) = (Rxn5_Kf_7*main.NoInhibitor_SubstrateInhibition.X(ATF2)*main.NoInhibitor_SubstrateInhibition.X(active_p38)-Rxn5_Kr_8*main.NoInhibitor_SubstrateInhibition.X(p38_ATF2))*main.NoInhibitor_SubstrateInhibition.P(Volume) ;
    main.NoInhibitor_SubstrateInhibition.X(Rxn6_Flux) = (Rxn6_Kf_7*main.NoInhibitor_SubstrateInhibition.X(p38_ATF2)*main.NoInhibitor_SubstrateInhibition.X(ATP)-Rxn6_Kr_4*main.NoInhibitor_SubstrateInhibition.X(p38_ATP_ATF2))*main.NoInhibitor_SubstrateInhibition.P(Volume) ;
    main.NoInhibitor_SubstrateInhibition.X(Rxn7_Flux) = (Rxn7_Kf_8*main.NoInhibitor_SubstrateInhibition.X(ATF2)*main.NoInhibitor_SubstrateInhibition.X(p38_ATP)-Rxn7_Kr_5*main.NoInhibitor_SubstrateInhibition.X(p38_ATP_ATF2))*main.NoInhibitor_SubstrateInhibition.P(Volume) ;
    main.NoInhibitor_SubstrateInhibition.X(RxnATF2_Flux) = RxnATF2_Kf_2*main.NoInhibitor_SubstrateInhibition.X(p38_ATP_ATF2)*main.NoInhibitor_SubstrateInhibition.P(Volume) ;
    main.NoInhibitor_SubstrateInhibition.X(RxnMK2_Flux) = RxnMK2_Kf_7*main.NoInhibitor_SubstrateInhibition.X(p38_ATP_MK2)*main.NoInhibitor_SubstrateInhibition.P(Volume) ;
    main.NoInhibitor_SubstrateInhibition.X(Rxn_Flux) = (Rxn_Kf_7*main.NoInhibitor_SubstrateInhibition.X(ATP)*main.NoInhibitor_SubstrateInhibition.X(active_p38)-Rxn_Kr_2*main.NoInhibitor_SubstrateInhibition.X(p38_ATP))*main.NoInhibitor_SubstrateInhibition.P(Volume) ;
    main.NoInhibitor_SubstrateInhibition.X(SubstrateInhibition_Rxn10_Flux) = (SubstrateInhibition_Rxn10_Kf*main.NoInhibitor_SubstrateInhibition.X(phospho_MK2)*main.NoInhibitor_SubstrateInhibition.X(p38_ATP)-SubstrateInhibition_Rxn10_Kr*main.NoInhibitor_SubstrateInhibition.X(p38_ATP_phosphoMK2))*main.NoInhibitor_SubstrateInhibition.P(Volume) ;
    main.NoInhibitor_SubstrateInhibition.X(SubstrateInhibition_Rxn11_Flux) = (SubstrateInhibition_Rxn11_Kf*main.NoInhibitor_SubstrateInhibition.X(phospho_ATF2)*main.NoInhibitor_SubstrateInhibition.X(active_p38)-SubstrateInhibition_Rxn11_Kr*main.NoInhibitor_SubstrateInhibition.X(p38_phosphoATF2))*main.NoInhibitor_SubstrateInhibition.P(Volume) ;
    main.NoInhibitor_SubstrateInhibition.X(SubstrateInhibition_Rxn12_Flux) = (SubstrateInhibition_Rxn12_Kf*main.NoInhibitor_SubstrateInhibition.X(phospho_ATF2)*main.NoInhibitor_SubstrateInhibition.X(p38_ATP)-SubstrateInhibition_Rxn12_Kr*main.NoInhibitor_SubstrateInhibition.X(p38_ATP_phosphoATF2))*main.NoInhibitor_SubstrateInhibition.P(Volume) ;
    main.NoInhibitor_SubstrateInhibition.X(SubstrateInhibition_Rxn13_Flux) = (SubstrateInhibition_Rxn13_Kf*main.NoInhibitor_SubstrateInhibition.X(ATP)*main.NoInhibitor_SubstrateInhibition.X(p38_phosphoATF2)-SubstrateInhibition_Rxn13_Kr*main.NoInhibitor_SubstrateInhibition.X(p38_ATP_phosphoATF2))*main.NoInhibitor_SubstrateInhibition.P(Volume) ;
    main.NoInhibitor_SubstrateInhibition.X(SubstrateInhibition_Rxn8_Flux) = (SubstrateInhibition_Rxn8_Kf*main.NoInhibitor_SubstrateInhibition.X(phospho_MK2)*main.NoInhibitor_SubstrateInhibition.X(active_p38)-SubstrateInhibition_Rxn8_Kr*main.NoInhibitor_SubstrateInhibition.X(p38_phosphoMK2))*main.NoInhibitor_SubstrateInhibition.P(Volume) ;
    main.NoInhibitor_SubstrateInhibition.X(SubstrateInhibition_Rxn9_Flux) = (SubstrateInhibition_Rxn9_Kf*main.NoInhibitor_SubstrateInhibition.X(p38_phosphoMK2)*main.NoInhibitor_SubstrateInhibition.X(ATP)-SubstrateInhibition_Rxn9_Kr*main.NoInhibitor_SubstrateInhibition.X(p38_ATP_phosphoMK2))*main.NoInhibitor_SubstrateInhibition.P(Volume) ;
    main.NoInhibitor_phosphoMK2bindsATF2.X(Rxn1_Flux) = (Rxn1_Kf*main.NoInhibitor_phosphoMK2bindsATF2.X(MK2)*main.NoInhibitor_phosphoMK2bindsATF2.X(active_p38)-Rxn1_Kr_11*main.NoInhibitor_phosphoMK2bindsATF2.X(p38_MK2))*main.NoInhibitor_phosphoMK2bindsATF2.P(Volume) ;
    main.NoInhibitor_phosphoMK2bindsATF2.X(Rxn2_Flux) = (Rxn2_Kf_5*main.NoInhibitor_phosphoMK2bindsATF2.X(MK2)*main.NoInhibitor_phosphoMK2bindsATF2.X(p38_ATP)-Rxn2_Kr_3*main.NoInhibitor_phosphoMK2bindsATF2.X(p38_ATP_MK2))*main.NoInhibitor_phosphoMK2bindsATF2.P(Volume) ;
    main.NoInhibitor_phosphoMK2bindsATF2.X(Rxn3_Flux) = (Rxn3_Kf_12*main.NoInhibitor_phosphoMK2bindsATF2.X(p38_MK2)*main.NoInhibitor_phosphoMK2bindsATF2.X(ATP)-Rxn3_Kr_1*main.NoInhibitor_phosphoMK2bindsATF2.X(p38_ATP_MK2))*main.NoInhibitor_phosphoMK2bindsATF2.P(Volume) ;
    main.NoInhibitor_phosphoMK2bindsATF2.X(Rxn5_Flux) = (Rxn5_Kf_4*main.NoInhibitor_phosphoMK2bindsATF2.X(active_p38)*main.NoInhibitor_phosphoMK2bindsATF2.X(ATF2)-Rxn5_Kr_12*main.NoInhibitor_phosphoMK2bindsATF2.X(p38_ATF2))*main.NoInhibitor_phosphoMK2bindsATF2.P(Volume) ;
    main.NoInhibitor_phosphoMK2bindsATF2.X(Rxn6_Flux) = (Rxn6_Kf_8*main.NoInhibitor_phosphoMK2bindsATF2.X(p38_ATF2)*main.NoInhibitor_phosphoMK2bindsATF2.X(ATP)-Rxn6_Kr_2*main.NoInhibitor_phosphoMK2bindsATF2.X(p38_ATP_ATF2))*main.NoInhibitor_phosphoMK2bindsATF2.P(Volume) ;
    main.NoInhibitor_phosphoMK2bindsATF2.X(Rxn7_Flux) = (Rxn7_Kf_10*main.NoInhibitor_phosphoMK2bindsATF2.X(p38_ATP)*main.NoInhibitor_phosphoMK2bindsATF2.X(ATF2)-Rxn7_Kr_9*main.NoInhibitor_phosphoMK2bindsATF2.X(p38_ATP_ATF2))*main.NoInhibitor_phosphoMK2bindsATF2.P(Volume) ;
    main.NoInhibitor_phosphoMK2bindsATF2.X(Rxn8_Flux) = (Rxn8_Kf_1*main.NoInhibitor_phosphoMK2bindsATF2.X(phospho_MK2)*main.NoInhibitor_phosphoMK2bindsATF2.X(ATF2)-Rxn8_Kr*main.NoInhibitor_phosphoMK2bindsATF2.X(pMK2_ATF2))*main.NoInhibitor_phosphoMK2bindsATF2.P(Volume) ;
    main.NoInhibitor_phosphoMK2bindsATF2.X(RxnATF2_Flux) = RxnATF2_Kf_9*main.NoInhibitor_phosphoMK2bindsATF2.X(p38_ATP_ATF2)*main.NoInhibitor_phosphoMK2bindsATF2.P(Volume) ;
    main.NoInhibitor_phosphoMK2bindsATF2.X(RxnMK2_Flux) = RxnMK2_Kf_2*main.NoInhibitor_phosphoMK2bindsATF2.X(p38_ATP_MK2)*main.NoInhibitor_phosphoMK2bindsATF2.P(Volume) ;
    main.NoInhibitor_phosphoMK2bindsATF2.X(Rxn_Flux) = (Rxn_Kf_2*main.NoInhibitor_phosphoMK2bindsATF2.X(active_p38)*main.NoInhibitor_phosphoMK2bindsATF2.X(ATP)-Rxn_Kr_5*main.NoInhibitor_phosphoMK2bindsATF2.X(p38_ATP))*main.NoInhibitor_phosphoMK2bindsATF2.P(Volume) ;
    main.NonSSI_ATPCompetitive.X(Rxn10_Flux) = (Rxn10_Kf_3*main.NonSSI_ATPCompetitive.X(I_atpcomp)*main.NonSSI_ATPCompetitive.X(p38_ATF2)-Rxn10_Kr_5*main.NonSSI_ATPCompetitive.X(p38_ATF2_Iatpcomp))*main.NonSSI_ATPCompetitive.P(Volume) ;
    main.NonSSI_ATPCompetitive.X(Rxn11_Flux) = (Rxn11_Kf_1*main.NonSSI_ATPCompetitive.X(I_atpcomp)*main.NonSSI_ATPCompetitive.X(p38_MK2)-Rxn11_Kr*main.NonSSI_ATPCompetitive.X(p38_MK2_Iatpcomp))*main.NonSSI_ATPCompetitive.P(Volume) ;
    main.NonSSI_ATPCompetitive.X(Rxn12_Flux) = (Rxn12_Kf*main.NonSSI_ATPCompetitive.X(ATF2)*main.NonSSI_ATPCompetitive.X(p38_Iatpcomp)-Rxn12_Kr_3*main.NonSSI_ATPCompetitive.X(p38_ATF2_Iatpcomp))*main.NonSSI_ATPCompetitive.P(Volume) ;
    main.NonSSI_ATPCompetitive.X(Rxn13_Flux) = (Rxn13_Kf_3*main.NonSSI_ATPCompetitive.X(MK2)*main.NonSSI_ATPCompetitive.X(p38_Iatpcomp)-Rxn13_Kr_1*main.NonSSI_ATPCompetitive.X(p38_MK2_Iatpcomp))*main.NonSSI_ATPCompetitive.P(Volume) ;
    main.NonSSI_ATPCompetitive.X(Rxn1_Flux) = (Rxn1_Kf_5*main.NonSSI_ATPCompetitive.X(MK2)*main.NonSSI_ATPCompetitive.X(active_p38)-Rxn1_Kr_9*main.NonSSI_ATPCompetitive.X(p38_MK2))*main.NonSSI_ATPCompetitive.P(Volume) ;
    main.NonSSI_ATPCompetitive.X(Rxn2_Flux) = (Rxn2_Kf*main.NonSSI_ATPCompetitive.X(p38_ATP)*main.NonSSI_ATPCompetitive.X(MK2)-Rxn2_Kr*main.NonSSI_ATPCompetitive.X(p38_ATP_MK2))*main.NonSSI_ATPCompetitive.P(Volume) ;
    main.NonSSI_ATPCompetitive.X(Rxn3_Flux) = (Rxn3_Kf_6*main.NonSSI_ATPCompetitive.X(ATP)*main.NonSSI_ATPCompetitive.X(p38_MK2)-Rxn3_Kr_4*main.NonSSI_ATPCompetitive.X(p38_ATP_MK2))*main.NonSSI_ATPCompetitive.P(Volume) ;
    main.NonSSI_ATPCompetitive.X(Rxn5_Flux) = (Rxn5_Kf_1*main.NonSSI_ATPCompetitive.X(ATF2)*main.NonSSI_ATPCompetitive.X(active_p38)-Rxn5_Kr_9*main.NonSSI_ATPCompetitive.X(p38_ATF2))*main.NonSSI_ATPCompetitive.P(Volume) ;
    main.NonSSI_ATPCompetitive.X(Rxn6_Flux) = (Rxn6_Kf_9*main.NonSSI_ATPCompetitive.X(ATP)*main.NonSSI_ATPCompetitive.X(p38_ATF2)-Rxn6_Kr_5*main.NonSSI_ATPCompetitive.X(p38_ATP_ATF2))*main.NonSSI_ATPCompetitive.P(Volume) ;
    main.NonSSI_ATPCompetitive.X(Rxn7_Flux) = (Rxn7_Kf_2*main.NonSSI_ATPCompetitive.X(p38_ATP)*main.NonSSI_ATPCompetitive.X(ATF2)-Rxn7_Kr*main.NonSSI_ATPCompetitive.X(p38_ATP_ATF2))*main.NonSSI_ATPCompetitive.P(Volume) ;
    main.NonSSI_ATPCompetitive.X(Rxn9_Flux) = (Rxn9_Kf_1*main.NonSSI_ATPCompetitive.X(active_p38)*main.NonSSI_ATPCompetitive.X(I_atpcomp)-Rxn9_Kr_5*main.NonSSI_ATPCompetitive.X(p38_Iatpcomp))*main.NonSSI_ATPCompetitive.P(Volume) ;
    main.NonSSI_ATPCompetitive.X(RxnATF2_Flux) = RxnATF2_Kf_12*main.NonSSI_ATPCompetitive.X(p38_ATP_ATF2)*main.NonSSI_ATPCompetitive.P(Volume) ;
    main.NonSSI_ATPCompetitive.X(RxnMK2_Flux) = RxnMK2_Kf_1*main.NonSSI_ATPCompetitive.X(p38_ATP_MK2)*main.NonSSI_ATPCompetitive.P(Volume) ;
    main.NonSSI_ATPCompetitive.X(Rxn_Flux) = (Rxn_Kf_8*main.NonSSI_ATPCompetitive.X(ATP)*main.NonSSI_ATPCompetitive.X(active_p38)-Rxn_Kr_10*main.NonSSI_ATPCompetitive.X(p38_ATP))*main.NonSSI_ATPCompetitive.P(Volume) ;
    main.NonSSI_ATPCompetitive_MK2changesp38.X(Rxn10_Flux) = (Rxn10_Kf_4*main.NonSSI_ATPCompetitive_MK2changesp38.X(p38_ATF2)*main.NonSSI_ATPCompetitive_MK2changesp38.X(I_atpcomp)-Rxn10_Kr*main.NonSSI_ATPCompetitive_MK2changesp38.X(p38_ATF2_Iatpcomp))*main.NonSSI_ATPCompetitive_MK2changesp38.P(Volume) ;
    main.NonSSI_ATPCompetitive_MK2changesp38.X(Rxn10b_Flux) = (Rxn10b_Kf*main.NonSSI_ATPCompetitive_MK2changesp38.X(postp38_ATF2)*main.NonSSI_ATPCompetitive_MK2changesp38.X(I_atpcomp)-Rxn10b_Kr*main.NonSSI_ATPCompetitive_MK2changesp38.X(postp38_ATF2_Iatpcomp))*main.NonSSI_ATPCompetitive_MK2changesp38.P(Volume) ;
    main.NonSSI_ATPCompetitive_MK2changesp38.X(Rxn11_Flux) = (Rxn11_Kf_3*main.NonSSI_ATPCompetitive_MK2changesp38.X(I_atpcomp)*main.NonSSI_ATPCompetitive_MK2changesp38.X(p38_MK2)-Rxn11_Kr_2*main.NonSSI_ATPCompetitive_MK2changesp38.X(p38_MK2_Iatpcomp))*main.NonSSI_ATPCompetitive_MK2changesp38.P(Volume) ;
    main.NonSSI_ATPCompetitive_MK2changesp38.X(Rxn11b_Flux) = (Rxn11b_Kf*main.NonSSI_ATPCompetitive_MK2changesp38.X(postp38_MK2)*main.NonSSI_ATPCompetitive_MK2changesp38.X(I_atpcomp)-Rxn11b_Kr_1*main.NonSSI_ATPCompetitive_MK2changesp38.X(postp38_MK2_Iatpcomp))*main.NonSSI_ATPCompetitive_MK2changesp38.P(Volume) ;
    main.NonSSI_ATPCompetitive_MK2changesp38.X(Rxn12_Flux) = (Rxn12_Kf_2*main.NonSSI_ATPCompetitive_MK2changesp38.X(ATF2)*main.NonSSI_ATPCompetitive_MK2changesp38.X(p38_Iatpcomp)-Rxn12_Kr_2*main.NonSSI_ATPCompetitive_MK2changesp38.X(p38_ATF2_Iatpcomp))*main.NonSSI_ATPCompetitive_MK2changesp38.P(Volume) ;
    main.NonSSI_ATPCompetitive_MK2changesp38.X(Rxn12b_Flux) = (Rxn12b_Kf_1*main.NonSSI_ATPCompetitive_MK2changesp38.X(postp38_Iatpcomp)*main.NonSSI_ATPCompetitive_MK2changesp38.X(ATF2)-Rxn12b_Kr*main.NonSSI_ATPCompetitive_MK2changesp38.X(postp38_ATF2_Iatpcomp))*main.NonSSI_ATPCompetitive_MK2changesp38.P(Volume) ;
    main.NonSSI_ATPCompetitive_MK2changesp38.X(Rxn13_Flux) = Rxn13_Kf_4*main.NonSSI_ATPCompetitive_MK2changesp38.X(postp38)*main.NonSSI_ATPCompetitive_MK2changesp38.P(Volume) ;
    main.NonSSI_ATPCompetitive_MK2changesp38.X(Rxn13b_Flux) = (Rxn13b_Kf*main.NonSSI_ATPCompetitive_MK2changesp38.X(MK2)*main.NonSSI_ATPCompetitive_MK2changesp38.X(p38_Iatpcomp)-Rxn13b_Kr*main.NonSSI_ATPCompetitive_MK2changesp38.X(p38_MK2_Iatpcomp))*main.NonSSI_ATPCompetitive_MK2changesp38.P(Volume) ;
    main.NonSSI_ATPCompetitive_MK2changesp38.X(Rxn13c_Flux) = (Rxn13c_Kf*main.NonSSI_ATPCompetitive_MK2changesp38.X(MK2)*main.NonSSI_ATPCompetitive_MK2changesp38.X(postp38_Iatpcomp)-Rxn13c_Kr*main.NonSSI_ATPCompetitive_MK2changesp38.X(postp38_MK2_Iatpcomp))*main.NonSSI_ATPCompetitive_MK2changesp38.P(Volume) ;
    main.NonSSI_ATPCompetitive_MK2changesp38.X(Rxn14_Flux) = (Rxn14_Kf_2*main.NonSSI_ATPCompetitive_MK2changesp38.X(postp38)*main.NonSSI_ATPCompetitive_MK2changesp38.X(ATF2)-Rxn14_Kr_3*main.NonSSI_ATPCompetitive_MK2changesp38.X(postp38_ATF2))*main.NonSSI_ATPCompetitive_MK2changesp38.P(Volume) ;
    main.NonSSI_ATPCompetitive_MK2changesp38.X(Rxn15_Flux) = (Rxn15_Kf_1*main.NonSSI_ATPCompetitive_MK2changesp38.X(postp38_ATP)*main.NonSSI_ATPCompetitive_MK2changesp38.X(ATF2)-Rxn15_Kr*main.NonSSI_ATPCompetitive_MK2changesp38.X(postp38_ATP_ATF2))*main.NonSSI_ATPCompetitive_MK2changesp38.P(Volume) ;
    main.NonSSI_ATPCompetitive_MK2changesp38.X(Rxn16_Flux) = (Rxn16_Kf_3*main.NonSSI_ATPCompetitive_MK2changesp38.X(ATP)*main.NonSSI_ATPCompetitive_MK2changesp38.X(postp38)-Rxn16_Kr_3*main.NonSSI_ATPCompetitive_MK2changesp38.X(postp38_ATP))*main.NonSSI_ATPCompetitive_MK2changesp38.P(Volume) ;
    main.NonSSI_ATPCompetitive_MK2changesp38.X(Rxn17_Flux) = (Rxn17_Kf*main.NonSSI_ATPCompetitive_MK2changesp38.X(postp38)*main.NonSSI_ATPCompetitive_MK2changesp38.X(MK2)-Rxn17_Kr_1*main.NonSSI_ATPCompetitive_MK2changesp38.X(postp38_MK2))*main.NonSSI_ATPCompetitive_MK2changesp38.P(Volume) ;
    main.NonSSI_ATPCompetitive_MK2changesp38.X(Rxn18_Flux) = (Rxn18_Kf*main.NonSSI_ATPCompetitive_MK2changesp38.X(MK2)*main.NonSSI_ATPCompetitive_MK2changesp38.X(postp38_ATP)-Rxn18_Kr_5*main.NonSSI_ATPCompetitive_MK2changesp38.X(post_p38_ATP_MK2))*main.NonSSI_ATPCompetitive_MK2changesp38.P(Volume) ;
    main.NonSSI_ATPCompetitive_MK2changesp38.X(Rxn19_Flux) = (Rxn19_Kf_1*main.NonSSI_ATPCompetitive_MK2changesp38.X(postp38_MK2)*main.NonSSI_ATPCompetitive_MK2changesp38.X(ATP)-Rxn19_Kr_3*main.NonSSI_ATPCompetitive_MK2changesp38.X(post_p38_ATP_MK2))*main.NonSSI_ATPCompetitive_MK2changesp38.P(Volume) ;
    main.NonSSI_ATPCompetitive_MK2changesp38.X(Rxn1_Flux) = (Rxn1_Kf_1*main.NonSSI_ATPCompetitive_MK2changesp38.X(MK2)*main.NonSSI_ATPCompetitive_MK2changesp38.X(active_p38)-Rxn1_Kr_2*main.NonSSI_ATPCompetitive_MK2changesp38.X(p38_MK2))*main.NonSSI_ATPCompetitive_MK2changesp38.P(Volume) ;
    main.NonSSI_ATPCompetitive_MK2changesp38.X(Rxn20_Flux) = Rxn20_Kf_6*main.NonSSI_ATPCompetitive_MK2changesp38.X(post_p38_ATP_MK2)*main.NonSSI_ATPCompetitive_MK2changesp38.P(Volume) ;
    main.NonSSI_ATPCompetitive_MK2changesp38.X(Rxn21_Flux) = Rxn21_Kf_3*main.NonSSI_ATPCompetitive_MK2changesp38.X(postp38_ATP)*main.NonSSI_ATPCompetitive_MK2changesp38.P(Volume) ;
    main.NonSSI_ATPCompetitive_MK2changesp38.X(Rxn2_Flux) = (Rxn2_Kf_12*main.NonSSI_ATPCompetitive_MK2changesp38.X(p38_ATP)*main.NonSSI_ATPCompetitive_MK2changesp38.X(MK2)-Rxn2_Kr_8*main.NonSSI_ATPCompetitive_MK2changesp38.X(p38_ATP_MK2))*main.NonSSI_ATPCompetitive_MK2changesp38.P(Volume) ;
    main.NonSSI_ATPCompetitive_MK2changesp38.X(Rxn3_Flux) = (Rxn3_Kf_8*main.NonSSI_ATPCompetitive_MK2changesp38.X(ATP)*main.NonSSI_ATPCompetitive_MK2changesp38.X(p38_MK2)-Rxn3_Kr*main.NonSSI_ATPCompetitive_MK2changesp38.X(p38_ATP_MK2))*main.NonSSI_ATPCompetitive_MK2changesp38.P(Volume) ;
    main.NonSSI_ATPCompetitive_MK2changesp38.X(Rxn5_Flux) = (Rxn5_Kf_12*main.NonSSI_ATPCompetitive_MK2changesp38.X(active_p38)*main.NonSSI_ATPCompetitive_MK2changesp38.X(ATF2)-Rxn5_Kr_3*main.NonSSI_ATPCompetitive_MK2changesp38.X(p38_ATF2))*main.NonSSI_ATPCompetitive_MK2changesp38.P(Volume) ;
    main.NonSSI_ATPCompetitive_MK2changesp38.X(Rxn6_Flux) = (Rxn6_Kf_2*main.NonSSI_ATPCompetitive_MK2changesp38.X(ATP)*main.NonSSI_ATPCompetitive_MK2changesp38.X(p38_ATF2)-Rxn6_Kr_12*main.NonSSI_ATPCompetitive_MK2changesp38.X(p38_ATP_ATF2))*main.NonSSI_ATPCompetitive_MK2changesp38.P(Volume) ;
    main.NonSSI_ATPCompetitive_MK2changesp38.X(Rxn6a_Flux) = (Rxn6a_Kf_1*main.NonSSI_ATPCompetitive_MK2changesp38.X(ATP)*main.NonSSI_ATPCompetitive_MK2changesp38.X(postp38_ATF2)-Rxn6a_Kr_1*main.NonSSI_ATPCompetitive_MK2changesp38.X(postp38_ATP_ATF2))*main.NonSSI_ATPCompetitive_MK2changesp38.P(Volume) ;
    main.NonSSI_ATPCompetitive_MK2changesp38.X(Rxn7_Flux) = (Rxn7_Kf_3*main.NonSSI_ATPCompetitive_MK2changesp38.X(p38_ATP)*main.NonSSI_ATPCompetitive_MK2changesp38.X(ATF2)-Rxn7_Kr_7*main.NonSSI_ATPCompetitive_MK2changesp38.X(p38_ATP_ATF2))*main.NonSSI_ATPCompetitive_MK2changesp38.P(Volume) ;
    main.NonSSI_ATPCompetitive_MK2changesp38.X(Rxn9_Flux) = (Rxn9_Kf*main.NonSSI_ATPCompetitive_MK2changesp38.X(active_p38)*main.NonSSI_ATPCompetitive_MK2changesp38.X(I_atpcomp)-Rxn9_Kr_2*main.NonSSI_ATPCompetitive_MK2changesp38.X(p38_Iatpcomp))*main.NonSSI_ATPCompetitive_MK2changesp38.P(Volume) ;
    main.NonSSI_ATPCompetitive_MK2changesp38.X(Rxn9b_Flux) = (Rxn9b_Kf_1*main.NonSSI_ATPCompetitive_MK2changesp38.X(postp38)*main.NonSSI_ATPCompetitive_MK2changesp38.X(I_atpcomp)-Rxn9b_Kr*main.NonSSI_ATPCompetitive_MK2changesp38.X(postp38_Iatpcomp))*main.NonSSI_ATPCompetitive_MK2changesp38.P(Volume) ;
    main.NonSSI_ATPCompetitive_MK2changesp38.X(RxnATF2_Flux) = RxnATF2_Kf_5*main.NonSSI_ATPCompetitive_MK2changesp38.X(p38_ATP_ATF2)*main.NonSSI_ATPCompetitive_MK2changesp38.P(Volume) ;
    main.NonSSI_ATPCompetitive_MK2changesp38.X(RxnATF2a_Flux) = RxnATF2a_Kf_3*main.NonSSI_ATPCompetitive_MK2changesp38.X(postp38_ATP_ATF2)*main.NonSSI_ATPCompetitive_MK2changesp38.P(Volume) ;
    main.NonSSI_ATPCompetitive_MK2changesp38.X(RxnMK2_Flux) = RxnMK2_Kf_9*main.NonSSI_ATPCompetitive_MK2changesp38.X(p38_ATP_MK2)*main.NonSSI_ATPCompetitive_MK2changesp38.P(Volume) ;
    main.NonSSI_ATPCompetitive_MK2changesp38.X(Rxn_Flux) = (Rxn_Kf_3*main.NonSSI_ATPCompetitive_MK2changesp38.X(ATP)*main.NonSSI_ATPCompetitive_MK2changesp38.X(active_p38)-Rxn_Kr_4*main.NonSSI_ATPCompetitive_MK2changesp38.X(p38_ATP))*main.NonSSI_ATPCompetitive_MK2changesp38.P(Volume) ;
    main.NonSSI_NonCompetitive.X(Rxn10_Flux) = (Rxn10_Kf*main.NonSSI_NonCompetitive.X(I_noncomp)*main.NonSSI_NonCompetitive.X(active_p38)-Rxn10_Kr_3*main.NonSSI_NonCompetitive.X(p38_Inoncomp))*main.NonSSI_NonCompetitive.P(Volume) ;
    main.NonSSI_NonCompetitive.X(Rxn15_Flux) = (Rxn15_Kf_4*main.NonSSI_NonCompetitive.X(p38_ATP)*main.NonSSI_NonCompetitive.X(I_noncomp)-Rxn15_Kr_6*main.NonSSI_NonCompetitive.X(p38_ATP_Inoncomp))*main.NonSSI_NonCompetitive.P(Volume) ;
    main.NonSSI_NonCompetitive.X(Rxn16_Flux) = (Rxn16_Kf_6*main.NonSSI_NonCompetitive.X(p38_ATF2)*main.NonSSI_NonCompetitive.X(I_noncomp)-Rxn16_Kr*main.NonSSI_NonCompetitive.X(p38_ATF2_Inoncomp))*main.NonSSI_NonCompetitive.P(Volume) ;
    main.NonSSI_NonCompetitive.X(Rxn17_Flux) = (Rxn17_Kf_4*main.NonSSI_NonCompetitive.X(I_noncomp)*main.NonSSI_NonCompetitive.X(p38_ATP_MK2)-Rxn17_Kr_6*main.NonSSI_NonCompetitive.X(p38_ATP_MK2_Inoncomp))*main.NonSSI_NonCompetitive.P(Volume) ;
    main.NonSSI_NonCompetitive.X(Rxn18_Flux) = (Rxn18_Kf_3*main.NonSSI_NonCompetitive.X(I_noncomp)*main.NonSSI_NonCompetitive.X(p38_ATP_ATF2)-Rxn18_Kr_6*main.NonSSI_NonCompetitive.X(p38_ATP_ATF2_Inoncomp))*main.NonSSI_NonCompetitive.P(Volume) ;
    main.NonSSI_NonCompetitive.X(Rxn19_Flux) = (Rxn19_Kf*main.NonSSI_NonCompetitive.X(p38_Inoncomp)*main.NonSSI_NonCompetitive.X(ATP)-Rxn19_Kr_5*main.NonSSI_NonCompetitive.X(p38_ATP_Inoncomp))*main.NonSSI_NonCompetitive.P(Volume) ;
    main.NonSSI_NonCompetitive.X(Rxn1_Flux) = (Rxn1_Kf_8*main.NonSSI_NonCompetitive.X(MK2)*main.NonSSI_NonCompetitive.X(active_p38)-Rxn1_Kr_1*main.NonSSI_NonCompetitive.X(p38_MK2))*main.NonSSI_NonCompetitive.P(Volume) ;
    main.NonSSI_NonCompetitive.X(Rxn20_Flux) = (Rxn20_Kf*main.NonSSI_NonCompetitive.X(p38_MK2_Inoncomp)*main.NonSSI_NonCompetitive.X(ATP)-Rxn20_Kr_1*main.NonSSI_NonCompetitive.X(p38_ATP_MK2_Inoncomp))*main.NonSSI_NonCompetitive.P(Volume) ;
    main.NonSSI_NonCompetitive.X(Rxn21_Flux) = (Rxn21_Kf_6*main.NonSSI_NonCompetitive.X(p38_ATF2_Inoncomp)*main.NonSSI_NonCompetitive.X(ATP)-Rxn21_Kr_1*main.NonSSI_NonCompetitive.X(p38_ATP_ATF2_Inoncomp))*main.NonSSI_NonCompetitive.P(Volume) ;
    main.NonSSI_NonCompetitive.X(Rxn22_Flux) = (Rxn22_Kf_1*main.NonSSI_NonCompetitive.X(p38_ATP_Inoncomp)*main.NonSSI_NonCompetitive.X(MK2)-Rxn22_Kr_1*main.NonSSI_NonCompetitive.X(p38_ATP_MK2_Inoncomp))*main.NonSSI_NonCompetitive.P(Volume) ;
    main.NonSSI_NonCompetitive.X(Rxn23_Flux) = (Rxn23_Kf_1*main.NonSSI_NonCompetitive.X(p38_Inoncomp)*main.NonSSI_NonCompetitive.X(MK2)-Rxn23_Kr_1*main.NonSSI_NonCompetitive.X(p38_MK2_Inoncomp))*main.NonSSI_NonCompetitive.P(Volume) ;
    main.NonSSI_NonCompetitive.X(Rxn24_Flux) = (Rxn24_Kf_1*main.NonSSI_NonCompetitive.X(ATF2)*main.NonSSI_NonCompetitive.X(p38_Inoncomp)-Rxn24_Kr_1*main.NonSSI_NonCompetitive.X(p38_ATF2_Inoncomp))*main.NonSSI_NonCompetitive.P(Volume) ;
    main.NonSSI_NonCompetitive.X(Rxn25_Flux) = (Rxn25_Kf*main.NonSSI_NonCompetitive.X(ATF2)*main.NonSSI_NonCompetitive.X(p38_ATP_Inoncomp)-Rxn25_Kr_1*main.NonSSI_NonCompetitive.X(p38_ATP_ATF2_Inoncomp))*main.NonSSI_NonCompetitive.P(Volume) ;
    main.NonSSI_NonCompetitive.X(Rxn2_Flux) = (Rxn2_Kf_8*main.NonSSI_NonCompetitive.X(p38_ATP)*main.NonSSI_NonCompetitive.X(MK2)-Rxn2_Kr_12*main.NonSSI_NonCompetitive.X(p38_ATP_MK2))*main.NonSSI_NonCompetitive.P(Volume) ;
    main.NonSSI_NonCompetitive.X(Rxn3_Flux) = (Rxn3_Kf_9*main.NonSSI_NonCompetitive.X(ATP)*main.NonSSI_NonCompetitive.X(p38_MK2)-Rxn3_Kr_12*main.NonSSI_NonCompetitive.X(p38_ATP_MK2))*main.NonSSI_NonCompetitive.P(Volume) ;
    main.NonSSI_NonCompetitive.X(Rxn5_Flux) = (Rxn5_Kf_10*main.NonSSI_NonCompetitive.X(ATF2)*main.NonSSI_NonCompetitive.X(active_p38)-Rxn5_Kr_11*main.NonSSI_NonCompetitive.X(p38_ATF2))*main.NonSSI_NonCompetitive.P(Volume) ;
    main.NonSSI_NonCompetitive.X(Rxn6_Flux) = (Rxn6_Kf_1*main.NonSSI_NonCompetitive.X(p38_ATF2)*main.NonSSI_NonCompetitive.X(ATP)-Rxn6_Kr_1*main.NonSSI_NonCompetitive.X(p38_ATP_ATF2))*main.NonSSI_NonCompetitive.P(Volume) ;
    main.NonSSI_NonCompetitive.X(Rxn7_Flux) = (Rxn7_Kf_12*main.NonSSI_NonCompetitive.X(p38_ATP)*main.NonSSI_NonCompetitive.X(ATF2)-Rxn7_Kr_8*main.NonSSI_NonCompetitive.X(p38_ATP_ATF2))*main.NonSSI_NonCompetitive.P(Volume) ;
    main.NonSSI_NonCompetitive.X(Rxn9_Flux) = (Rxn9_Kf_5*main.NonSSI_NonCompetitive.X(I_noncomp)*main.NonSSI_NonCompetitive.X(p38_MK2)-Rxn9_Kr_3*main.NonSSI_NonCompetitive.X(p38_MK2_Inoncomp))*main.NonSSI_NonCompetitive.P(Volume) ;
    main.NonSSI_NonCompetitive.X(RxnATF2_Flux) = RxnATF2_Kf_11*main.NonSSI_NonCompetitive.X(p38_ATP_ATF2)*main.NonSSI_NonCompetitive.P(Volume) ;
    main.NonSSI_NonCompetitive.X(RxnMK2_Flux) = RxnMK2_Kf_3*main.NonSSI_NonCompetitive.X(p38_ATP_MK2)*main.NonSSI_NonCompetitive.P(Volume) ;
    main.NonSSI_NonCompetitive.X(Rxn_Flux) = (Rxn_Kf_1*main.NonSSI_NonCompetitive.X(active_p38)*main.NonSSI_NonCompetitive.X(ATP)-Rxn_Kr_7*main.NonSSI_NonCompetitive.X(p38_ATP))*main.NonSSI_NonCompetitive.P(Volume) ;
    main.SSI_ATPCompetitive.X(Rxn10_Flux) = (Rxn10_Kf_2*main.SSI_ATPCompetitive.X(I_atpcomp)*main.SSI_ATPCompetitive.X(active_p38)-Rxn10_Kr_4*main.SSI_ATPCompetitive.X(p38_Iatpcomp))*main.SSI_ATPCompetitive.P(Volume) ;
    main.SSI_ATPCompetitive.X(Rxn11_Flux) = (Rxn11_Kf*main.SSI_ATPCompetitive.X(p38_Iatpcomp)*main.SSI_ATPCompetitive.X(MK2)-Rxn11_Kr_1*main.SSI_ATPCompetitive.X(p38_MK2_Iatpcomp))*main.SSI_ATPCompetitive.P(Volume) ;
    main.SSI_ATPCompetitive.X(Rxn12_Flux) = (Rxn12_Kf_3*main.SSI_ATPCompetitive.X(p38_ATF2)*main.SSI_ATPCompetitive.X(I_atpcomp)-Rxn12_Kr_1*main.SSI_ATPCompetitive.X(p38_ATF2_Iatpcomp))*main.SSI_ATPCompetitive.P(Volume) ;
    main.SSI_ATPCompetitive.X(Rxn13_Flux) = (Rxn13_Kf_6*main.SSI_ATPCompetitive.X(ATF2)*main.SSI_ATPCompetitive.X(p38_Iatpcomp)-Rxn13_Kr*main.SSI_ATPCompetitive.X(p38_ATF2_Iatpcomp))*main.SSI_ATPCompetitive.P(Volume) ;
    main.SSI_ATPCompetitive.X(Rxn1_Flux) = (Rxn1_Kf_6*main.SSI_ATPCompetitive.X(active_p38)*main.SSI_ATPCompetitive.X(MK2)-Rxn1_Kr_3*main.SSI_ATPCompetitive.X(p38_MK2))*main.SSI_ATPCompetitive.P(Volume) ;
    main.SSI_ATPCompetitive.X(Rxn2_Flux) = (Rxn2_Kf_11*main.SSI_ATPCompetitive.X(p38_ATP)*main.SSI_ATPCompetitive.X(MK2)-Rxn2_Kr_1*main.SSI_ATPCompetitive.X(p38_ATP_MK2))*main.SSI_ATPCompetitive.P(Volume) ;
    main.SSI_ATPCompetitive.X(Rxn3_Flux) = (Rxn3_Kf_5*main.SSI_ATPCompetitive.X(p38_MK2)*main.SSI_ATPCompetitive.X(ATP)-Rxn3_Kr_10*main.SSI_ATPCompetitive.X(p38_ATP_MK2))*main.SSI_ATPCompetitive.P(Volume) ;
    main.SSI_ATPCompetitive.X(Rxn5_Flux) = (Rxn5_Kf*main.SSI_ATPCompetitive.X(ATF2)*main.SSI_ATPCompetitive.X(active_p38)-Rxn5_Kr_10*main.SSI_ATPCompetitive.X(p38_ATF2))*main.SSI_ATPCompetitive.P(Volume) ;
    main.SSI_ATPCompetitive.X(Rxn6_Flux) = (Rxn6_Kf_5*main.SSI_ATPCompetitive.X(p38_ATF2)*main.SSI_ATPCompetitive.X(ATP)-Rxn6_Kr_9*main.SSI_ATPCompetitive.X(p38_ATP_ATF2))*main.SSI_ATPCompetitive.P(Volume) ;
    main.SSI_ATPCompetitive.X(Rxn7_Flux) = (Rxn7_Kf_1*main.SSI_ATPCompetitive.X(ATF2)*main.SSI_ATPCompetitive.X(p38_ATP)-Rxn7_Kr_2*main.SSI_ATPCompetitive.X(p38_ATP_ATF2))*main.SSI_ATPCompetitive.P(Volume) ;
    main.SSI_ATPCompetitive.X(Rxn9_Flux) = (Rxn9_Kf_3*main.SSI_ATPCompetitive.X(I_atpcomp)*main.SSI_ATPCompetitive.X(p38_MK2)-Rxn9_Kr_4*main.SSI_ATPCompetitive.X(p38_MK2_Iatpcomp))*main.SSI_ATPCompetitive.P(Volume) ;
    main.SSI_ATPCompetitive.X(RxnATF2_Flux) = RxnATF2_Kf*main.SSI_ATPCompetitive.X(p38_ATP_ATF2)*main.SSI_ATPCompetitive.P(Volume) ;
    main.SSI_ATPCompetitive.X(RxnMK2_Flux) = RxnMK2_Kf_8*main.SSI_ATPCompetitive.X(p38_ATP_MK2)*main.SSI_ATPCompetitive.P(Volume) ;
    main.SSI_ATPCompetitive.X(Rxn_Flux) = (Rxn_Kf_6*main.SSI_ATPCompetitive.X(active_p38)*main.SSI_ATPCompetitive.X(ATP)-Rxn_Kr_11*main.SSI_ATPCompetitive.X(p38_ATP))*main.SSI_ATPCompetitive.P(Volume) ;
    main.SSI_ATPCompetitive_MK2changesp38.X(Rxn10_Flux) = (Rxn10_Kf_5*main.SSI_ATPCompetitive_MK2changesp38.X(p38_ATF2)*main.SSI_ATPCompetitive_MK2changesp38.X(I_atpcomp)-Rxn10_Kr_1*main.SSI_ATPCompetitive_MK2changesp38.X(p38_ATF2_Iatpcomp))*main.SSI_ATPCompetitive_MK2changesp38.P(Volume) ;
    main.SSI_ATPCompetitive_MK2changesp38.X(Rxn10b_Flux) = (Rxn10b_Kf_1*main.SSI_ATPCompetitive_MK2changesp38.X(postp38_ATF2)*main.SSI_ATPCompetitive_MK2changesp38.X(I_atpcomp)-Rxn10b_Kr_1*main.SSI_ATPCompetitive_MK2changesp38.X(post_p38_ATF2_Iatpcomp))*main.SSI_ATPCompetitive_MK2changesp38.P(Volume) ;
    main.SSI_ATPCompetitive_MK2changesp38.X(Rxn11_Flux) = (Rxn11_Kf_2*main.SSI_ATPCompetitive_MK2changesp38.X(p38_MK2)*main.SSI_ATPCompetitive_MK2changesp38.X(I_atpcomp)-Rxn11_Kr_3*main.SSI_ATPCompetitive_MK2changesp38.X(p38_MK2_Iatpcomp))*main.SSI_ATPCompetitive_MK2changesp38.P(Volume) ;
    main.SSI_ATPCompetitive_MK2changesp38.X(Rxn11b_Flux) = (Rxn11b_Kf_1*main.SSI_ATPCompetitive_MK2changesp38.X(postp38_MK2)*main.SSI_ATPCompetitive_MK2changesp38.X(I_atpcomp)-Rxn11b_Kr*main.SSI_ATPCompetitive_MK2changesp38.X(postp38_MK2_Iatpcomp))*main.SSI_ATPCompetitive_MK2changesp38.P(Volume) ;
    main.SSI_ATPCompetitive_MK2changesp38.X(Rxn12_Flux) = (Rxn12_Kf_1*main.SSI_ATPCompetitive_MK2changesp38.X(p38_Iatpcomp)*main.SSI_ATPCompetitive_MK2changesp38.X(ATF2)-Rxn12_Kr*main.SSI_ATPCompetitive_MK2changesp38.X(p38_ATF2_Iatpcomp))*main.SSI_ATPCompetitive_MK2changesp38.P(Volume) ;
    main.SSI_ATPCompetitive_MK2changesp38.X(Rxn12b_Flux) = (Rxn12b_Kf*main.SSI_ATPCompetitive_MK2changesp38.X(ATF2)*main.SSI_ATPCompetitive_MK2changesp38.X(postp38_Iatpcomp)-Rxn12b_Kr_1*main.SSI_ATPCompetitive_MK2changesp38.X(post_p38_ATF2_Iatpcomp))*main.SSI_ATPCompetitive_MK2changesp38.P(Volume) ;
    main.SSI_ATPCompetitive_MK2changesp38.X(Rxn13_Flux) = Rxn13_Kf_5*main.SSI_ATPCompetitive_MK2changesp38.X(postp38)*main.SSI_ATPCompetitive_MK2changesp38.P(Volume) ;
    main.SSI_ATPCompetitive_MK2changesp38.X(Rxn13b_Flux) = (Rxn13b_Kf_1*main.SSI_ATPCompetitive_MK2changesp38.X(p38_Iatpcomp)*main.SSI_ATPCompetitive_MK2changesp38.X(MK2)-Rxn13b_Kr_1*main.SSI_ATPCompetitive_MK2changesp38.X(p38_MK2_Iatpcomp))*main.SSI_ATPCompetitive_MK2changesp38.P(Volume) ;
    main.SSI_ATPCompetitive_MK2changesp38.X(Rxn13c_Flux) = (Rxn13c_Kf_1*main.SSI_ATPCompetitive_MK2changesp38.X(MK2)*main.SSI_ATPCompetitive_MK2changesp38.X(postp38_Iatpcomp)-Rxn13c_Kr_1*main.SSI_ATPCompetitive_MK2changesp38.X(postp38_MK2_Iatpcomp))*main.SSI_ATPCompetitive_MK2changesp38.P(Volume) ;
    main.SSI_ATPCompetitive_MK2changesp38.X(Rxn14_Flux) = (Rxn14_Kf_4*main.SSI_ATPCompetitive_MK2changesp38.X(ATF2)*main.SSI_ATPCompetitive_MK2changesp38.X(postp38)-Rxn14_Kr_2*main.SSI_ATPCompetitive_MK2changesp38.X(postp38_ATF2))*main.SSI_ATPCompetitive_MK2changesp38.P(Volume) ;
    main.SSI_ATPCompetitive_MK2changesp38.X(Rxn15_Flux) = (Rxn15_Kf_5*main.SSI_ATPCompetitive_MK2changesp38.X(postp38_ATP)*main.SSI_ATPCompetitive_MK2changesp38.X(ATF2)-Rxn15_Kr_5*main.SSI_ATPCompetitive_MK2changesp38.X(postp38_ATP_ATF2))*main.SSI_ATPCompetitive_MK2changesp38.P(Volume) ;
    main.SSI_ATPCompetitive_MK2changesp38.X(Rxn16_Flux) = (Rxn16_Kf_1*main.SSI_ATPCompetitive_MK2changesp38.X(postp38)*main.SSI_ATPCompetitive_MK2changesp38.X(ATP)-Rxn16_Kr_2*main.SSI_ATPCompetitive_MK2changesp38.X(postp38_ATP))*main.SSI_ATPCompetitive_MK2changesp38.P(Volume) ;
    main.SSI_ATPCompetitive_MK2changesp38.X(Rxn17_Flux) = (Rxn17_Kf_5*main.SSI_ATPCompetitive_MK2changesp38.X(MK2)*main.SSI_ATPCompetitive_MK2changesp38.X(postp38)-Rxn17_Kr*main.SSI_ATPCompetitive_MK2changesp38.X(postp38_MK2))*main.SSI_ATPCompetitive_MK2changesp38.P(Volume) ;
    main.SSI_ATPCompetitive_MK2changesp38.X(Rxn18_Flux) = (Rxn18_Kf_1*main.SSI_ATPCompetitive_MK2changesp38.X(postp38_ATP)*main.SSI_ATPCompetitive_MK2changesp38.X(MK2)-Rxn18_Kr_4*main.SSI_ATPCompetitive_MK2changesp38.X(postp38_ATP_MK2))*main.SSI_ATPCompetitive_MK2changesp38.P(Volume) ;
    main.SSI_ATPCompetitive_MK2changesp38.X(Rxn19_Flux) = (Rxn19_Kf_3*main.SSI_ATPCompetitive_MK2changesp38.X(postp38_MK2)*main.SSI_ATPCompetitive_MK2changesp38.X(ATP)-Rxn19_Kr*main.SSI_ATPCompetitive_MK2changesp38.X(postp38_ATP_MK2))*main.SSI_ATPCompetitive_MK2changesp38.P(Volume) ;
    main.SSI_ATPCompetitive_MK2changesp38.X(Rxn1_Flux) = (Rxn1_Kf_3*main.SSI_ATPCompetitive_MK2changesp38.X(active_p38)*main.SSI_ATPCompetitive_MK2changesp38.X(MK2)-Rxn1_Kr*main.SSI_ATPCompetitive_MK2changesp38.X(p38_MK2))*main.SSI_ATPCompetitive_MK2changesp38.P(Volume) ;
    main.SSI_ATPCompetitive_MK2changesp38.X(Rxn20_Flux) = Rxn20_Kf_3*main.SSI_ATPCompetitive_MK2changesp38.X(postp38_ATP_MK2)*main.SSI_ATPCompetitive_MK2changesp38.P(Volume) ;
    main.SSI_ATPCompetitive_MK2changesp38.X(Rxn21_Flux) = Rxn21_Kf_2*main.SSI_ATPCompetitive_MK2changesp38.X(postp38_ATP)*main.SSI_ATPCompetitive_MK2changesp38.P(Volume) ;
    main.SSI_ATPCompetitive_MK2changesp38.X(Rxn2_Flux) = (Rxn2_Kf_10*main.SSI_ATPCompetitive_MK2changesp38.X(p38_ATP)*main.SSI_ATPCompetitive_MK2changesp38.X(MK2)-Rxn2_Kr_2*main.SSI_ATPCompetitive_MK2changesp38.X(p38_ATP_MK2))*main.SSI_ATPCompetitive_MK2changesp38.P(Volume) ;
    main.SSI_ATPCompetitive_MK2changesp38.X(Rxn3_Flux) = (Rxn3_Kf_4*main.SSI_ATPCompetitive_MK2changesp38.X(ATP)*main.SSI_ATPCompetitive_MK2changesp38.X(p38_MK2)-Rxn3_Kr_7*main.SSI_ATPCompetitive_MK2changesp38.X(p38_ATP_MK2))*main.SSI_ATPCompetitive_MK2changesp38.P(Volume) ;
    main.SSI_ATPCompetitive_MK2changesp38.X(Rxn5_Flux) = (Rxn5_Kf_3*main.SSI_ATPCompetitive_MK2changesp38.X(active_p38)*main.SSI_ATPCompetitive_MK2changesp38.X(ATF2)-Rxn5_Kr_6*main.SSI_ATPCompetitive_MK2changesp38.X(p38_ATF2))*main.SSI_ATPCompetitive_MK2changesp38.P(Volume) ;
    main.SSI_ATPCompetitive_MK2changesp38.X(Rxn6_Flux) = (Rxn6_Kf_12*main.SSI_ATPCompetitive_MK2changesp38.X(p38_ATF2)*main.SSI_ATPCompetitive_MK2changesp38.X(ATP)-Rxn6_Kr_3*main.SSI_ATPCompetitive_MK2changesp38.X(p38_ATP_ATF2))*main.SSI_ATPCompetitive_MK2changesp38.P(Volume) ;
    main.SSI_ATPCompetitive_MK2changesp38.X(Rxn6a_Flux) = (Rxn6a_Kf_3*main.SSI_ATPCompetitive_MK2changesp38.X(postp38_ATF2)*main.SSI_ATPCompetitive_MK2changesp38.X(ATP)-Rxn6a_Kr*main.SSI_ATPCompetitive_MK2changesp38.X(postp38_ATP_ATF2))*main.SSI_ATPCompetitive_MK2changesp38.P(Volume) ;
    main.SSI_ATPCompetitive_MK2changesp38.X(Rxn7_Flux) = (Rxn7_Kf_4*main.SSI_ATPCompetitive_MK2changesp38.X(p38_ATP)*main.SSI_ATPCompetitive_MK2changesp38.X(ATF2)-Rxn7_Kr_3*main.SSI_ATPCompetitive_MK2changesp38.X(p38_ATP_ATF2))*main.SSI_ATPCompetitive_MK2changesp38.P(Volume) ;
    main.SSI_ATPCompetitive_MK2changesp38.X(Rxn9_Flux) = (Rxn9_Kf_4*main.SSI_ATPCompetitive_MK2changesp38.X(active_p38)*main.SSI_ATPCompetitive_MK2changesp38.X(I_atpcomp)-Rxn9_Kr*main.SSI_ATPCompetitive_MK2changesp38.X(p38_Iatpcomp))*main.SSI_ATPCompetitive_MK2changesp38.P(Volume) ;
    main.SSI_ATPCompetitive_MK2changesp38.X(Rxn9b_Flux) = (Rxn9b_Kf*main.SSI_ATPCompetitive_MK2changesp38.X(postp38)*main.SSI_ATPCompetitive_MK2changesp38.X(I_atpcomp)-Rxn9b_Kr_1*main.SSI_ATPCompetitive_MK2changesp38.X(postp38_Iatpcomp))*main.SSI_ATPCompetitive_MK2changesp38.P(Volume) ;
    main.SSI_ATPCompetitive_MK2changesp38.X(RxnATF2_Flux) = RxnATF2_Kf_10*main.SSI_ATPCompetitive_MK2changesp38.X(p38_ATP_ATF2)*main.SSI_ATPCompetitive_MK2changesp38.P(Volume) ;
    main.SSI_ATPCompetitive_MK2changesp38.X(RxnATF2a_Flux) = RxnATF2a_Kf_4*main.SSI_ATPCompetitive_MK2changesp38.X(postp38_ATP_ATF2)*main.SSI_ATPCompetitive_MK2changesp38.P(Volume) ;
    main.SSI_ATPCompetitive_MK2changesp38.X(RxnMK2_Flux) = RxnMK2_Kf_11*main.SSI_ATPCompetitive_MK2changesp38.X(p38_ATP_MK2)*main.SSI_ATPCompetitive_MK2changesp38.P(Volume) ;
    main.SSI_ATPCompetitive_MK2changesp38.X(Rxn_Flux) = (Rxn_Kf_11*main.SSI_ATPCompetitive_MK2changesp38.X(active_p38)*main.SSI_ATPCompetitive_MK2changesp38.X(ATP)-Rxn_Kr_1*main.SSI_ATPCompetitive_MK2changesp38.X(p38_ATP))*main.SSI_ATPCompetitive_MK2changesp38.P(Volume) ;
    main.SSI_NonCompetitive.X(Rxn10_Flux) = (Rxn10_Kf_1*main.SSI_NonCompetitive.X(I_noncomp)*main.SSI_NonCompetitive.X(active_p38)-Rxn10_Kr_2*main.SSI_NonCompetitive.X(p38_Inoncomp))*main.SSI_NonCompetitive.P(Volume) ;
    main.SSI_NonCompetitive.X(Rxn15_Flux) = (Rxn15_Kf_2*main.SSI_NonCompetitive.X(I_noncomp)*main.SSI_NonCompetitive.X(p38_ATP)-Rxn15_Kr_2*main.SSI_NonCompetitive.X(p38_ATP_Inoncomp))*main.SSI_NonCompetitive.P(Volume) ;
    main.SSI_NonCompetitive.X(Rxn16_Flux) = (Rxn16_Kf_2*main.SSI_NonCompetitive.X(p38_ATF2)*main.SSI_NonCompetitive.X(I_noncomp)-Rxn16_Kr_6*main.SSI_NonCompetitive.X(p38_ATF2_Inoncomp))*main.SSI_NonCompetitive.P(Volume) ;
    main.SSI_NonCompetitive.X(Rxn17_Flux) = (Rxn17_Kf_6*main.SSI_NonCompetitive.X(p38_ATP_MK2)*main.SSI_NonCompetitive.X(I_noncomp)-Rxn17_Kr_4*main.SSI_NonCompetitive.X(p38_ATP_MK2_Inoncomp))*main.SSI_NonCompetitive.P(Volume) ;
    main.SSI_NonCompetitive.X(Rxn18_Flux) = (Rxn18_Kf_5*main.SSI_NonCompetitive.X(p38_ATP_ATF2)*main.SSI_NonCompetitive.X(I_noncomp)-Rxn18_Kr_2*main.SSI_NonCompetitive.X(p38_ATP_ATF2_Inoncomp))*main.SSI_NonCompetitive.P(Volume) ;
    main.SSI_NonCompetitive.X(Rxn19_Flux) = (Rxn19_Kf_4*main.SSI_NonCompetitive.X(p38_Inoncomp)*main.SSI_NonCompetitive.X(ATP)-Rxn19_Kr_1*main.SSI_NonCompetitive.X(p38_ATP_Inoncomp))*main.SSI_NonCompetitive.P(Volume) ;
    main.SSI_NonCompetitive.X(Rxn1_Flux) = (Rxn1_Kf_9*main.SSI_NonCompetitive.X(MK2)*main.SSI_NonCompetitive.X(active_p38)-Rxn1_Kr_7*main.SSI_NonCompetitive.X(p38_MK2))*main.SSI_NonCompetitive.P(Volume) ;
    main.SSI_NonCompetitive.X(Rxn20_Flux) = (Rxn20_Kf_1*main.SSI_NonCompetitive.X(p38_MK2_Inoncomp)*main.SSI_NonCompetitive.X(ATP)-Rxn20_Kr*main.SSI_NonCompetitive.X(p38_ATP_MK2_Inoncomp))*main.SSI_NonCompetitive.P(Volume) ;
    main.SSI_NonCompetitive.X(Rxn21_Flux) = (Rxn21_Kf*main.SSI_NonCompetitive.X(p38_ATF2_Inoncomp)*main.SSI_NonCompetitive.X(ATP)-Rxn21_Kr*main.SSI_NonCompetitive.X(p38_ATP_ATF2_Inoncomp))*main.SSI_NonCompetitive.P(Volume) ;
    main.SSI_NonCompetitive.X(Rxn22_Flux) = (Rxn22_Kf*main.SSI_NonCompetitive.X(MK2)*main.SSI_NonCompetitive.X(p38_ATP_Inoncomp)-Rxn22_Kr*main.SSI_NonCompetitive.X(p38_ATP_MK2_Inoncomp))*main.SSI_NonCompetitive.P(Volume) ;
    main.SSI_NonCompetitive.X(Rxn23_Flux) = (Rxn23_Kf*main.SSI_NonCompetitive.X(p38_Inoncomp)*main.SSI_NonCompetitive.X(MK2)-Rxn23_Kr*main.SSI_NonCompetitive.X(p38_MK2_Inoncomp))*main.SSI_NonCompetitive.P(Volume) ;
    main.SSI_NonCompetitive.X(Rxn24_Flux) = (Rxn24_Kf*main.SSI_NonCompetitive.X(p38_Inoncomp)*main.SSI_NonCompetitive.X(ATF2)-Rxn24_Kr*main.SSI_NonCompetitive.X(p38_ATF2_Inoncomp))*main.SSI_NonCompetitive.P(Volume) ;
    main.SSI_NonCompetitive.X(Rxn25_Flux) = (Rxn25_Kf_1*main.SSI_NonCompetitive.X(ATF2)*main.SSI_NonCompetitive.X(p38_ATP_Inoncomp)-Rxn25_Kr*main.SSI_NonCompetitive.X(p38_ATP_ATF2_Inoncomp))*main.SSI_NonCompetitive.P(Volume) ;
    main.SSI_NonCompetitive.X(Rxn2_Flux) = (Rxn2_Kf_9*main.SSI_NonCompetitive.X(MK2)*main.SSI_NonCompetitive.X(p38_ATP)-Rxn2_Kr_10*main.SSI_NonCompetitive.X(p38_ATP_MK2))*main.SSI_NonCompetitive.P(Volume) ;
    main.SSI_NonCompetitive.X(Rxn3_Flux) = (Rxn3_Kf_10*main.SSI_NonCompetitive.X(ATP)*main.SSI_NonCompetitive.X(p38_MK2)-Rxn3_Kr_8*main.SSI_NonCompetitive.X(p38_ATP_MK2))*main.SSI_NonCompetitive.P(Volume) ;
    main.SSI_NonCompetitive.X(Rxn5_Flux) = (Rxn5_Kf_11*main.SSI_NonCompetitive.X(ATF2)*main.SSI_NonCompetitive.X(active_p38)-Rxn5_Kr_4*main.SSI_NonCompetitive.X(p38_ATF2))*main.SSI_NonCompetitive.P(Volume) ;
    main.SSI_NonCompetitive.X(Rxn6_Flux) = (Rxn6_Kf_10*main.SSI_NonCompetitive.X(p38_ATF2)*main.SSI_NonCompetitive.X(ATP)-Rxn6_Kr_7*main.SSI_NonCompetitive.X(p38_ATP_ATF2))*main.SSI_NonCompetitive.P(Volume) ;
    main.SSI_NonCompetitive.X(Rxn7_Flux) = (Rxn7_Kf_5*main.SSI_NonCompetitive.X(ATF2)*main.SSI_NonCompetitive.X(p38_ATP)-Rxn7_Kr_6*main.SSI_NonCompetitive.X(p38_ATP_ATF2))*main.SSI_NonCompetitive.P(Volume) ;
    main.SSI_NonCompetitive.X(Rxn9_Flux) = (Rxn9_Kf_2*main.SSI_NonCompetitive.X(I_noncomp)*main.SSI_NonCompetitive.X(p38_MK2)-Rxn9_Kr_1*main.SSI_NonCompetitive.X(p38_MK2_Inoncomp))*main.SSI_NonCompetitive.P(Volume) ;
    main.SSI_NonCompetitive.X(RxnATF2_Flux) = RxnATF2_Kf_1*main.SSI_NonCompetitive.X(p38_ATP_ATF2)*main.SSI_NonCompetitive.P(Volume) ;
    main.SSI_NonCompetitive.X(RxnMK2_Flux) = RxnMK2_Kf_5*main.SSI_NonCompetitive.X(p38_ATP_MK2)*main.SSI_NonCompetitive.P(Volume) ;
    main.SSI_NonCompetitive.X(Rxn_Flux) = (Rxn_Kf_5*main.SSI_NonCompetitive.X(ATP)*main.SSI_NonCompetitive.X(active_p38)-Rxn_Kr_8*main.SSI_NonCompetitive.X(p38_ATP))*main.SSI_NonCompetitive.P(Volume) ;
# Algebraic Equations:
    main.X(P_kr_ATF2)                   = main.P(P_KD_ATF2)*main.P(P_kf_ATF2) ;
    main.X(P_kr_ATP)                    = main.P(P_KD_ATP)*main.P(P_kf_ATP) ;
    main.X(P_kr_MK2)                    = main.P(P_KD_MK2)*main.P(P_kf_MK2) ;
    main.X(P_kr_i)                      = main.P(P_KD_i)*main.P(P_kf_i) ;
    main.X(P_kr_postATF2)               = main.P(P_KD_postATF2)*main.P(P_kf_postATF2) ;
    main.X(P_kr_postATP)                = main.P(P_KD_postATP)*main.P(P_kf_postATP) ;
    main.X(P_kr_ssi)                    = main.P(P_KD_ssi)*main.P(P_kf_ssi) ;
    main.X(report_NoInh_ATF2P)          = main.NoInhibitor.X(phospho_ATF2) ;
    main.X(report_NoInh_ATPdepletion_ATF2P) = main.NoInhibitor_ATPdepletion.X(phospho_ATF2) ;
    main.X(report_NoInh_ATPdepletion_MK2P) = main.NoInhibitor_ATPdepletion.X(phospho_MK2) ;
    main.X(report_NoInh_MK2P)           = main.NoInhibitor.X(phospho_MK2) ;
    main.X(report_NoInh_MK2altersp38KDATF2_ATF2P) = main.NoInhibitor_MK2changesp38KDATF2.X(phospho_ATF2) ;
    main.X(report_NoInh_MK2altersp38KDATF2_MK2P) = main.NoInhibitor_MK2changesp38KDATF2.X(phospho_MK2) ;
    main.X(report_NoInh_MK2altersp38KDATP_ATF2P) = main.NoInhibitor_MK2changesp38KDATP.X(phospho_ATF2) ;
    main.X(report_NoInh_MK2altersp38KDATP_MK2P) = main.NoInhibitor_MK2changesp38KDATP.X(phospho_MK2) ;
    main.X(report_NoInh_MK2altersp38kc_ATF2P) = main.NoInhibitor_MK2changesp38kc.X(phospho_ATF2) ;
    main.X(report_NoInh_MK2altersp38kc_MK2P) = main.NoInhibitor_MK2changesp38kc.X(phospho_MK2) ;
    main.X(report_NoInh_SubstrateInhibition_ATF2P) = main.NoInhibitor_SubstrateInhibition.X(phospho_ATF2)+main.NoInhibitor_SubstrateInhibition.X(p38_phosphoATF2)+main.NoInhibitor_SubstrateInhibition.X(p38_ATP_phosphoATF2) ;
    main.X(report_NoInh_SubstrateInhibition_MK2P) = main.NoInhibitor_SubstrateInhibition.X(phospho_MK2)+main.NoInhibitor_SubstrateInhibition.X(p38_phosphoMK2)+main.NoInhibitor_SubstrateInhibition.X(p38_ATP_phosphoMK2) ;
    main.X(report_NoInh_pMK2bindsATF2_ATF2P) = main.NoInhibitor_phosphoMK2bindsATF2.X(phospho_ATF2) ;
    main.X(report_NoInh_pMK2bindsATF2_MK2P) = main.NoInhibitor_phosphoMK2bindsATF2.X(phospho_MK2) + main.NoInhibitor_phosphoMK2bindsATF2.X(pMK2_ATF2);
    main.X(report_NonSSI_ATPcomp_ATF2P) = main.NonSSI_ATPCompetitive.X(phospho_ATF2) ;
    main.X(report_NonSSI_ATPcomp_MK2P)  = main.NonSSI_ATPCompetitive.X(phospho_MK2) ;
    main.X(report_NonSSI_Noncomp_ATF2P) = main.NonSSI_NonCompetitive.X(phospho_ATF2) ;
    main.X(report_NonSSI_Noncomp_MK2P)  = main.NonSSI_NonCompetitive.X(phospho_MK2) ;
    main.X(report_SSI_ATPcomp_ATF2P)    = main.SSI_ATPCompetitive.X(phospho_ATF2) ;
    main.X(report_SSI_ATPcomp_MK2P)     = main.SSI_ATPCompetitive.X(phospho_MK2) ;
    main.X(report_SSI_Noncomp_ATF2P)    = main.SSI_NonCompetitive.X(phospho_ATF2) ;
    main.X(report_SSI_Noncomp_MK2P)     = main.SSI_NonCompetitive.X(phospho_MK2) ;
    main.X(report_post_NonSSI_ATPcomp_ATF2P) = main.NonSSI_ATPCompetitive_MK2changesp38.X(phospho_ATF2) ;
    main.X(report_post_NonSSI_ATPcomp_MK2P) = main.NonSSI_ATPCompetitive_MK2changesp38.X(phospho_MK2) ;
    main.X(report_post_SSI_ATPcomp_ATF2P) = main.SSI_ATPCompetitive_MK2changesp38.X(phospho_ATF2) ;
    main.X(report_post_SSI_ATPcomp_MK2P) = main.SSI_ATPCompetitive_MK2changesp38.X(phospho_MK2) ;
# ODEs:
    main.NoInhibitor.$X(ADP)*main.NoInhibitor.P(Volume)          =  + (main.NoInhibitor.X(RxnMK2_Flux)) + (main.NoInhibitor.X(RxnATF2_Flux));
    main.NoInhibitor.$X(ATF2)*main.NoInhibitor.P(Volume)         =  - (main.NoInhibitor.X(Rxn5_Flux)) - (main.NoInhibitor.X(Rxn7_Flux));
    main.NoInhibitor.$X(ATP)*main.NoInhibitor.P(Volume)          =  - (main.NoInhibitor.X(Rxn6_Flux)) - (main.NoInhibitor.X(Rxn_Flux)) - (main.NoInhibitor.X(Rxn3_Flux));
    main.NoInhibitor.$X(MK2)*main.NoInhibitor.P(Volume)          =  - (main.NoInhibitor.X(Rxn1_Flux)) - (main.NoInhibitor.X(Rxn2_Flux));
    main.NoInhibitor.$X(active_p38)*main.NoInhibitor.P(Volume)   =  - (main.NoInhibitor.X(Rxn_Flux)) - (main.NoInhibitor.X(Rxn1_Flux)) - (main.NoInhibitor.X(Rxn5_Flux)) + (main.NoInhibitor.X(RxnMK2_Flux)) + (main.NoInhibitor.X(RxnATF2_Flux));
    main.NoInhibitor.$X(p38_ATF2)*main.NoInhibitor.P(Volume)     =  - (main.NoInhibitor.X(Rxn6_Flux)) + (main.NoInhibitor.X(Rxn5_Flux));
    main.NoInhibitor.$X(p38_ATP)*main.NoInhibitor.P(Volume)      =  + (main.NoInhibitor.X(Rxn_Flux)) - (main.NoInhibitor.X(Rxn2_Flux)) - (main.NoInhibitor.X(Rxn7_Flux));
    main.NoInhibitor.$X(p38_ATP_ATF2)*main.NoInhibitor.P(Volume) =  + (main.NoInhibitor.X(Rxn6_Flux)) - (main.NoInhibitor.X(RxnATF2_Flux)) + (main.NoInhibitor.X(Rxn7_Flux));
    main.NoInhibitor.$X(p38_ATP_MK2)*main.NoInhibitor.P(Volume)  =  + (main.NoInhibitor.X(Rxn2_Flux)) - (main.NoInhibitor.X(RxnMK2_Flux)) + (main.NoInhibitor.X(Rxn3_Flux));
    main.NoInhibitor.$X(p38_MK2)*main.NoInhibitor.P(Volume)      =  + (main.NoInhibitor.X(Rxn1_Flux)) - (main.NoInhibitor.X(Rxn3_Flux));
    main.NoInhibitor.$X(phospho_ATF2)*main.NoInhibitor.P(Volume) =  + (main.NoInhibitor.X(RxnATF2_Flux));
    main.NoInhibitor.$X(phospho_MK2)*main.NoInhibitor.P(Volume)  =  + (main.NoInhibitor.X(RxnMK2_Flux));
    main.NoInhibitor_ATPdepletion.$X(ADP)*main.NoInhibitor_ATPdepletion.P(Volume) =  + (main.NoInhibitor_ATPdepletion.X(RxnATF2_Flux)) + (main.NoInhibitor_ATPdepletion.X(Rxn8_Flux)) + (main.NoInhibitor_ATPdepletion.X(RxnMK2_Flux));
    main.NoInhibitor_ATPdepletion.$X(ATF2)*main.NoInhibitor_ATPdepletion.P(Volume) =  - (main.NoInhibitor_ATPdepletion.X(Rxn5_Flux)) - (main.NoInhibitor_ATPdepletion.X(Rxn7_Flux));
    main.NoInhibitor_ATPdepletion.$X(ATP)*main.NoInhibitor_ATPdepletion.P(Volume) =  - (main.NoInhibitor_ATPdepletion.X(Rxn_Flux)) - (main.NoInhibitor_ATPdepletion.X(Rxn8_Flux)) - (main.NoInhibitor_ATPdepletion.X(Rxn6_Flux)) - (main.NoInhibitor_ATPdepletion.X(Rxn3_Flux));
    main.NoInhibitor_ATPdepletion.$X(MK2)*main.NoInhibitor_ATPdepletion.P(Volume) =  - (main.NoInhibitor_ATPdepletion.X(Rxn1_Flux)) - (main.NoInhibitor_ATPdepletion.X(Rxn2_Flux));
    main.NoInhibitor_ATPdepletion.$X(active_p38)*main.NoInhibitor_ATPdepletion.P(Volume) =  + (main.NoInhibitor_ATPdepletion.X(RxnATF2_Flux)) - (main.NoInhibitor_ATPdepletion.X(Rxn5_Flux)) - (main.NoInhibitor_ATPdepletion.X(Rxn_Flux)) - (main.NoInhibitor_ATPdepletion.X(Rxn1_Flux)) + (main.NoInhibitor_ATPdepletion.X(RxnMK2_Flux));
    main.NoInhibitor_ATPdepletion.$X(p38_ATF2)*main.NoInhibitor_ATPdepletion.P(Volume) =  + (main.NoInhibitor_ATPdepletion.X(Rxn5_Flux)) - (main.NoInhibitor_ATPdepletion.X(Rxn6_Flux));
    main.NoInhibitor_ATPdepletion.$X(p38_ATP)*main.NoInhibitor_ATPdepletion.P(Volume) =  + (main.NoInhibitor_ATPdepletion.X(Rxn_Flux)) - (main.NoInhibitor_ATPdepletion.X(Rxn7_Flux)) - (main.NoInhibitor_ATPdepletion.X(Rxn2_Flux));
    main.NoInhibitor_ATPdepletion.$X(p38_ATP_ATF2)*main.NoInhibitor_ATPdepletion.P(Volume) =  - (main.NoInhibitor_ATPdepletion.X(RxnATF2_Flux)) + (main.NoInhibitor_ATPdepletion.X(Rxn6_Flux)) + (main.NoInhibitor_ATPdepletion.X(Rxn7_Flux));
    main.NoInhibitor_ATPdepletion.$X(p38_ATP_MK2)*main.NoInhibitor_ATPdepletion.P(Volume) =  + (main.NoInhibitor_ATPdepletion.X(Rxn3_Flux)) - (main.NoInhibitor_ATPdepletion.X(RxnMK2_Flux)) + (main.NoInhibitor_ATPdepletion.X(Rxn2_Flux));
    main.NoInhibitor_ATPdepletion.$X(p38_MK2)*main.NoInhibitor_ATPdepletion.P(Volume) =  - (main.NoInhibitor_ATPdepletion.X(Rxn3_Flux)) + (main.NoInhibitor_ATPdepletion.X(Rxn1_Flux));
    main.NoInhibitor_ATPdepletion.$X(phospho_ATF2)*main.NoInhibitor_ATPdepletion.P(Volume) =  + (main.NoInhibitor_ATPdepletion.X(RxnATF2_Flux));
    main.NoInhibitor_ATPdepletion.$X(phospho_MK2)*main.NoInhibitor_ATPdepletion.P(Volume) =  + (main.NoInhibitor_ATPdepletion.X(RxnMK2_Flux));
    main.NoInhibitor_MK2changesp38KDATF2.$X(ADP)*main.NoInhibitor_MK2changesp38KDATF2.P(Volume) =  + (main.NoInhibitor_MK2changesp38KDATF2.X(RxnMK2_Flux)) + (main.NoInhibitor_MK2changesp38KDATF2.X(RxnATF2a_Flux)) + (main.NoInhibitor_MK2changesp38KDATF2.X(Rxn20_Flux)) + (main.NoInhibitor_MK2changesp38KDATF2.X(RxnATF2_Flux));
    main.NoInhibitor_MK2changesp38KDATF2.$X(ATF2)*main.NoInhibitor_MK2changesp38KDATF2.P(Volume) =  - (main.NoInhibitor_MK2changesp38KDATF2.X(Rxn7_Flux)) - (main.NoInhibitor_MK2changesp38KDATF2.X(Rxn5_Flux)) - (main.NoInhibitor_MK2changesp38KDATF2.X(Rxn15_Flux)) - (main.NoInhibitor_MK2changesp38KDATF2.X(Rxn14_Flux));
    main.NoInhibitor_MK2changesp38KDATF2.$X(ATP)*main.NoInhibitor_MK2changesp38KDATF2.P(Volume) =  - (main.NoInhibitor_MK2changesp38KDATF2.X(Rxn6_Flux)) - (main.NoInhibitor_MK2changesp38KDATF2.X(Rxn_Flux)) - (main.NoInhibitor_MK2changesp38KDATF2.X(Rxn19_Flux)) - (main.NoInhibitor_MK2changesp38KDATF2.X(Rxn3_Flux)) - (main.NoInhibitor_MK2changesp38KDATF2.X(Rxn6a_Flux)) - (main.NoInhibitor_MK2changesp38KDATF2.X(Rxn16_Flux));
    main.NoInhibitor_MK2changesp38KDATF2.$X(MK2)*main.NoInhibitor_MK2changesp38KDATF2.P(Volume) =  - (main.NoInhibitor_MK2changesp38KDATF2.X(Rxn1_Flux)) - (main.NoInhibitor_MK2changesp38KDATF2.X(Rxn17_Flux)) - (main.NoInhibitor_MK2changesp38KDATF2.X(Rxn18_Flux)) - (main.NoInhibitor_MK2changesp38KDATF2.X(Rxn2_Flux));
    main.NoInhibitor_MK2changesp38KDATF2.$X(Postp38)*main.NoInhibitor_MK2changesp38KDATF2.P(Volume) =  + (main.NoInhibitor_MK2changesp38KDATF2.X(RxnMK2_Flux)) + (main.NoInhibitor_MK2changesp38KDATF2.X(RxnATF2a_Flux)) + (main.NoInhibitor_MK2changesp38KDATF2.X(Rxn20_Flux)) - (main.NoInhibitor_MK2changesp38KDATF2.X(Rxn17_Flux)) - (main.NoInhibitor_MK2changesp38KDATF2.X(Rxn13_Flux)) - (main.NoInhibitor_MK2changesp38KDATF2.X(Rxn16_Flux)) - (main.NoInhibitor_MK2changesp38KDATF2.X(Rxn14_Flux));
    main.NoInhibitor_MK2changesp38KDATF2.$X(active_p38)*main.NoInhibitor_MK2changesp38KDATF2.P(Volume) =  - (main.NoInhibitor_MK2changesp38KDATF2.X(Rxn1_Flux)) - (main.NoInhibitor_MK2changesp38KDATF2.X(Rxn_Flux)) + (main.NoInhibitor_MK2changesp38KDATF2.X(RxnATF2_Flux)) + (main.NoInhibitor_MK2changesp38KDATF2.X(Rxn13_Flux)) - (main.NoInhibitor_MK2changesp38KDATF2.X(Rxn5_Flux));
    main.NoInhibitor_MK2changesp38KDATF2.$X(p38_ATF2)*main.NoInhibitor_MK2changesp38KDATF2.P(Volume) =  - (main.NoInhibitor_MK2changesp38KDATF2.X(Rxn6_Flux)) + (main.NoInhibitor_MK2changesp38KDATF2.X(Rxn5_Flux));
    main.NoInhibitor_MK2changesp38KDATF2.$X(p38_ATP)*main.NoInhibitor_MK2changesp38KDATF2.P(Volume) =  - (main.NoInhibitor_MK2changesp38KDATF2.X(Rxn7_Flux)) + (main.NoInhibitor_MK2changesp38KDATF2.X(Rxn_Flux)) - (main.NoInhibitor_MK2changesp38KDATF2.X(Rxn2_Flux)) + (main.NoInhibitor_MK2changesp38KDATF2.X(Rxn21_Flux));
    main.NoInhibitor_MK2changesp38KDATF2.$X(p38_ATP_ATF2)*main.NoInhibitor_MK2changesp38KDATF2.P(Volume) =  + (main.NoInhibitor_MK2changesp38KDATF2.X(Rxn7_Flux)) + (main.NoInhibitor_MK2changesp38KDATF2.X(Rxn6_Flux)) - (main.NoInhibitor_MK2changesp38KDATF2.X(RxnATF2_Flux));
    main.NoInhibitor_MK2changesp38KDATF2.$X(p38_ATP_MK2)*main.NoInhibitor_MK2changesp38KDATF2.P(Volume) =  - (main.NoInhibitor_MK2changesp38KDATF2.X(RxnMK2_Flux)) + (main.NoInhibitor_MK2changesp38KDATF2.X(Rxn3_Flux)) + (main.NoInhibitor_MK2changesp38KDATF2.X(Rxn2_Flux));
    main.NoInhibitor_MK2changesp38KDATF2.$X(p38_MK2)*main.NoInhibitor_MK2changesp38KDATF2.P(Volume) =  + (main.NoInhibitor_MK2changesp38KDATF2.X(Rxn1_Flux)) - (main.NoInhibitor_MK2changesp38KDATF2.X(Rxn3_Flux));
    main.NoInhibitor_MK2changesp38KDATF2.$X(phospho_ATF2)*main.NoInhibitor_MK2changesp38KDATF2.P(Volume) =  + (main.NoInhibitor_MK2changesp38KDATF2.X(RxnATF2a_Flux)) + (main.NoInhibitor_MK2changesp38KDATF2.X(RxnATF2_Flux));
    main.NoInhibitor_MK2changesp38KDATF2.$X(phospho_MK2)*main.NoInhibitor_MK2changesp38KDATF2.P(Volume) =  + (main.NoInhibitor_MK2changesp38KDATF2.X(RxnMK2_Flux)) + (main.NoInhibitor_MK2changesp38KDATF2.X(Rxn20_Flux));
    main.NoInhibitor_MK2changesp38KDATF2.$X(post_p38_ATF2)*main.NoInhibitor_MK2changesp38KDATF2.P(Volume) =  - (main.NoInhibitor_MK2changesp38KDATF2.X(Rxn6a_Flux)) + (main.NoInhibitor_MK2changesp38KDATF2.X(Rxn14_Flux));
    main.NoInhibitor_MK2changesp38KDATF2.$X(post_p38_ATP)*main.NoInhibitor_MK2changesp38KDATF2.P(Volume) =  - (main.NoInhibitor_MK2changesp38KDATF2.X(Rxn18_Flux)) + (main.NoInhibitor_MK2changesp38KDATF2.X(Rxn16_Flux)) - (main.NoInhibitor_MK2changesp38KDATF2.X(Rxn21_Flux)) - (main.NoInhibitor_MK2changesp38KDATF2.X(Rxn15_Flux));
    main.NoInhibitor_MK2changesp38KDATF2.$X(post_p38_ATP_ATF2)*main.NoInhibitor_MK2changesp38KDATF2.P(Volume) =  - (main.NoInhibitor_MK2changesp38KDATF2.X(RxnATF2a_Flux)) + (main.NoInhibitor_MK2changesp38KDATF2.X(Rxn6a_Flux)) + (main.NoInhibitor_MK2changesp38KDATF2.X(Rxn15_Flux));
    main.NoInhibitor_MK2changesp38KDATF2.$X(post_p38_ATP_MK2)*main.NoInhibitor_MK2changesp38KDATF2.P(Volume) =  - (main.NoInhibitor_MK2changesp38KDATF2.X(Rxn20_Flux)) + (main.NoInhibitor_MK2changesp38KDATF2.X(Rxn19_Flux)) + (main.NoInhibitor_MK2changesp38KDATF2.X(Rxn18_Flux));
    main.NoInhibitor_MK2changesp38KDATF2.$X(post_p38_MK2)*main.NoInhibitor_MK2changesp38KDATF2.P(Volume) =  - (main.NoInhibitor_MK2changesp38KDATF2.X(Rxn19_Flux)) + (main.NoInhibitor_MK2changesp38KDATF2.X(Rxn17_Flux));
    main.NoInhibitor_MK2changesp38KDATP.$X(ADP)*main.NoInhibitor_MK2changesp38KDATP.P(Volume) =  + (main.NoInhibitor_MK2changesp38KDATP.X(Rxn20_Flux)) + (main.NoInhibitor_MK2changesp38KDATP.X(RxnMK2_Flux)) + (main.NoInhibitor_MK2changesp38KDATP.X(RxnATF2_Flux)) + (main.NoInhibitor_MK2changesp38KDATP.X(RxnATF2a_Flux));
    main.NoInhibitor_MK2changesp38KDATP.$X(ATF2)*main.NoInhibitor_MK2changesp38KDATP.P(Volume) =  - (main.NoInhibitor_MK2changesp38KDATP.X(Rxn5_Flux)) - (main.NoInhibitor_MK2changesp38KDATP.X(Rxn15_Flux)) - (main.NoInhibitor_MK2changesp38KDATP.X(Rxn7_Flux)) - (main.NoInhibitor_MK2changesp38KDATP.X(Rxn14_Flux));
    main.NoInhibitor_MK2changesp38KDATP.$X(ATP)*main.NoInhibitor_MK2changesp38KDATP.P(Volume) =  - (main.NoInhibitor_MK2changesp38KDATP.X(Rxn_Flux)) - (main.NoInhibitor_MK2changesp38KDATP.X(Rxn16_Flux)) - (main.NoInhibitor_MK2changesp38KDATP.X(Rxn3_Flux)) - (main.NoInhibitor_MK2changesp38KDATP.X(Rxn19_Flux)) - (main.NoInhibitor_MK2changesp38KDATP.X(Rxn6a_Flux)) - (main.NoInhibitor_MK2changesp38KDATP.X(Rxn6_Flux));
    main.NoInhibitor_MK2changesp38KDATP.$X(MK2)*main.NoInhibitor_MK2changesp38KDATP.P(Volume) =  - (main.NoInhibitor_MK2changesp38KDATP.X(Rxn18_Flux)) - (main.NoInhibitor_MK2changesp38KDATP.X(Rxn2_Flux)) - (main.NoInhibitor_MK2changesp38KDATP.X(Rxn17_Flux)) - (main.NoInhibitor_MK2changesp38KDATP.X(Rxn1_Flux));
    main.NoInhibitor_MK2changesp38KDATP.$X(Postp38)*main.NoInhibitor_MK2changesp38KDATP.P(Volume) =  - (main.NoInhibitor_MK2changesp38KDATP.X(Rxn13_Flux)) + (main.NoInhibitor_MK2changesp38KDATP.X(Rxn20_Flux)) + (main.NoInhibitor_MK2changesp38KDATP.X(RxnMK2_Flux)) - (main.NoInhibitor_MK2changesp38KDATP.X(Rxn16_Flux)) - (main.NoInhibitor_MK2changesp38KDATP.X(Rxn14_Flux)) - (main.NoInhibitor_MK2changesp38KDATP.X(Rxn17_Flux)) + (main.NoInhibitor_MK2changesp38KDATP.X(RxnATF2a_Flux));
    main.NoInhibitor_MK2changesp38KDATP.$X(active_p38)*main.NoInhibitor_MK2changesp38KDATP.P(Volume) =  + (main.NoInhibitor_MK2changesp38KDATP.X(Rxn13_Flux)) - (main.NoInhibitor_MK2changesp38KDATP.X(Rxn_Flux)) - (main.NoInhibitor_MK2changesp38KDATP.X(Rxn5_Flux)) + (main.NoInhibitor_MK2changesp38KDATP.X(RxnATF2_Flux)) - (main.NoInhibitor_MK2changesp38KDATP.X(Rxn1_Flux));
    main.NoInhibitor_MK2changesp38KDATP.$X(p38_ATF2)*main.NoInhibitor_MK2changesp38KDATP.P(Volume) =  + (main.NoInhibitor_MK2changesp38KDATP.X(Rxn5_Flux)) - (main.NoInhibitor_MK2changesp38KDATP.X(Rxn6_Flux));
    main.NoInhibitor_MK2changesp38KDATP.$X(p38_ATP)*main.NoInhibitor_MK2changesp38KDATP.P(Volume) =  + (main.NoInhibitor_MK2changesp38KDATP.X(Rxn_Flux)) - (main.NoInhibitor_MK2changesp38KDATP.X(Rxn2_Flux)) + (main.NoInhibitor_MK2changesp38KDATP.X(Rxn21_Flux)) - (main.NoInhibitor_MK2changesp38KDATP.X(Rxn7_Flux));
    main.NoInhibitor_MK2changesp38KDATP.$X(p38_ATP_ATF2)*main.NoInhibitor_MK2changesp38KDATP.P(Volume) =  + (main.NoInhibitor_MK2changesp38KDATP.X(Rxn7_Flux)) - (main.NoInhibitor_MK2changesp38KDATP.X(RxnATF2_Flux)) + (main.NoInhibitor_MK2changesp38KDATP.X(Rxn6_Flux));
    main.NoInhibitor_MK2changesp38KDATP.$X(p38_ATP_MK2)*main.NoInhibitor_MK2changesp38KDATP.P(Volume) =  + (main.NoInhibitor_MK2changesp38KDATP.X(Rxn2_Flux)) - (main.NoInhibitor_MK2changesp38KDATP.X(RxnMK2_Flux)) + (main.NoInhibitor_MK2changesp38KDATP.X(Rxn3_Flux));
    main.NoInhibitor_MK2changesp38KDATP.$X(p38_MK2)*main.NoInhibitor_MK2changesp38KDATP.P(Volume) =  - (main.NoInhibitor_MK2changesp38KDATP.X(Rxn3_Flux)) + (main.NoInhibitor_MK2changesp38KDATP.X(Rxn1_Flux));
    main.NoInhibitor_MK2changesp38KDATP.$X(phospho_ATF2)*main.NoInhibitor_MK2changesp38KDATP.P(Volume) =  + (main.NoInhibitor_MK2changesp38KDATP.X(RxnATF2_Flux)) + (main.NoInhibitor_MK2changesp38KDATP.X(RxnATF2a_Flux));
    main.NoInhibitor_MK2changesp38KDATP.$X(phospho_MK2)*main.NoInhibitor_MK2changesp38KDATP.P(Volume) =  + (main.NoInhibitor_MK2changesp38KDATP.X(Rxn20_Flux)) + (main.NoInhibitor_MK2changesp38KDATP.X(RxnMK2_Flux));
    main.NoInhibitor_MK2changesp38KDATP.$X(post_p38_ATF2)*main.NoInhibitor_MK2changesp38KDATP.P(Volume) =  + (main.NoInhibitor_MK2changesp38KDATP.X(Rxn14_Flux)) - (main.NoInhibitor_MK2changesp38KDATP.X(Rxn6a_Flux));
    main.NoInhibitor_MK2changesp38KDATP.$X(post_p38_ATP)*main.NoInhibitor_MK2changesp38KDATP.P(Volume) =  - (main.NoInhibitor_MK2changesp38KDATP.X(Rxn18_Flux)) - (main.NoInhibitor_MK2changesp38KDATP.X(Rxn15_Flux)) + (main.NoInhibitor_MK2changesp38KDATP.X(Rxn16_Flux)) - (main.NoInhibitor_MK2changesp38KDATP.X(Rxn21_Flux));
    main.NoInhibitor_MK2changesp38KDATP.$X(post_p38_ATP_ATF2)*main.NoInhibitor_MK2changesp38KDATP.P(Volume) =  + (main.NoInhibitor_MK2changesp38KDATP.X(Rxn15_Flux)) - (main.NoInhibitor_MK2changesp38KDATP.X(RxnATF2a_Flux)) + (main.NoInhibitor_MK2changesp38KDATP.X(Rxn6a_Flux));
    main.NoInhibitor_MK2changesp38KDATP.$X(post_p38_ATP_MK2)*main.NoInhibitor_MK2changesp38KDATP.P(Volume) =  + (main.NoInhibitor_MK2changesp38KDATP.X(Rxn18_Flux)) - (main.NoInhibitor_MK2changesp38KDATP.X(Rxn20_Flux)) + (main.NoInhibitor_MK2changesp38KDATP.X(Rxn19_Flux));
    main.NoInhibitor_MK2changesp38KDATP.$X(post_p38_MK2)*main.NoInhibitor_MK2changesp38KDATP.P(Volume) =  + (main.NoInhibitor_MK2changesp38KDATP.X(Rxn17_Flux)) - (main.NoInhibitor_MK2changesp38KDATP.X(Rxn19_Flux));
    main.NoInhibitor_MK2changesp38kc.$X(ADP)*main.NoInhibitor_MK2changesp38kc.P(Volume) =  + (main.NoInhibitor_MK2changesp38kc.X(RxnMK2_Flux)) + (main.NoInhibitor_MK2changesp38kc.X(RxnATF2a_Flux)) + (main.NoInhibitor_MK2changesp38kc.X(Rxn20_Flux)) + (main.NoInhibitor_MK2changesp38kc.X(RxnATF2_Flux));
    main.NoInhibitor_MK2changesp38kc.$X(ATF2)*main.NoInhibitor_MK2changesp38kc.P(Volume) =  - (main.NoInhibitor_MK2changesp38kc.X(Rxn7_Flux)) - (main.NoInhibitor_MK2changesp38kc.X(Rxn5_Flux)) - (main.NoInhibitor_MK2changesp38kc.X(Rxn15_Flux)) - (main.NoInhibitor_MK2changesp38kc.X(Rxn14_Flux));
    main.NoInhibitor_MK2changesp38kc.$X(ATP)*main.NoInhibitor_MK2changesp38kc.P(Volume) =  - (main.NoInhibitor_MK2changesp38kc.X(Rxn19_Flux)) - (main.NoInhibitor_MK2changesp38kc.X(Rxn_Flux)) - (main.NoInhibitor_MK2changesp38kc.X(Rxn6_Flux)) - (main.NoInhibitor_MK2changesp38kc.X(Rxn6a_Flux)) - (main.NoInhibitor_MK2changesp38kc.X(Rxn3_Flux)) - (main.NoInhibitor_MK2changesp38kc.X(Rxn16_Flux));
    main.NoInhibitor_MK2changesp38kc.$X(MK2)*main.NoInhibitor_MK2changesp38kc.P(Volume) =  - (main.NoInhibitor_MK2changesp38kc.X(Rxn1_Flux)) - (main.NoInhibitor_MK2changesp38kc.X(Rxn18_Flux)) - (main.NoInhibitor_MK2changesp38kc.X(Rxn2_Flux)) - (main.NoInhibitor_MK2changesp38kc.X(Rxn17_Flux));
    main.NoInhibitor_MK2changesp38kc.$X(Postp38)*main.NoInhibitor_MK2changesp38kc.P(Volume) =  + (main.NoInhibitor_MK2changesp38kc.X(RxnMK2_Flux)) + (main.NoInhibitor_MK2changesp38kc.X(RxnATF2a_Flux)) - (main.NoInhibitor_MK2changesp38kc.X(Rxn17_Flux)) + (main.NoInhibitor_MK2changesp38kc.X(Rxn20_Flux)) - (main.NoInhibitor_MK2changesp38kc.X(Rxn16_Flux)) - (main.NoInhibitor_MK2changesp38kc.X(Rxn14_Flux)) - (main.NoInhibitor_MK2changesp38kc.X(Rxn13_Flux));
    main.NoInhibitor_MK2changesp38kc.$X(active_p38)*main.NoInhibitor_MK2changesp38kc.P(Volume) =  - (main.NoInhibitor_MK2changesp38kc.X(Rxn1_Flux)) - (main.NoInhibitor_MK2changesp38kc.X(Rxn_Flux)) - (main.NoInhibitor_MK2changesp38kc.X(Rxn5_Flux)) + (main.NoInhibitor_MK2changesp38kc.X(RxnATF2_Flux)) + (main.NoInhibitor_MK2changesp38kc.X(Rxn13_Flux));
    main.NoInhibitor_MK2changesp38kc.$X(p38_ATF2)*main.NoInhibitor_MK2changesp38kc.P(Volume) =  - (main.NoInhibitor_MK2changesp38kc.X(Rxn6_Flux)) + (main.NoInhibitor_MK2changesp38kc.X(Rxn5_Flux));
    main.NoInhibitor_MK2changesp38kc.$X(p38_ATP)*main.NoInhibitor_MK2changesp38kc.P(Volume) =  + (main.NoInhibitor_MK2changesp38kc.X(Rxn_Flux)) - (main.NoInhibitor_MK2changesp38kc.X(Rxn7_Flux)) - (main.NoInhibitor_MK2changesp38kc.X(Rxn2_Flux)) + (main.NoInhibitor_MK2changesp38kc.X(Rxn21_Flux));
    main.NoInhibitor_MK2changesp38kc.$X(p38_ATP_ATF2)*main.NoInhibitor_MK2changesp38kc.P(Volume) =  + (main.NoInhibitor_MK2changesp38kc.X(Rxn7_Flux)) + (main.NoInhibitor_MK2changesp38kc.X(Rxn6_Flux)) - (main.NoInhibitor_MK2changesp38kc.X(RxnATF2_Flux));
    main.NoInhibitor_MK2changesp38kc.$X(p38_ATP_MK2)*main.NoInhibitor_MK2changesp38kc.P(Volume) =  - (main.NoInhibitor_MK2changesp38kc.X(RxnMK2_Flux)) + (main.NoInhibitor_MK2changesp38kc.X(Rxn2_Flux)) + (main.NoInhibitor_MK2changesp38kc.X(Rxn3_Flux));
    main.NoInhibitor_MK2changesp38kc.$X(p38_MK2)*main.NoInhibitor_MK2changesp38kc.P(Volume) =  + (main.NoInhibitor_MK2changesp38kc.X(Rxn1_Flux)) - (main.NoInhibitor_MK2changesp38kc.X(Rxn3_Flux));
    main.NoInhibitor_MK2changesp38kc.$X(phospho_ATF2)*main.NoInhibitor_MK2changesp38kc.P(Volume) =  + (main.NoInhibitor_MK2changesp38kc.X(RxnATF2a_Flux)) + (main.NoInhibitor_MK2changesp38kc.X(RxnATF2_Flux));
    main.NoInhibitor_MK2changesp38kc.$X(phospho_MK2)*main.NoInhibitor_MK2changesp38kc.P(Volume) =  + (main.NoInhibitor_MK2changesp38kc.X(RxnMK2_Flux)) + (main.NoInhibitor_MK2changesp38kc.X(Rxn20_Flux));
    main.NoInhibitor_MK2changesp38kc.$X(post_p38_ATF2)*main.NoInhibitor_MK2changesp38kc.P(Volume) =  - (main.NoInhibitor_MK2changesp38kc.X(Rxn6a_Flux)) + (main.NoInhibitor_MK2changesp38kc.X(Rxn14_Flux));
    main.NoInhibitor_MK2changesp38kc.$X(post_p38_ATP)*main.NoInhibitor_MK2changesp38kc.P(Volume) =  - (main.NoInhibitor_MK2changesp38kc.X(Rxn18_Flux)) - (main.NoInhibitor_MK2changesp38kc.X(Rxn15_Flux)) - (main.NoInhibitor_MK2changesp38kc.X(Rxn21_Flux)) + (main.NoInhibitor_MK2changesp38kc.X(Rxn16_Flux));
    main.NoInhibitor_MK2changesp38kc.$X(post_p38_ATP_ATF2)*main.NoInhibitor_MK2changesp38kc.P(Volume) =  - (main.NoInhibitor_MK2changesp38kc.X(RxnATF2a_Flux)) + (main.NoInhibitor_MK2changesp38kc.X(Rxn6a_Flux)) + (main.NoInhibitor_MK2changesp38kc.X(Rxn15_Flux));
    main.NoInhibitor_MK2changesp38kc.$X(post_p38_ATP_MK2)*main.NoInhibitor_MK2changesp38kc.P(Volume) =  + (main.NoInhibitor_MK2changesp38kc.X(Rxn19_Flux)) + (main.NoInhibitor_MK2changesp38kc.X(Rxn18_Flux)) - (main.NoInhibitor_MK2changesp38kc.X(Rxn20_Flux));
    main.NoInhibitor_MK2changesp38kc.$X(post_p38_MK2)*main.NoInhibitor_MK2changesp38kc.P(Volume) =  - (main.NoInhibitor_MK2changesp38kc.X(Rxn19_Flux)) + (main.NoInhibitor_MK2changesp38kc.X(Rxn17_Flux));
    main.NoInhibitor_SubstrateInhibition.$X(ADP)*main.NoInhibitor_SubstrateInhibition.P(Volume) =  + (main.NoInhibitor_SubstrateInhibition.X(RxnMK2_Flux)) + (main.NoInhibitor_SubstrateInhibition.X(RxnATF2_Flux));
    main.NoInhibitor_SubstrateInhibition.$X(ATF2)*main.NoInhibitor_SubstrateInhibition.P(Volume) =  - (main.NoInhibitor_SubstrateInhibition.X(Rxn7_Flux)) - (main.NoInhibitor_SubstrateInhibition.X(Rxn5_Flux));
    main.NoInhibitor_SubstrateInhibition.$X(ATP)*main.NoInhibitor_SubstrateInhibition.P(Volume) =  - (main.NoInhibitor_SubstrateInhibition.X(SubstrateInhibition_Rxn9_Flux)) - (main.NoInhibitor_SubstrateInhibition.X(SubstrateInhibition_Rxn13_Flux)) - (main.NoInhibitor_SubstrateInhibition.X(Rxn_Flux)) - (main.NoInhibitor_SubstrateInhibition.X(Rxn6_Flux)) - (main.NoInhibitor_SubstrateInhibition.X(Rxn3_Flux));
    main.NoInhibitor_SubstrateInhibition.$X(MK2)*main.NoInhibitor_SubstrateInhibition.P(Volume) =  - (main.NoInhibitor_SubstrateInhibition.X(Rxn2_Flux)) - (main.NoInhibitor_SubstrateInhibition.X(Rxn1_Flux));
    main.NoInhibitor_SubstrateInhibition.$X(active_p38)*main.NoInhibitor_SubstrateInhibition.P(Volume) =  - (main.NoInhibitor_SubstrateInhibition.X(SubstrateInhibition_Rxn8_Flux)) - (main.NoInhibitor_SubstrateInhibition.X(SubstrateInhibition_Rxn11_Flux)) - (main.NoInhibitor_SubstrateInhibition.X(Rxn_Flux)) + (main.NoInhibitor_SubstrateInhibition.X(RxnMK2_Flux)) - (main.NoInhibitor_SubstrateInhibition.X(Rxn5_Flux)) - (main.NoInhibitor_SubstrateInhibition.X(Rxn1_Flux)) + (main.NoInhibitor_SubstrateInhibition.X(RxnATF2_Flux));
    main.NoInhibitor_SubstrateInhibition.$X(p38_ATF2)*main.NoInhibitor_SubstrateInhibition.P(Volume) =  + (main.NoInhibitor_SubstrateInhibition.X(Rxn5_Flux)) - (main.NoInhibitor_SubstrateInhibition.X(Rxn6_Flux));
    main.NoInhibitor_SubstrateInhibition.$X(p38_ATP)*main.NoInhibitor_SubstrateInhibition.P(Volume) =  - (main.NoInhibitor_SubstrateInhibition.X(SubstrateInhibition_Rxn12_Flux)) - (main.NoInhibitor_SubstrateInhibition.X(SubstrateInhibition_Rxn10_Flux)) + (main.NoInhibitor_SubstrateInhibition.X(Rxn_Flux)) - (main.NoInhibitor_SubstrateInhibition.X(Rxn7_Flux)) - (main.NoInhibitor_SubstrateInhibition.X(Rxn2_Flux));
    main.NoInhibitor_SubstrateInhibition.$X(p38_ATP_ATF2)*main.NoInhibitor_SubstrateInhibition.P(Volume) =  + (main.NoInhibitor_SubstrateInhibition.X(Rxn7_Flux)) + (main.NoInhibitor_SubstrateInhibition.X(Rxn6_Flux)) - (main.NoInhibitor_SubstrateInhibition.X(RxnATF2_Flux));
    main.NoInhibitor_SubstrateInhibition.$X(p38_ATP_MK2)*main.NoInhibitor_SubstrateInhibition.P(Volume) =  - (main.NoInhibitor_SubstrateInhibition.X(RxnMK2_Flux)) + (main.NoInhibitor_SubstrateInhibition.X(Rxn3_Flux)) + (main.NoInhibitor_SubstrateInhibition.X(Rxn2_Flux));
    main.NoInhibitor_SubstrateInhibition.$X(p38_ATP_phosphoATF2)*main.NoInhibitor_SubstrateInhibition.P(Volume) =  + (main.NoInhibitor_SubstrateInhibition.X(SubstrateInhibition_Rxn12_Flux)) + (main.NoInhibitor_SubstrateInhibition.X(SubstrateInhibition_Rxn13_Flux));
    main.NoInhibitor_SubstrateInhibition.$X(p38_ATP_phosphoMK2)*main.NoInhibitor_SubstrateInhibition.P(Volume) =  + (main.NoInhibitor_SubstrateInhibition.X(SubstrateInhibition_Rxn9_Flux)) + (main.NoInhibitor_SubstrateInhibition.X(SubstrateInhibition_Rxn10_Flux));
    main.NoInhibitor_SubstrateInhibition.$X(p38_MK2)*main.NoInhibitor_SubstrateInhibition.P(Volume) =  - (main.NoInhibitor_SubstrateInhibition.X(Rxn3_Flux)) + (main.NoInhibitor_SubstrateInhibition.X(Rxn1_Flux));
    main.NoInhibitor_SubstrateInhibition.$X(p38_phosphoATF2)*main.NoInhibitor_SubstrateInhibition.P(Volume) =  + (main.NoInhibitor_SubstrateInhibition.X(SubstrateInhibition_Rxn11_Flux)) - (main.NoInhibitor_SubstrateInhibition.X(SubstrateInhibition_Rxn13_Flux));
    main.NoInhibitor_SubstrateInhibition.$X(p38_phosphoMK2)*main.NoInhibitor_SubstrateInhibition.P(Volume) =  + (main.NoInhibitor_SubstrateInhibition.X(SubstrateInhibition_Rxn8_Flux)) - (main.NoInhibitor_SubstrateInhibition.X(SubstrateInhibition_Rxn9_Flux));
    main.NoInhibitor_SubstrateInhibition.$X(phospho_ATF2)*main.NoInhibitor_SubstrateInhibition.P(Volume) =  - (main.NoInhibitor_SubstrateInhibition.X(SubstrateInhibition_Rxn12_Flux)) - (main.NoInhibitor_SubstrateInhibition.X(SubstrateInhibition_Rxn11_Flux)) + (main.NoInhibitor_SubstrateInhibition.X(RxnATF2_Flux));
    main.NoInhibitor_SubstrateInhibition.$X(phospho_MK2)*main.NoInhibitor_SubstrateInhibition.P(Volume) =  - (main.NoInhibitor_SubstrateInhibition.X(SubstrateInhibition_Rxn8_Flux)) - (main.NoInhibitor_SubstrateInhibition.X(SubstrateInhibition_Rxn10_Flux)) + (main.NoInhibitor_SubstrateInhibition.X(RxnMK2_Flux));
    main.NoInhibitor_phosphoMK2bindsATF2.$X(ADP)*main.NoInhibitor_phosphoMK2bindsATF2.P(Volume) =  + (main.NoInhibitor_phosphoMK2bindsATF2.X(RxnMK2_Flux)) + (main.NoInhibitor_phosphoMK2bindsATF2.X(RxnATF2_Flux));
    main.NoInhibitor_phosphoMK2bindsATF2.$X(ATF2)*main.NoInhibitor_phosphoMK2bindsATF2.P(Volume) =  - (main.NoInhibitor_phosphoMK2bindsATF2.X(Rxn8_Flux)) - (main.NoInhibitor_phosphoMK2bindsATF2.X(Rxn7_Flux)) - (main.NoInhibitor_phosphoMK2bindsATF2.X(Rxn5_Flux));
    main.NoInhibitor_phosphoMK2bindsATF2.$X(ATP)*main.NoInhibitor_phosphoMK2bindsATF2.P(Volume) =  - (main.NoInhibitor_phosphoMK2bindsATF2.X(Rxn_Flux)) - (main.NoInhibitor_phosphoMK2bindsATF2.X(Rxn3_Flux)) - (main.NoInhibitor_phosphoMK2bindsATF2.X(Rxn6_Flux));
    main.NoInhibitor_phosphoMK2bindsATF2.$X(MK2)*main.NoInhibitor_phosphoMK2bindsATF2.P(Volume) =  - (main.NoInhibitor_phosphoMK2bindsATF2.X(Rxn2_Flux)) - (main.NoInhibitor_phosphoMK2bindsATF2.X(Rxn1_Flux));
    main.NoInhibitor_phosphoMK2bindsATF2.$X(active_p38)*main.NoInhibitor_phosphoMK2bindsATF2.P(Volume) =  - (main.NoInhibitor_phosphoMK2bindsATF2.X(Rxn_Flux)) + (main.NoInhibitor_phosphoMK2bindsATF2.X(RxnMK2_Flux)) - (main.NoInhibitor_phosphoMK2bindsATF2.X(Rxn1_Flux)) - (main.NoInhibitor_phosphoMK2bindsATF2.X(Rxn5_Flux)) + (main.NoInhibitor_phosphoMK2bindsATF2.X(RxnATF2_Flux));
    main.NoInhibitor_phosphoMK2bindsATF2.$X(p38_ATF2)*main.NoInhibitor_phosphoMK2bindsATF2.P(Volume) =  + (main.NoInhibitor_phosphoMK2bindsATF2.X(Rxn5_Flux)) - (main.NoInhibitor_phosphoMK2bindsATF2.X(Rxn6_Flux));
    main.NoInhibitor_phosphoMK2bindsATF2.$X(p38_ATP)*main.NoInhibitor_phosphoMK2bindsATF2.P(Volume) =  - (main.NoInhibitor_phosphoMK2bindsATF2.X(Rxn2_Flux)) + (main.NoInhibitor_phosphoMK2bindsATF2.X(Rxn_Flux)) - (main.NoInhibitor_phosphoMK2bindsATF2.X(Rxn7_Flux));
    main.NoInhibitor_phosphoMK2bindsATF2.$X(p38_ATP_ATF2)*main.NoInhibitor_phosphoMK2bindsATF2.P(Volume) =  + (main.NoInhibitor_phosphoMK2bindsATF2.X(Rxn7_Flux)) + (main.NoInhibitor_phosphoMK2bindsATF2.X(Rxn6_Flux)) - (main.NoInhibitor_phosphoMK2bindsATF2.X(RxnATF2_Flux));
    main.NoInhibitor_phosphoMK2bindsATF2.$X(p38_ATP_MK2)*main.NoInhibitor_phosphoMK2bindsATF2.P(Volume) =  + (main.NoInhibitor_phosphoMK2bindsATF2.X(Rxn2_Flux)) - (main.NoInhibitor_phosphoMK2bindsATF2.X(RxnMK2_Flux)) + (main.NoInhibitor_phosphoMK2bindsATF2.X(Rxn3_Flux));
    main.NoInhibitor_phosphoMK2bindsATF2.$X(p38_MK2)*main.NoInhibitor_phosphoMK2bindsATF2.P(Volume) =  - (main.NoInhibitor_phosphoMK2bindsATF2.X(Rxn3_Flux)) + (main.NoInhibitor_phosphoMK2bindsATF2.X(Rxn1_Flux));
    main.NoInhibitor_phosphoMK2bindsATF2.$X(pMK2_ATF2)*main.NoInhibitor_phosphoMK2bindsATF2.P(Volume) =  + (main.NoInhibitor_phosphoMK2bindsATF2.X(Rxn8_Flux));
    main.NoInhibitor_phosphoMK2bindsATF2.$X(phospho_ATF2)*main.NoInhibitor_phosphoMK2bindsATF2.P(Volume) =  + (main.NoInhibitor_phosphoMK2bindsATF2.X(RxnATF2_Flux));
    main.NoInhibitor_phosphoMK2bindsATF2.$X(phospho_MK2)*main.NoInhibitor_phosphoMK2bindsATF2.P(Volume) =  + (main.NoInhibitor_phosphoMK2bindsATF2.X(RxnMK2_Flux)) - (main.NoInhibitor_phosphoMK2bindsATF2.X(Rxn8_Flux));
    main.NonSSI_ATPCompetitive.$X(ADP)*main.NonSSI_ATPCompetitive.P(Volume) =  + (main.NonSSI_ATPCompetitive.X(RxnATF2_Flux)) + (main.NonSSI_ATPCompetitive.X(RxnMK2_Flux));
    main.NonSSI_ATPCompetitive.$X(ATF2)*main.NonSSI_ATPCompetitive.P(Volume) =  - (main.NonSSI_ATPCompetitive.X(Rxn12_Flux)) - (main.NonSSI_ATPCompetitive.X(Rxn7_Flux)) - (main.NonSSI_ATPCompetitive.X(Rxn5_Flux));
    main.NonSSI_ATPCompetitive.$X(ATP)*main.NonSSI_ATPCompetitive.P(Volume) =  - (main.NonSSI_ATPCompetitive.X(Rxn_Flux)) - (main.NonSSI_ATPCompetitive.X(Rxn3_Flux)) - (main.NonSSI_ATPCompetitive.X(Rxn6_Flux));
    main.NonSSI_ATPCompetitive.$X(I_atpcomp)*main.NonSSI_ATPCompetitive.P(Volume) =  - (main.NonSSI_ATPCompetitive.X(Rxn10_Flux)) - (main.NonSSI_ATPCompetitive.X(Rxn9_Flux)) - (main.NonSSI_ATPCompetitive.X(Rxn11_Flux));
    main.NonSSI_ATPCompetitive.$X(MK2)*main.NonSSI_ATPCompetitive.P(Volume) =  - (main.NonSSI_ATPCompetitive.X(Rxn1_Flux)) - (main.NonSSI_ATPCompetitive.X(Rxn2_Flux)) - (main.NonSSI_ATPCompetitive.X(Rxn13_Flux));
    main.NonSSI_ATPCompetitive.$X(active_p38)*main.NonSSI_ATPCompetitive.P(Volume) =  + (main.NonSSI_ATPCompetitive.X(RxnATF2_Flux)) - (main.NonSSI_ATPCompetitive.X(Rxn_Flux)) - (main.NonSSI_ATPCompetitive.X(Rxn1_Flux)) - (main.NonSSI_ATPCompetitive.X(Rxn5_Flux)) - (main.NonSSI_ATPCompetitive.X(Rxn9_Flux)) + (main.NonSSI_ATPCompetitive.X(RxnMK2_Flux));
    main.NonSSI_ATPCompetitive.$X(p38_ATF2)*main.NonSSI_ATPCompetitive.P(Volume) =  - (main.NonSSI_ATPCompetitive.X(Rxn6_Flux)) - (main.NonSSI_ATPCompetitive.X(Rxn10_Flux)) + (main.NonSSI_ATPCompetitive.X(Rxn5_Flux));
    main.NonSSI_ATPCompetitive.$X(p38_ATF2_Iatpcomp)*main.NonSSI_ATPCompetitive.P(Volume) =  + (main.NonSSI_ATPCompetitive.X(Rxn12_Flux)) + (main.NonSSI_ATPCompetitive.X(Rxn10_Flux));
    main.NonSSI_ATPCompetitive.$X(p38_ATP)*main.NonSSI_ATPCompetitive.P(Volume) =  + (main.NonSSI_ATPCompetitive.X(Rxn_Flux)) - (main.NonSSI_ATPCompetitive.X(Rxn7_Flux)) - (main.NonSSI_ATPCompetitive.X(Rxn2_Flux));
    main.NonSSI_ATPCompetitive.$X(p38_ATP_ATF2)*main.NonSSI_ATPCompetitive.P(Volume) =  - (main.NonSSI_ATPCompetitive.X(RxnATF2_Flux)) + (main.NonSSI_ATPCompetitive.X(Rxn6_Flux)) + (main.NonSSI_ATPCompetitive.X(Rxn7_Flux));
    main.NonSSI_ATPCompetitive.$X(p38_ATP_MK2)*main.NonSSI_ATPCompetitive.P(Volume) =  + (main.NonSSI_ATPCompetitive.X(Rxn3_Flux)) + (main.NonSSI_ATPCompetitive.X(Rxn2_Flux)) - (main.NonSSI_ATPCompetitive.X(RxnMK2_Flux));
    main.NonSSI_ATPCompetitive.$X(p38_Iatpcomp)*main.NonSSI_ATPCompetitive.P(Volume) =  - (main.NonSSI_ATPCompetitive.X(Rxn12_Flux)) + (main.NonSSI_ATPCompetitive.X(Rxn9_Flux)) - (main.NonSSI_ATPCompetitive.X(Rxn13_Flux));
    main.NonSSI_ATPCompetitive.$X(p38_MK2)*main.NonSSI_ATPCompetitive.P(Volume) =  - (main.NonSSI_ATPCompetitive.X(Rxn3_Flux)) + (main.NonSSI_ATPCompetitive.X(Rxn1_Flux)) - (main.NonSSI_ATPCompetitive.X(Rxn11_Flux));
    main.NonSSI_ATPCompetitive.$X(p38_MK2_Iatpcomp)*main.NonSSI_ATPCompetitive.P(Volume) =  + (main.NonSSI_ATPCompetitive.X(Rxn13_Flux)) + (main.NonSSI_ATPCompetitive.X(Rxn11_Flux));
    main.NonSSI_ATPCompetitive.$X(phospho_ATF2)*main.NonSSI_ATPCompetitive.P(Volume) =  + (main.NonSSI_ATPCompetitive.X(RxnATF2_Flux));
    main.NonSSI_ATPCompetitive.$X(phospho_MK2)*main.NonSSI_ATPCompetitive.P(Volume) =  + (main.NonSSI_ATPCompetitive.X(RxnMK2_Flux));
    main.NonSSI_ATPCompetitive_MK2changesp38.$X(ADP)*main.NonSSI_ATPCompetitive_MK2changesp38.P(Volume) =  + (main.NonSSI_ATPCompetitive_MK2changesp38.X(RxnMK2_Flux)) + (main.NonSSI_ATPCompetitive_MK2changesp38.X(RxnATF2a_Flux)) + (main.NonSSI_ATPCompetitive_MK2changesp38.X(Rxn20_Flux)) + (main.NonSSI_ATPCompetitive_MK2changesp38.X(RxnATF2_Flux));
    main.NonSSI_ATPCompetitive_MK2changesp38.$X(ATF2)*main.NonSSI_ATPCompetitive_MK2changesp38.P(Volume) =  - (main.NonSSI_ATPCompetitive_MK2changesp38.X(Rxn15_Flux)) - (main.NonSSI_ATPCompetitive_MK2changesp38.X(Rxn5_Flux)) - (main.NonSSI_ATPCompetitive_MK2changesp38.X(Rxn14_Flux)) - (main.NonSSI_ATPCompetitive_MK2changesp38.X(Rxn7_Flux)) - (main.NonSSI_ATPCompetitive_MK2changesp38.X(Rxn12_Flux)) - (main.NonSSI_ATPCompetitive_MK2changesp38.X(Rxn12b_Flux));
    main.NonSSI_ATPCompetitive_MK2changesp38.$X(ATP)*main.NonSSI_ATPCompetitive_MK2changesp38.P(Volume) =  - (main.NonSSI_ATPCompetitive_MK2changesp38.X(Rxn16_Flux)) - (main.NonSSI_ATPCompetitive_MK2changesp38.X(Rxn_Flux)) - (main.NonSSI_ATPCompetitive_MK2changesp38.X(Rxn6a_Flux)) - (main.NonSSI_ATPCompetitive_MK2changesp38.X(Rxn3_Flux)) - (main.NonSSI_ATPCompetitive_MK2changesp38.X(Rxn6_Flux)) - (main.NonSSI_ATPCompetitive_MK2changesp38.X(Rxn19_Flux));
    main.NonSSI_ATPCompetitive_MK2changesp38.$X(I_atpcomp)*main.NonSSI_ATPCompetitive_MK2changesp38.P(Volume) =  - (main.NonSSI_ATPCompetitive_MK2changesp38.X(Rxn11b_Flux)) - (main.NonSSI_ATPCompetitive_MK2changesp38.X(Rxn11_Flux)) - (main.NonSSI_ATPCompetitive_MK2changesp38.X(Rxn9b_Flux)) - (main.NonSSI_ATPCompetitive_MK2changesp38.X(Rxn10b_Flux)) - (main.NonSSI_ATPCompetitive_MK2changesp38.X(Rxn10_Flux)) - (main.NonSSI_ATPCompetitive_MK2changesp38.X(Rxn9_Flux));
    main.NonSSI_ATPCompetitive_MK2changesp38.$X(MK2)*main.NonSSI_ATPCompetitive_MK2changesp38.P(Volume) =  - (main.NonSSI_ATPCompetitive_MK2changesp38.X(Rxn18_Flux)) - (main.NonSSI_ATPCompetitive_MK2changesp38.X(Rxn13b_Flux)) - (main.NonSSI_ATPCompetitive_MK2changesp38.X(Rxn1_Flux)) - (main.NonSSI_ATPCompetitive_MK2changesp38.X(Rxn13c_Flux)) - (main.NonSSI_ATPCompetitive_MK2changesp38.X(Rxn2_Flux)) - (main.NonSSI_ATPCompetitive_MK2changesp38.X(Rxn17_Flux));
    main.NonSSI_ATPCompetitive_MK2changesp38.$X(active_p38)*main.NonSSI_ATPCompetitive_MK2changesp38.P(Volume) =  - (main.NonSSI_ATPCompetitive_MK2changesp38.X(Rxn_Flux)) - (main.NonSSI_ATPCompetitive_MK2changesp38.X(Rxn5_Flux)) - (main.NonSSI_ATPCompetitive_MK2changesp38.X(Rxn1_Flux)) + (main.NonSSI_ATPCompetitive_MK2changesp38.X(RxnATF2_Flux)) + (main.NonSSI_ATPCompetitive_MK2changesp38.X(Rxn13_Flux)) - (main.NonSSI_ATPCompetitive_MK2changesp38.X(Rxn9_Flux));
    main.NonSSI_ATPCompetitive_MK2changesp38.$X(p38_ATF2)*main.NonSSI_ATPCompetitive_MK2changesp38.P(Volume) =  + (main.NonSSI_ATPCompetitive_MK2changesp38.X(Rxn5_Flux)) - (main.NonSSI_ATPCompetitive_MK2changesp38.X(Rxn6_Flux)) - (main.NonSSI_ATPCompetitive_MK2changesp38.X(Rxn10_Flux));
    main.NonSSI_ATPCompetitive_MK2changesp38.$X(p38_ATF2_Iatpcomp)*main.NonSSI_ATPCompetitive_MK2changesp38.P(Volume) =  + (main.NonSSI_ATPCompetitive_MK2changesp38.X(Rxn12_Flux)) + (main.NonSSI_ATPCompetitive_MK2changesp38.X(Rxn10_Flux));
    main.NonSSI_ATPCompetitive_MK2changesp38.$X(p38_ATP)*main.NonSSI_ATPCompetitive_MK2changesp38.P(Volume) =  + (main.NonSSI_ATPCompetitive_MK2changesp38.X(Rxn_Flux)) + (main.NonSSI_ATPCompetitive_MK2changesp38.X(Rxn21_Flux)) - (main.NonSSI_ATPCompetitive_MK2changesp38.X(Rxn2_Flux)) - (main.NonSSI_ATPCompetitive_MK2changesp38.X(Rxn7_Flux));
    main.NonSSI_ATPCompetitive_MK2changesp38.$X(p38_ATP_ATF2)*main.NonSSI_ATPCompetitive_MK2changesp38.P(Volume) =  + (main.NonSSI_ATPCompetitive_MK2changesp38.X(Rxn7_Flux)) - (main.NonSSI_ATPCompetitive_MK2changesp38.X(RxnATF2_Flux)) + (main.NonSSI_ATPCompetitive_MK2changesp38.X(Rxn6_Flux));
    main.NonSSI_ATPCompetitive_MK2changesp38.$X(p38_ATP_MK2)*main.NonSSI_ATPCompetitive_MK2changesp38.P(Volume) =  - (main.NonSSI_ATPCompetitive_MK2changesp38.X(RxnMK2_Flux)) + (main.NonSSI_ATPCompetitive_MK2changesp38.X(Rxn3_Flux)) + (main.NonSSI_ATPCompetitive_MK2changesp38.X(Rxn2_Flux));
    main.NonSSI_ATPCompetitive_MK2changesp38.$X(p38_Iatpcomp)*main.NonSSI_ATPCompetitive_MK2changesp38.P(Volume) =  - (main.NonSSI_ATPCompetitive_MK2changesp38.X(Rxn13b_Flux)) - (main.NonSSI_ATPCompetitive_MK2changesp38.X(Rxn12_Flux)) + (main.NonSSI_ATPCompetitive_MK2changesp38.X(Rxn9_Flux));
    main.NonSSI_ATPCompetitive_MK2changesp38.$X(p38_MK2)*main.NonSSI_ATPCompetitive_MK2changesp38.P(Volume) =  - (main.NonSSI_ATPCompetitive_MK2changesp38.X(Rxn3_Flux)) - (main.NonSSI_ATPCompetitive_MK2changesp38.X(Rxn11_Flux)) + (main.NonSSI_ATPCompetitive_MK2changesp38.X(Rxn1_Flux));
    main.NonSSI_ATPCompetitive_MK2changesp38.$X(p38_MK2_Iatpcomp)*main.NonSSI_ATPCompetitive_MK2changesp38.P(Volume) =  + (main.NonSSI_ATPCompetitive_MK2changesp38.X(Rxn13b_Flux)) + (main.NonSSI_ATPCompetitive_MK2changesp38.X(Rxn11_Flux));
    main.NonSSI_ATPCompetitive_MK2changesp38.$X(phospho_ATF2)*main.NonSSI_ATPCompetitive_MK2changesp38.P(Volume) =  + (main.NonSSI_ATPCompetitive_MK2changesp38.X(RxnATF2a_Flux)) + (main.NonSSI_ATPCompetitive_MK2changesp38.X(RxnATF2_Flux));
    main.NonSSI_ATPCompetitive_MK2changesp38.$X(phospho_MK2)*main.NonSSI_ATPCompetitive_MK2changesp38.P(Volume) =  + (main.NonSSI_ATPCompetitive_MK2changesp38.X(RxnMK2_Flux)) + (main.NonSSI_ATPCompetitive_MK2changesp38.X(Rxn20_Flux));
    main.NonSSI_ATPCompetitive_MK2changesp38.$X(post_p38_ATP_MK2)*main.NonSSI_ATPCompetitive_MK2changesp38.P(Volume) =  + (main.NonSSI_ATPCompetitive_MK2changesp38.X(Rxn18_Flux)) - (main.NonSSI_ATPCompetitive_MK2changesp38.X(Rxn20_Flux)) + (main.NonSSI_ATPCompetitive_MK2changesp38.X(Rxn19_Flux));
    main.NonSSI_ATPCompetitive_MK2changesp38.$X(postp38)*main.NonSSI_ATPCompetitive_MK2changesp38.P(Volume) =  - (main.NonSSI_ATPCompetitive_MK2changesp38.X(Rxn16_Flux)) + (main.NonSSI_ATPCompetitive_MK2changesp38.X(RxnMK2_Flux)) + (main.NonSSI_ATPCompetitive_MK2changesp38.X(RxnATF2a_Flux)) + (main.NonSSI_ATPCompetitive_MK2changesp38.X(Rxn20_Flux)) - (main.NonSSI_ATPCompetitive_MK2changesp38.X(Rxn14_Flux)) - (main.NonSSI_ATPCompetitive_MK2changesp38.X(Rxn9b_Flux)) - (main.NonSSI_ATPCompetitive_MK2changesp38.X(Rxn13_Flux)) - (main.NonSSI_ATPCompetitive_MK2changesp38.X(Rxn17_Flux));
    main.NonSSI_ATPCompetitive_MK2changesp38.$X(postp38_ATF2)*main.NonSSI_ATPCompetitive_MK2changesp38.P(Volume) =  - (main.NonSSI_ATPCompetitive_MK2changesp38.X(Rxn6a_Flux)) + (main.NonSSI_ATPCompetitive_MK2changesp38.X(Rxn14_Flux)) - (main.NonSSI_ATPCompetitive_MK2changesp38.X(Rxn10b_Flux));
    main.NonSSI_ATPCompetitive_MK2changesp38.$X(postp38_ATF2_Iatpcomp)*main.NonSSI_ATPCompetitive_MK2changesp38.P(Volume) =  + (main.NonSSI_ATPCompetitive_MK2changesp38.X(Rxn10b_Flux)) + (main.NonSSI_ATPCompetitive_MK2changesp38.X(Rxn12b_Flux));
    main.NonSSI_ATPCompetitive_MK2changesp38.$X(postp38_ATP)*main.NonSSI_ATPCompetitive_MK2changesp38.P(Volume) =  + (main.NonSSI_ATPCompetitive_MK2changesp38.X(Rxn16_Flux)) - (main.NonSSI_ATPCompetitive_MK2changesp38.X(Rxn18_Flux)) - (main.NonSSI_ATPCompetitive_MK2changesp38.X(Rxn21_Flux)) - (main.NonSSI_ATPCompetitive_MK2changesp38.X(Rxn15_Flux));
    main.NonSSI_ATPCompetitive_MK2changesp38.$X(postp38_ATP_ATF2)*main.NonSSI_ATPCompetitive_MK2changesp38.P(Volume) =  - (main.NonSSI_ATPCompetitive_MK2changesp38.X(RxnATF2a_Flux)) + (main.NonSSI_ATPCompetitive_MK2changesp38.X(Rxn15_Flux)) + (main.NonSSI_ATPCompetitive_MK2changesp38.X(Rxn6a_Flux));
    main.NonSSI_ATPCompetitive_MK2changesp38.$X(postp38_Iatpcomp)*main.NonSSI_ATPCompetitive_MK2changesp38.P(Volume) =  + (main.NonSSI_ATPCompetitive_MK2changesp38.X(Rxn9b_Flux)) - (main.NonSSI_ATPCompetitive_MK2changesp38.X(Rxn13c_Flux)) - (main.NonSSI_ATPCompetitive_MK2changesp38.X(Rxn12b_Flux));
    main.NonSSI_ATPCompetitive_MK2changesp38.$X(postp38_MK2)*main.NonSSI_ATPCompetitive_MK2changesp38.P(Volume) =  - (main.NonSSI_ATPCompetitive_MK2changesp38.X(Rxn11b_Flux)) + (main.NonSSI_ATPCompetitive_MK2changesp38.X(Rxn17_Flux)) - (main.NonSSI_ATPCompetitive_MK2changesp38.X(Rxn19_Flux));
    main.NonSSI_ATPCompetitive_MK2changesp38.$X(postp38_MK2_Iatpcomp)*main.NonSSI_ATPCompetitive_MK2changesp38.P(Volume) =  + (main.NonSSI_ATPCompetitive_MK2changesp38.X(Rxn11b_Flux)) + (main.NonSSI_ATPCompetitive_MK2changesp38.X(Rxn13c_Flux));
    main.NonSSI_NonCompetitive.$X(ADP)*main.NonSSI_NonCompetitive.P(Volume) =  + (main.NonSSI_NonCompetitive.X(RxnATF2_Flux)) + (main.NonSSI_NonCompetitive.X(RxnMK2_Flux));
    main.NonSSI_NonCompetitive.$X(ATF2)*main.NonSSI_NonCompetitive.P(Volume) =  - (main.NonSSI_NonCompetitive.X(Rxn25_Flux)) - (main.NonSSI_NonCompetitive.X(Rxn24_Flux)) - (main.NonSSI_NonCompetitive.X(Rxn7_Flux)) - (main.NonSSI_NonCompetitive.X(Rxn5_Flux));
    main.NonSSI_NonCompetitive.$X(ATP)*main.NonSSI_NonCompetitive.P(Volume) =  - (main.NonSSI_NonCompetitive.X(Rxn6_Flux)) - (main.NonSSI_NonCompetitive.X(Rxn20_Flux)) - (main.NonSSI_NonCompetitive.X(Rxn19_Flux)) - (main.NonSSI_NonCompetitive.X(Rxn21_Flux)) - (main.NonSSI_NonCompetitive.X(Rxn3_Flux)) - (main.NonSSI_NonCompetitive.X(Rxn_Flux));
    main.NonSSI_NonCompetitive.$X(I_noncomp)*main.NonSSI_NonCompetitive.P(Volume) =  - (main.NonSSI_NonCompetitive.X(Rxn15_Flux)) - (main.NonSSI_NonCompetitive.X(Rxn18_Flux)) - (main.NonSSI_NonCompetitive.X(Rxn10_Flux)) - (main.NonSSI_NonCompetitive.X(Rxn17_Flux)) - (main.NonSSI_NonCompetitive.X(Rxn9_Flux)) - (main.NonSSI_NonCompetitive.X(Rxn16_Flux));
    main.NonSSI_NonCompetitive.$X(MK2)*main.NonSSI_NonCompetitive.P(Volume) =  - (main.NonSSI_NonCompetitive.X(Rxn22_Flux)) - (main.NonSSI_NonCompetitive.X(Rxn23_Flux)) - (main.NonSSI_NonCompetitive.X(Rxn2_Flux)) - (main.NonSSI_NonCompetitive.X(Rxn1_Flux));
    main.NonSSI_NonCompetitive.$X(active_p38)*main.NonSSI_NonCompetitive.P(Volume) =  - (main.NonSSI_NonCompetitive.X(Rxn10_Flux)) + (main.NonSSI_NonCompetitive.X(RxnATF2_Flux)) + (main.NonSSI_NonCompetitive.X(RxnMK2_Flux)) - (main.NonSSI_NonCompetitive.X(Rxn_Flux)) - (main.NonSSI_NonCompetitive.X(Rxn1_Flux)) - (main.NonSSI_NonCompetitive.X(Rxn5_Flux));
    main.NonSSI_NonCompetitive.$X(p38_ATF2)*main.NonSSI_NonCompetitive.P(Volume) =  - (main.NonSSI_NonCompetitive.X(Rxn6_Flux)) + (main.NonSSI_NonCompetitive.X(Rxn5_Flux)) - (main.NonSSI_NonCompetitive.X(Rxn16_Flux));
    main.NonSSI_NonCompetitive.$X(p38_ATF2_Inoncomp)*main.NonSSI_NonCompetitive.P(Volume) =  - (main.NonSSI_NonCompetitive.X(Rxn21_Flux)) + (main.NonSSI_NonCompetitive.X(Rxn24_Flux)) + (main.NonSSI_NonCompetitive.X(Rxn16_Flux));
    main.NonSSI_NonCompetitive.$X(p38_ATP)*main.NonSSI_NonCompetitive.P(Volume) =  - (main.NonSSI_NonCompetitive.X(Rxn15_Flux)) - (main.NonSSI_NonCompetitive.X(Rxn2_Flux)) + (main.NonSSI_NonCompetitive.X(Rxn_Flux)) - (main.NonSSI_NonCompetitive.X(Rxn7_Flux));
    main.NonSSI_NonCompetitive.$X(p38_ATP_ATF2)*main.NonSSI_NonCompetitive.P(Volume) =  + (main.NonSSI_NonCompetitive.X(Rxn6_Flux)) - (main.NonSSI_NonCompetitive.X(Rxn18_Flux)) - (main.NonSSI_NonCompetitive.X(RxnATF2_Flux)) + (main.NonSSI_NonCompetitive.X(Rxn7_Flux));
    main.NonSSI_NonCompetitive.$X(p38_ATP_ATF2_Inoncomp)*main.NonSSI_NonCompetitive.P(Volume) =  + (main.NonSSI_NonCompetitive.X(Rxn18_Flux)) + (main.NonSSI_NonCompetitive.X(Rxn25_Flux)) + (main.NonSSI_NonCompetitive.X(Rxn21_Flux));
    main.NonSSI_NonCompetitive.$X(p38_ATP_Inoncomp)*main.NonSSI_NonCompetitive.P(Volume) =  - (main.NonSSI_NonCompetitive.X(Rxn22_Flux)) + (main.NonSSI_NonCompetitive.X(Rxn15_Flux)) + (main.NonSSI_NonCompetitive.X(Rxn19_Flux)) - (main.NonSSI_NonCompetitive.X(Rxn25_Flux));
    main.NonSSI_NonCompetitive.$X(p38_ATP_MK2)*main.NonSSI_NonCompetitive.P(Volume) =  + (main.NonSSI_NonCompetitive.X(Rxn2_Flux)) + (main.NonSSI_NonCompetitive.X(Rxn3_Flux)) - (main.NonSSI_NonCompetitive.X(RxnMK2_Flux)) - (main.NonSSI_NonCompetitive.X(Rxn17_Flux));
    main.NonSSI_NonCompetitive.$X(p38_ATP_MK2_Inoncomp)*main.NonSSI_NonCompetitive.P(Volume) =  + (main.NonSSI_NonCompetitive.X(Rxn22_Flux)) + (main.NonSSI_NonCompetitive.X(Rxn20_Flux)) + (main.NonSSI_NonCompetitive.X(Rxn17_Flux));
    main.NonSSI_NonCompetitive.$X(p38_Inoncomp)*main.NonSSI_NonCompetitive.P(Volume) =  - (main.NonSSI_NonCompetitive.X(Rxn23_Flux)) + (main.NonSSI_NonCompetitive.X(Rxn10_Flux)) - (main.NonSSI_NonCompetitive.X(Rxn19_Flux)) - (main.NonSSI_NonCompetitive.X(Rxn24_Flux));
    main.NonSSI_NonCompetitive.$X(p38_MK2)*main.NonSSI_NonCompetitive.P(Volume) =  - (main.NonSSI_NonCompetitive.X(Rxn3_Flux)) + (main.NonSSI_NonCompetitive.X(Rxn1_Flux)) - (main.NonSSI_NonCompetitive.X(Rxn9_Flux));
    main.NonSSI_NonCompetitive.$X(p38_MK2_Inoncomp)*main.NonSSI_NonCompetitive.P(Volume) =  + (main.NonSSI_NonCompetitive.X(Rxn23_Flux)) - (main.NonSSI_NonCompetitive.X(Rxn20_Flux)) + (main.NonSSI_NonCompetitive.X(Rxn9_Flux));
    main.NonSSI_NonCompetitive.$X(phospho_ATF2)*main.NonSSI_NonCompetitive.P(Volume) =  + (main.NonSSI_NonCompetitive.X(RxnATF2_Flux));
    main.NonSSI_NonCompetitive.$X(phospho_MK2)*main.NonSSI_NonCompetitive.P(Volume) =  + (main.NonSSI_NonCompetitive.X(RxnMK2_Flux));
    main.SSI_ATPCompetitive.$X(ADP)*main.SSI_ATPCompetitive.P(Volume) =  + (main.SSI_ATPCompetitive.X(RxnATF2_Flux)) + (main.SSI_ATPCompetitive.X(RxnMK2_Flux));
    main.SSI_ATPCompetitive.$X(ATF2)*main.SSI_ATPCompetitive.P(Volume) =  - (main.SSI_ATPCompetitive.X(Rxn5_Flux)) - (main.SSI_ATPCompetitive.X(Rxn7_Flux)) - (main.SSI_ATPCompetitive.X(Rxn13_Flux));
    main.SSI_ATPCompetitive.$X(ATP)*main.SSI_ATPCompetitive.P(Volume) =  - (main.SSI_ATPCompetitive.X(Rxn_Flux)) - (main.SSI_ATPCompetitive.X(Rxn6_Flux)) - (main.SSI_ATPCompetitive.X(Rxn3_Flux));
    main.SSI_ATPCompetitive.$X(I_atpcomp)*main.SSI_ATPCompetitive.P(Volume) =  - (main.SSI_ATPCompetitive.X(Rxn9_Flux)) - (main.SSI_ATPCompetitive.X(Rxn12_Flux)) - (main.SSI_ATPCompetitive.X(Rxn10_Flux));
    main.SSI_ATPCompetitive.$X(MK2)*main.SSI_ATPCompetitive.P(Volume) =  - (main.SSI_ATPCompetitive.X(Rxn1_Flux)) - (main.SSI_ATPCompetitive.X(Rxn11_Flux)) - (main.SSI_ATPCompetitive.X(Rxn2_Flux));
    main.SSI_ATPCompetitive.$X(active_p38)*main.SSI_ATPCompetitive.P(Volume) =  - (main.SSI_ATPCompetitive.X(Rxn5_Flux)) - (main.SSI_ATPCompetitive.X(Rxn1_Flux)) - (main.SSI_ATPCompetitive.X(Rxn_Flux)) - (main.SSI_ATPCompetitive.X(Rxn10_Flux)) + (main.SSI_ATPCompetitive.X(RxnATF2_Flux)) + (main.SSI_ATPCompetitive.X(RxnMK2_Flux));
    main.SSI_ATPCompetitive.$X(p38_ATF2)*main.SSI_ATPCompetitive.P(Volume) =  + (main.SSI_ATPCompetitive.X(Rxn5_Flux)) - (main.SSI_ATPCompetitive.X(Rxn12_Flux)) - (main.SSI_ATPCompetitive.X(Rxn6_Flux));
    main.SSI_ATPCompetitive.$X(p38_ATF2_Iatpcomp)*main.SSI_ATPCompetitive.P(Volume) =  + (main.SSI_ATPCompetitive.X(Rxn12_Flux)) + (main.SSI_ATPCompetitive.X(Rxn13_Flux));
    main.SSI_ATPCompetitive.$X(p38_ATP)*main.SSI_ATPCompetitive.P(Volume) =  + (main.SSI_ATPCompetitive.X(Rxn_Flux)) - (main.SSI_ATPCompetitive.X(Rxn2_Flux)) - (main.SSI_ATPCompetitive.X(Rxn7_Flux));
    main.SSI_ATPCompetitive.$X(p38_ATP_ATF2)*main.SSI_ATPCompetitive.P(Volume) =  + (main.SSI_ATPCompetitive.X(Rxn6_Flux)) - (main.SSI_ATPCompetitive.X(RxnATF2_Flux)) + (main.SSI_ATPCompetitive.X(Rxn7_Flux));
    main.SSI_ATPCompetitive.$X(p38_ATP_MK2)*main.SSI_ATPCompetitive.P(Volume) =  + (main.SSI_ATPCompetitive.X(Rxn2_Flux)) + (main.SSI_ATPCompetitive.X(Rxn3_Flux)) - (main.SSI_ATPCompetitive.X(RxnMK2_Flux));
    main.SSI_ATPCompetitive.$X(p38_Iatpcomp)*main.SSI_ATPCompetitive.P(Volume) =  - (main.SSI_ATPCompetitive.X(Rxn11_Flux)) + (main.SSI_ATPCompetitive.X(Rxn10_Flux)) - (main.SSI_ATPCompetitive.X(Rxn13_Flux));
    main.SSI_ATPCompetitive.$X(p38_MK2)*main.SSI_ATPCompetitive.P(Volume) =  - (main.SSI_ATPCompetitive.X(Rxn9_Flux)) + (main.SSI_ATPCompetitive.X(Rxn1_Flux)) - (main.SSI_ATPCompetitive.X(Rxn3_Flux));
    main.SSI_ATPCompetitive.$X(p38_MK2_Iatpcomp)*main.SSI_ATPCompetitive.P(Volume) =  + (main.SSI_ATPCompetitive.X(Rxn9_Flux)) + (main.SSI_ATPCompetitive.X(Rxn11_Flux));
    main.SSI_ATPCompetitive.$X(phospho_ATF2)*main.SSI_ATPCompetitive.P(Volume) =  + (main.SSI_ATPCompetitive.X(RxnATF2_Flux));
    main.SSI_ATPCompetitive.$X(phospho_MK2)*main.SSI_ATPCompetitive.P(Volume) =  + (main.SSI_ATPCompetitive.X(RxnMK2_Flux));
    main.SSI_ATPCompetitive_MK2changesp38.$X(ADP)*main.SSI_ATPCompetitive_MK2changesp38.P(Volume) =  + (main.SSI_ATPCompetitive_MK2changesp38.X(RxnMK2_Flux)) + (main.SSI_ATPCompetitive_MK2changesp38.X(Rxn20_Flux)) + (main.SSI_ATPCompetitive_MK2changesp38.X(RxnATF2_Flux)) + (main.SSI_ATPCompetitive_MK2changesp38.X(RxnATF2a_Flux));
    main.SSI_ATPCompetitive_MK2changesp38.$X(ATF2)*main.SSI_ATPCompetitive_MK2changesp38.P(Volume) =  - (main.SSI_ATPCompetitive_MK2changesp38.X(Rxn12_Flux)) - (main.SSI_ATPCompetitive_MK2changesp38.X(Rxn14_Flux)) - (main.SSI_ATPCompetitive_MK2changesp38.X(Rxn5_Flux)) - (main.SSI_ATPCompetitive_MK2changesp38.X(Rxn7_Flux)) - (main.SSI_ATPCompetitive_MK2changesp38.X(Rxn12b_Flux)) - (main.SSI_ATPCompetitive_MK2changesp38.X(Rxn15_Flux));
    main.SSI_ATPCompetitive_MK2changesp38.$X(ATP)*main.SSI_ATPCompetitive_MK2changesp38.P(Volume) =  - (main.SSI_ATPCompetitive_MK2changesp38.X(Rxn19_Flux)) - (main.SSI_ATPCompetitive_MK2changesp38.X(Rxn_Flux)) - (main.SSI_ATPCompetitive_MK2changesp38.X(Rxn6a_Flux)) - (main.SSI_ATPCompetitive_MK2changesp38.X(Rxn16_Flux)) - (main.SSI_ATPCompetitive_MK2changesp38.X(Rxn6_Flux)) - (main.SSI_ATPCompetitive_MK2changesp38.X(Rxn3_Flux));
    main.SSI_ATPCompetitive_MK2changesp38.$X(I_atpcomp)*main.SSI_ATPCompetitive_MK2changesp38.P(Volume) =  - (main.SSI_ATPCompetitive_MK2changesp38.X(Rxn11b_Flux)) - (main.SSI_ATPCompetitive_MK2changesp38.X(Rxn9_Flux)) - (main.SSI_ATPCompetitive_MK2changesp38.X(Rxn10b_Flux)) - (main.SSI_ATPCompetitive_MK2changesp38.X(Rxn9b_Flux)) - (main.SSI_ATPCompetitive_MK2changesp38.X(Rxn11_Flux)) - (main.SSI_ATPCompetitive_MK2changesp38.X(Rxn10_Flux));
    main.SSI_ATPCompetitive_MK2changesp38.$X(MK2)*main.SSI_ATPCompetitive_MK2changesp38.P(Volume) =  - (main.SSI_ATPCompetitive_MK2changesp38.X(Rxn2_Flux)) - (main.SSI_ATPCompetitive_MK2changesp38.X(Rxn1_Flux)) - (main.SSI_ATPCompetitive_MK2changesp38.X(Rxn17_Flux)) - (main.SSI_ATPCompetitive_MK2changesp38.X(Rxn13b_Flux)) - (main.SSI_ATPCompetitive_MK2changesp38.X(Rxn18_Flux)) - (main.SSI_ATPCompetitive_MK2changesp38.X(Rxn13c_Flux));
    main.SSI_ATPCompetitive_MK2changesp38.$X(active_p38)*main.SSI_ATPCompetitive_MK2changesp38.P(Volume) =  - (main.SSI_ATPCompetitive_MK2changesp38.X(Rxn_Flux)) - (main.SSI_ATPCompetitive_MK2changesp38.X(Rxn9_Flux)) - (main.SSI_ATPCompetitive_MK2changesp38.X(Rxn5_Flux)) - (main.SSI_ATPCompetitive_MK2changesp38.X(Rxn1_Flux)) + (main.SSI_ATPCompetitive_MK2changesp38.X(Rxn13_Flux)) + (main.SSI_ATPCompetitive_MK2changesp38.X(RxnATF2_Flux));
    main.SSI_ATPCompetitive_MK2changesp38.$X(p38_ATF2)*main.SSI_ATPCompetitive_MK2changesp38.P(Volume) =  + (main.SSI_ATPCompetitive_MK2changesp38.X(Rxn5_Flux)) - (main.SSI_ATPCompetitive_MK2changesp38.X(Rxn6_Flux)) - (main.SSI_ATPCompetitive_MK2changesp38.X(Rxn10_Flux));
    main.SSI_ATPCompetitive_MK2changesp38.$X(p38_ATF2_Iatpcomp)*main.SSI_ATPCompetitive_MK2changesp38.P(Volume) =  + (main.SSI_ATPCompetitive_MK2changesp38.X(Rxn12_Flux)) + (main.SSI_ATPCompetitive_MK2changesp38.X(Rxn10_Flux));
    main.SSI_ATPCompetitive_MK2changesp38.$X(p38_ATP)*main.SSI_ATPCompetitive_MK2changesp38.P(Volume) =  + (main.SSI_ATPCompetitive_MK2changesp38.X(Rxn_Flux)) - (main.SSI_ATPCompetitive_MK2changesp38.X(Rxn2_Flux)) - (main.SSI_ATPCompetitive_MK2changesp38.X(Rxn7_Flux)) + (main.SSI_ATPCompetitive_MK2changesp38.X(Rxn21_Flux));
    main.SSI_ATPCompetitive_MK2changesp38.$X(p38_ATP_ATF2)*main.SSI_ATPCompetitive_MK2changesp38.P(Volume) =  + (main.SSI_ATPCompetitive_MK2changesp38.X(Rxn7_Flux)) + (main.SSI_ATPCompetitive_MK2changesp38.X(Rxn6_Flux)) - (main.SSI_ATPCompetitive_MK2changesp38.X(RxnATF2_Flux));
    main.SSI_ATPCompetitive_MK2changesp38.$X(p38_ATP_MK2)*main.SSI_ATPCompetitive_MK2changesp38.P(Volume) =  - (main.SSI_ATPCompetitive_MK2changesp38.X(RxnMK2_Flux)) + (main.SSI_ATPCompetitive_MK2changesp38.X(Rxn2_Flux)) + (main.SSI_ATPCompetitive_MK2changesp38.X(Rxn3_Flux));
    main.SSI_ATPCompetitive_MK2changesp38.$X(p38_Iatpcomp)*main.SSI_ATPCompetitive_MK2changesp38.P(Volume) =  - (main.SSI_ATPCompetitive_MK2changesp38.X(Rxn12_Flux)) + (main.SSI_ATPCompetitive_MK2changesp38.X(Rxn9_Flux)) - (main.SSI_ATPCompetitive_MK2changesp38.X(Rxn13b_Flux));
    main.SSI_ATPCompetitive_MK2changesp38.$X(p38_MK2)*main.SSI_ATPCompetitive_MK2changesp38.P(Volume) =  + (main.SSI_ATPCompetitive_MK2changesp38.X(Rxn1_Flux)) - (main.SSI_ATPCompetitive_MK2changesp38.X(Rxn11_Flux)) - (main.SSI_ATPCompetitive_MK2changesp38.X(Rxn3_Flux));
    main.SSI_ATPCompetitive_MK2changesp38.$X(p38_MK2_Iatpcomp)*main.SSI_ATPCompetitive_MK2changesp38.P(Volume) =  + (main.SSI_ATPCompetitive_MK2changesp38.X(Rxn13b_Flux)) + (main.SSI_ATPCompetitive_MK2changesp38.X(Rxn11_Flux));
    main.SSI_ATPCompetitive_MK2changesp38.$X(phospho_ATF2)*main.SSI_ATPCompetitive_MK2changesp38.P(Volume) =  + (main.SSI_ATPCompetitive_MK2changesp38.X(RxnATF2_Flux)) + (main.SSI_ATPCompetitive_MK2changesp38.X(RxnATF2a_Flux));
    main.SSI_ATPCompetitive_MK2changesp38.$X(phospho_MK2)*main.SSI_ATPCompetitive_MK2changesp38.P(Volume) =  + (main.SSI_ATPCompetitive_MK2changesp38.X(RxnMK2_Flux)) + (main.SSI_ATPCompetitive_MK2changesp38.X(Rxn20_Flux));
    main.SSI_ATPCompetitive_MK2changesp38.$X(post_p38_ATF2_Iatpcomp)*main.SSI_ATPCompetitive_MK2changesp38.P(Volume) =  + (main.SSI_ATPCompetitive_MK2changesp38.X(Rxn10b_Flux)) + (main.SSI_ATPCompetitive_MK2changesp38.X(Rxn12b_Flux));
    main.SSI_ATPCompetitive_MK2changesp38.$X(postp38)*main.SSI_ATPCompetitive_MK2changesp38.P(Volume) =  + (main.SSI_ATPCompetitive_MK2changesp38.X(RxnMK2_Flux)) - (main.SSI_ATPCompetitive_MK2changesp38.X(Rxn14_Flux)) + (main.SSI_ATPCompetitive_MK2changesp38.X(Rxn20_Flux)) - (main.SSI_ATPCompetitive_MK2changesp38.X(Rxn17_Flux)) - (main.SSI_ATPCompetitive_MK2changesp38.X(Rxn16_Flux)) - (main.SSI_ATPCompetitive_MK2changesp38.X(Rxn13_Flux)) - (main.SSI_ATPCompetitive_MK2changesp38.X(Rxn9b_Flux)) + (main.SSI_ATPCompetitive_MK2changesp38.X(RxnATF2a_Flux));
    main.SSI_ATPCompetitive_MK2changesp38.$X(postp38_ATF2)*main.SSI_ATPCompetitive_MK2changesp38.P(Volume) =  + (main.SSI_ATPCompetitive_MK2changesp38.X(Rxn14_Flux)) - (main.SSI_ATPCompetitive_MK2changesp38.X(Rxn6a_Flux)) - (main.SSI_ATPCompetitive_MK2changesp38.X(Rxn10b_Flux));
    main.SSI_ATPCompetitive_MK2changesp38.$X(postp38_ATP)*main.SSI_ATPCompetitive_MK2changesp38.P(Volume) =  + (main.SSI_ATPCompetitive_MK2changesp38.X(Rxn16_Flux)) - (main.SSI_ATPCompetitive_MK2changesp38.X(Rxn15_Flux)) - (main.SSI_ATPCompetitive_MK2changesp38.X(Rxn18_Flux)) - (main.SSI_ATPCompetitive_MK2changesp38.X(Rxn21_Flux));
    main.SSI_ATPCompetitive_MK2changesp38.$X(postp38_ATP_ATF2)*main.SSI_ATPCompetitive_MK2changesp38.P(Volume) =  + (main.SSI_ATPCompetitive_MK2changesp38.X(Rxn6a_Flux)) - (main.SSI_ATPCompetitive_MK2changesp38.X(RxnATF2a_Flux)) + (main.SSI_ATPCompetitive_MK2changesp38.X(Rxn15_Flux));
    main.SSI_ATPCompetitive_MK2changesp38.$X(postp38_ATP_MK2)*main.SSI_ATPCompetitive_MK2changesp38.P(Volume) =  + (main.SSI_ATPCompetitive_MK2changesp38.X(Rxn19_Flux)) - (main.SSI_ATPCompetitive_MK2changesp38.X(Rxn20_Flux)) + (main.SSI_ATPCompetitive_MK2changesp38.X(Rxn18_Flux));
    main.SSI_ATPCompetitive_MK2changesp38.$X(postp38_Iatpcomp)*main.SSI_ATPCompetitive_MK2changesp38.P(Volume) =  - (main.SSI_ATPCompetitive_MK2changesp38.X(Rxn12b_Flux)) + (main.SSI_ATPCompetitive_MK2changesp38.X(Rxn9b_Flux)) - (main.SSI_ATPCompetitive_MK2changesp38.X(Rxn13c_Flux));
    main.SSI_ATPCompetitive_MK2changesp38.$X(postp38_MK2)*main.SSI_ATPCompetitive_MK2changesp38.P(Volume) =  - (main.SSI_ATPCompetitive_MK2changesp38.X(Rxn19_Flux)) - (main.SSI_ATPCompetitive_MK2changesp38.X(Rxn11b_Flux)) + (main.SSI_ATPCompetitive_MK2changesp38.X(Rxn17_Flux));
    main.SSI_ATPCompetitive_MK2changesp38.$X(postp38_MK2_Iatpcomp)*main.SSI_ATPCompetitive_MK2changesp38.P(Volume) =  + (main.SSI_ATPCompetitive_MK2changesp38.X(Rxn11b_Flux)) + (main.SSI_ATPCompetitive_MK2changesp38.X(Rxn13c_Flux));
    main.SSI_NonCompetitive.$X(ADP)*main.SSI_NonCompetitive.P(Volume) =  + (main.SSI_NonCompetitive.X(RxnMK2_Flux)) + (main.SSI_NonCompetitive.X(RxnATF2_Flux));
    main.SSI_NonCompetitive.$X(ATF2)*main.SSI_NonCompetitive.P(Volume) =  - (main.SSI_NonCompetitive.X(Rxn25_Flux)) - (main.SSI_NonCompetitive.X(Rxn5_Flux)) - (main.SSI_NonCompetitive.X(Rxn7_Flux)) - (main.SSI_NonCompetitive.X(Rxn24_Flux));
    main.SSI_NonCompetitive.$X(ATP)*main.SSI_NonCompetitive.P(Volume) =  - (main.SSI_NonCompetitive.X(Rxn19_Flux)) - (main.SSI_NonCompetitive.X(Rxn20_Flux)) - (main.SSI_NonCompetitive.X(Rxn6_Flux)) - (main.SSI_NonCompetitive.X(Rxn_Flux)) - (main.SSI_NonCompetitive.X(Rxn3_Flux)) - (main.SSI_NonCompetitive.X(Rxn21_Flux));
    main.SSI_NonCompetitive.$X(I_noncomp)*main.SSI_NonCompetitive.P(Volume) =  - (main.SSI_NonCompetitive.X(Rxn10_Flux)) - (main.SSI_NonCompetitive.X(Rxn17_Flux)) - (main.SSI_NonCompetitive.X(Rxn15_Flux)) - (main.SSI_NonCompetitive.X(Rxn9_Flux)) - (main.SSI_NonCompetitive.X(Rxn18_Flux)) - (main.SSI_NonCompetitive.X(Rxn16_Flux));
    main.SSI_NonCompetitive.$X(MK2)*main.SSI_NonCompetitive.P(Volume) =  - (main.SSI_NonCompetitive.X(Rxn23_Flux)) - (main.SSI_NonCompetitive.X(Rxn2_Flux)) - (main.SSI_NonCompetitive.X(Rxn1_Flux)) - (main.SSI_NonCompetitive.X(Rxn22_Flux));
    main.SSI_NonCompetitive.$X(active_p38)*main.SSI_NonCompetitive.P(Volume) =  - (main.SSI_NonCompetitive.X(Rxn10_Flux)) - (main.SSI_NonCompetitive.X(Rxn5_Flux)) - (main.SSI_NonCompetitive.X(Rxn1_Flux)) + (main.SSI_NonCompetitive.X(RxnMK2_Flux)) - (main.SSI_NonCompetitive.X(Rxn_Flux)) + (main.SSI_NonCompetitive.X(RxnATF2_Flux));
    main.SSI_NonCompetitive.$X(p38_ATF2)*main.SSI_NonCompetitive.P(Volume) =  + (main.SSI_NonCompetitive.X(Rxn5_Flux)) - (main.SSI_NonCompetitive.X(Rxn6_Flux)) - (main.SSI_NonCompetitive.X(Rxn16_Flux));
    main.SSI_NonCompetitive.$X(p38_ATF2_Inoncomp)*main.SSI_NonCompetitive.P(Volume) =  + (main.SSI_NonCompetitive.X(Rxn24_Flux)) - (main.SSI_NonCompetitive.X(Rxn21_Flux)) + (main.SSI_NonCompetitive.X(Rxn16_Flux));
    main.SSI_NonCompetitive.$X(p38_ATP)*main.SSI_NonCompetitive.P(Volume) =  - (main.SSI_NonCompetitive.X(Rxn15_Flux)) - (main.SSI_NonCompetitive.X(Rxn2_Flux)) + (main.SSI_NonCompetitive.X(Rxn_Flux)) - (main.SSI_NonCompetitive.X(Rxn7_Flux));
    main.SSI_NonCompetitive.$X(p38_ATP_ATF2)*main.SSI_NonCompetitive.P(Volume) =  + (main.SSI_NonCompetitive.X(Rxn6_Flux)) - (main.SSI_NonCompetitive.X(Rxn18_Flux)) + (main.SSI_NonCompetitive.X(Rxn7_Flux)) - (main.SSI_NonCompetitive.X(RxnATF2_Flux));
    main.SSI_NonCompetitive.$X(p38_ATP_ATF2_Inoncomp)*main.SSI_NonCompetitive.P(Volume) =  + (main.SSI_NonCompetitive.X(Rxn25_Flux)) + (main.SSI_NonCompetitive.X(Rxn18_Flux)) + (main.SSI_NonCompetitive.X(Rxn21_Flux));
    main.SSI_NonCompetitive.$X(p38_ATP_Inoncomp)*main.SSI_NonCompetitive.P(Volume) =  - (main.SSI_NonCompetitive.X(Rxn25_Flux)) + (main.SSI_NonCompetitive.X(Rxn19_Flux)) + (main.SSI_NonCompetitive.X(Rxn15_Flux)) - (main.SSI_NonCompetitive.X(Rxn22_Flux));
    main.SSI_NonCompetitive.$X(p38_ATP_MK2)*main.SSI_NonCompetitive.P(Volume) =  - (main.SSI_NonCompetitive.X(Rxn17_Flux)) + (main.SSI_NonCompetitive.X(Rxn2_Flux)) - (main.SSI_NonCompetitive.X(RxnMK2_Flux)) + (main.SSI_NonCompetitive.X(Rxn3_Flux));
    main.SSI_NonCompetitive.$X(p38_ATP_MK2_Inoncomp)*main.SSI_NonCompetitive.P(Volume) =  + (main.SSI_NonCompetitive.X(Rxn17_Flux)) + (main.SSI_NonCompetitive.X(Rxn20_Flux)) + (main.SSI_NonCompetitive.X(Rxn22_Flux));
    main.SSI_NonCompetitive.$X(p38_Inoncomp)*main.SSI_NonCompetitive.P(Volume) =  + (main.SSI_NonCompetitive.X(Rxn10_Flux)) - (main.SSI_NonCompetitive.X(Rxn19_Flux)) - (main.SSI_NonCompetitive.X(Rxn23_Flux)) - (main.SSI_NonCompetitive.X(Rxn24_Flux));
    main.SSI_NonCompetitive.$X(p38_MK2)*main.SSI_NonCompetitive.P(Volume) =  + (main.SSI_NonCompetitive.X(Rxn1_Flux)) - (main.SSI_NonCompetitive.X(Rxn9_Flux)) - (main.SSI_NonCompetitive.X(Rxn3_Flux));
    main.SSI_NonCompetitive.$X(p38_MK2_Inoncomp)*main.SSI_NonCompetitive.P(Volume) =  + (main.SSI_NonCompetitive.X(Rxn23_Flux)) - (main.SSI_NonCompetitive.X(Rxn20_Flux)) + (main.SSI_NonCompetitive.X(Rxn9_Flux));
    main.SSI_NonCompetitive.$X(phospho_ATF2)*main.SSI_NonCompetitive.P(Volume) =  + (main.SSI_NonCompetitive.X(RxnATF2_Flux));
    main.SSI_NonCompetitive.$X(phospho_MK2)*main.SSI_NonCompetitive.P(Volume) =  + (main.SSI_NonCompetitive.X(RxnMK2_Flux));
    # 496 equations (variables)
END


#####################################################################################
#####################################################################################

SIMULATION Sim
OPTIONS
    INIT_RELATIVE_TOLERANCE    := 1.0e-12 ; # Tolerances may need to be adjusted ... as high as 1e-8, 1e-8, 1e-4, 1e-8
    INIT_ABSOLUTE_TOLERANCE    := 1.0e-12 ;
    DYNAMIC_RELATIVE_TOLERANCE := 1.0e-7  ; 
    DYNAMIC_ABSOLUTE_TOLERANCE := 1.0e-12 ;
    DYNAMIC_REPORTING_INTERVAL := 36     ;
    NORMALIZED_SENS            := TRUE    ;
    COMPUTE_METRICS            := TRUE    ; # compute integrals and such
    CSVOUTPUT                  := TRUE    ; # write output files in csv format
    DYNAMIC_PRINT_LEVEL        := 0 ;       # suppress screen output
    DYNAMIC_MAXIMUM_STEPS      := 50000 ;   # limit max steps
#    USE_NEW_XML_FORMAT         := TRUE ;    # needed for v4 beta plotting
PARAMETER
    SimulationTime AS REAL DEFAULT 7200

UNIT
   Top AS Top
REPORT
    Top.main.X(report_NoInh_ATF2P)
    Top.main.X(report_NoInh_ATPdepletion_ATF2P)
    Top.main.X(report_NoInh_ATPdepletion_MK2P)
    Top.main.X(report_NoInh_MK2P)
    Top.main.X(report_NoInh_MK2altersp38KDATF2_ATF2P)
    Top.main.X(report_NoInh_MK2altersp38KDATF2_MK2P)
    Top.main.X(report_NoInh_MK2altersp38KDATP_ATF2P)
    Top.main.X(report_NoInh_MK2altersp38KDATP_MK2P)
    Top.main.X(report_NoInh_MK2altersp38kc_ATF2P)
    Top.main.X(report_NoInh_MK2altersp38kc_MK2P)
    Top.main.X(report_NoInh_SubstrateInhibition_ATF2P)
    Top.main.X(report_NoInh_SubstrateInhibition_MK2P)
    Top.main.X(report_NoInh_pMK2bindsATF2_ATF2P)
    Top.main.X(report_NoInh_pMK2bindsATF2_MK2P)
    Top.main.X(report_NonSSI_ATPcomp_ATF2P)
    Top.main.X(report_NonSSI_ATPcomp_MK2P)
    Top.main.X(report_NonSSI_Noncomp_ATF2P)
    Top.main.X(report_NonSSI_Noncomp_MK2P)
    Top.main.X(report_SSI_ATPcomp_ATF2P)
    Top.main.X(report_SSI_ATPcomp_MK2P)
    Top.main.X(report_SSI_Noncomp_ATF2P)
    Top.main.X(report_SSI_Noncomp_MK2P)
    Top.main.X(report_post_NonSSI_ATPcomp_ATF2P)
    Top.main.X(report_post_NonSSI_ATPcomp_MK2P)
    Top.main.X(report_post_SSI_ATPcomp_ATF2P)
    Top.main.X(report_post_SSI_ATPcomp_MK2P)
SENSITIVITY
## initial conditions (only non-zero initial conditions are listed): (uncomment desired lines to activate)
#    Top.main.P(ATF2_NonSSI_ATPCompetitive_MK2changesp38_0)
#    Top.main.P(ATF2_SSI_ATPCompetitive_MK2changesp38_0)
#    Top.main.P(ATF2_NoInhibitor_ATPdepletion_0)
#    Top.main.P(ATF2_NoInhibitor_MK2changesp38kc_0)
#    Top.main.P(ATF2_NonSSI_NonCompetitive_0)
#    Top.main.P(ATF2_SSI_ATPCompetitive_0)
#    Top.main.P(ATF2_NonSSI_ATPCompetitive_0)
#    Top.main.P(ATF2_SSI_NonCompetitive_0)
#    Top.main.P(ATF2_NoInhibitor_MK2changesp38KDATP_0)
#    Top.main.P(ATF2_NoInhibitor_0)
#    Top.main.P(ATF2_NoInhibitor_SubstrateInhibition_0)
#    Top.main.P(ATF2_NoInhibitor_phosphoMK2bindsATF2_0)
#    Top.main.P(ATF2_NoInhibitor_MK2changesp38KDATF2_0)
#    Top.main.P(ATP_NonSSI_ATPCompetitive_MK2changesp38_0)
#    Top.main.P(ATP_SSI_ATPCompetitive_MK2changesp38_0)
#    Top.main.P(ATP_NoInhibitor_ATPdepletion_0)
#    Top.main.P(ATP_NoInhibitor_MK2changesp38kc_0)
#    Top.main.P(ATP_NonSSI_NonCompetitive_0)
#    Top.main.P(ATP_SSI_ATPCompetitive_0)
#    Top.main.P(ATP_NonSSI_ATPCompetitive_0)
#    Top.main.P(ATP_SSI_NonCompetitive_0)
#    Top.main.P(ATP_NoInhibitor_MK2changesp38KDATP_0)
#    Top.main.P(ATP_NoInhibitor_0)
#    Top.main.P(ATP_NoInhibitor_SubstrateInhibition_0)
#    Top.main.P(ATP_NoInhibitor_phosphoMK2bindsATF2_0)
#    Top.main.P(ATP_NoInhibitor_MK2changesp38KDATF2_0)
#    Top.main.P(I_atpcomp_NonSSI_ATPCompetitive_MK2changesp38_0)
#    Top.main.P(I_atpcomp_SSI_ATPCompetitive_MK2changesp38_0)
#    Top.main.P(I_atpcomp_SSI_ATPCompetitive_0)
#    Top.main.P(I_atpcomp_NonSSI_ATPCompetitive_0)
#    Top.main.P(I_noncomp_NonSSI_NonCompetitive_0)
#    Top.main.P(I_noncomp_SSI_NonCompetitive_0)
#    Top.main.P(MK2_NonSSI_ATPCompetitive_MK2changesp38_0)
#    Top.main.P(MK2_SSI_ATPCompetitive_MK2changesp38_0)
#    Top.main.P(MK2_NoInhibitor_ATPdepletion_0)
#    Top.main.P(MK2_NoInhibitor_MK2changesp38kc_0)
#    Top.main.P(MK2_NonSSI_NonCompetitive_0)
#    Top.main.P(MK2_SSI_ATPCompetitive_0)
#    Top.main.P(MK2_NonSSI_ATPCompetitive_0)
#    Top.main.P(MK2_SSI_NonCompetitive_0)
#    Top.main.P(MK2_NoInhibitor_MK2changesp38KDATP_0)
#    Top.main.P(MK2_NoInhibitor_0)
#    Top.main.P(MK2_NoInhibitor_SubstrateInhibition_0)
#    Top.main.P(MK2_NoInhibitor_phosphoMK2bindsATF2_0)
#    Top.main.P(MK2_NoInhibitor_MK2changesp38KDATF2_0)
#    Top.main.P(active_p38_NonSSI_ATPCompetitive_MK2changesp38_0)
#    Top.main.P(active_p38_SSI_ATPCompetitive_MK2changesp38_0)
#    Top.main.P(active_p38_NoInhibitor_ATPdepletion_0)
#    Top.main.P(active_p38_NoInhibitor_MK2changesp38kc_0)
#    Top.main.P(active_p38_NonSSI_NonCompetitive_0)
#    Top.main.P(active_p38_SSI_ATPCompetitive_0)
#    Top.main.P(active_p38_NonSSI_ATPCompetitive_0)
#    Top.main.P(active_p38_SSI_NonCompetitive_0)
#    Top.main.P(active_p38_NoInhibitor_MK2changesp38KDATP_0)
#    Top.main.P(active_p38_NoInhibitor_0)
#    Top.main.P(active_p38_NoInhibitor_SubstrateInhibition_0)
#    Top.main.P(active_p38_NoInhibitor_phosphoMK2bindsATF2_0)
#    Top.main.P(active_p38_NoInhibitor_MK2changesp38KDATF2_0)
## parameters: (uncomment desired lines to activate)
#    Top.main.P(IC_ATF2)
#    Top.main.P(IC_ATP)
#    Top.main.P(IC_I_SSI)
#    Top.main.P(IC_I_nonSSI)
#    Top.main.P(IC_MK2)
#    Top.main.P(IC_active_p38)
#    Top.main.P(P_KD_ATF2)
#    Top.main.P(P_KD_ATP)
#    Top.main.P(P_KD_MK2)
#    Top.main.P(P_KD_MK2ATF2)
#    Top.main.P(P_KD_i)
#    Top.main.P(P_KD_postATF2)
#    Top.main.P(P_KD_postATP)
#    Top.main.P(P_KD_ssi)
#    Top.main.P(P_Km_pMK2ATP)
#    Top.main.P(P_f)
#    Top.main.P(P_kc_p38ATF2)
#    Top.main.P(P_kc_p38MK2)
#    Top.main.P(P_kc_p38relax)
#    Top.main.P(P_kc_pMK2ATP)
#    Top.main.P(P_kc_postp38ATF2)
#    Top.main.P(P_kdeg_ATP)
#    Top.main.P(P_kf_ATF2)
#    Top.main.P(P_kf_ATP)
#    Top.main.P(P_kf_MK2)
#    Top.main.P(P_kf_MK2ATF2)
#    Top.main.P(P_kf_i)
#    Top.main.P(P_kf_postATF2)
#    Top.main.P(P_kf_postATP)
#    Top.main.P(P_kf_ssi)
SET
#    Set ligand concentration here ... ex:
#    YOU NEED TO COMMENT OUT CORRESPONDING EQUATION IN MODEL SECTION SO THAT THE SYSTEM IS NOT OVER-SPECFIED!!
#    Top.main.P(IC_LPS) := 1000;
EQUATION
# empty equation section
INPUT
# empty input section
#    CORRESPONDING EQUATION FOR SETTING LIGAND CONCENTRATION FROM SCRIPTS:
# Top.main.Medium.X(LPS) := Top.main.P(IC_LPS) ;
PRESET
# empty preset section
SELECTOR
# empty selector section
INITIAL
    Top.main.NonSSI_ATPCompetitive_MK2changesp38.X(ADP) = Top.main.P(ADP_NonSSI_ATPCompetitive_MK2changesp38_0) ;
    Top.main.SSI_ATPCompetitive_MK2changesp38.X(ADP) = Top.main.P(ADP_SSI_ATPCompetitive_MK2changesp38_0) ;
    Top.main.NoInhibitor_ATPdepletion.X(ADP) = Top.main.P(ADP_NoInhibitor_ATPdepletion_0) ;
    Top.main.NoInhibitor_MK2changesp38kc.X(ADP) = Top.main.P(ADP_NoInhibitor_MK2changesp38kc_0) ;
    Top.main.NonSSI_NonCompetitive.X(ADP)    = Top.main.P(ADP_NonSSI_NonCompetitive_0) ;
    Top.main.SSI_ATPCompetitive.X(ADP)       = Top.main.P(ADP_SSI_ATPCompetitive_0) ;
    Top.main.NonSSI_ATPCompetitive.X(ADP)    = Top.main.P(ADP_NonSSI_ATPCompetitive_0) ;
    Top.main.SSI_NonCompetitive.X(ADP)       = Top.main.P(ADP_SSI_NonCompetitive_0) ;
    Top.main.NoInhibitor_MK2changesp38KDATP.X(ADP) = Top.main.P(ADP_NoInhibitor_MK2changesp38KDATP_0) ;
    Top.main.NoInhibitor.X(ADP)              = Top.main.P(ADP_NoInhibitor_0) ;
    Top.main.NoInhibitor_SubstrateInhibition.X(ADP) = Top.main.P(ADP_NoInhibitor_SubstrateInhibition_0) ;
    Top.main.NoInhibitor_phosphoMK2bindsATF2.X(ADP) = Top.main.P(ADP_NoInhibitor_phosphoMK2bindsATF2_0) ;
    Top.main.NoInhibitor_MK2changesp38KDATF2.X(ADP) = Top.main.P(ADP_NoInhibitor_MK2changesp38KDATF2_0) ;
    Top.main.NonSSI_ATPCompetitive_MK2changesp38.X(ATF2) = Top.main.P(ATF2_NonSSI_ATPCompetitive_MK2changesp38_0) ;
    Top.main.SSI_ATPCompetitive_MK2changesp38.X(ATF2) = Top.main.P(ATF2_SSI_ATPCompetitive_MK2changesp38_0) ;
    Top.main.NoInhibitor_ATPdepletion.X(ATF2) = Top.main.P(ATF2_NoInhibitor_ATPdepletion_0) ;
    Top.main.NoInhibitor_MK2changesp38kc.X(ATF2) = Top.main.P(ATF2_NoInhibitor_MK2changesp38kc_0) ;
    Top.main.NonSSI_NonCompetitive.X(ATF2)   = Top.main.P(ATF2_NonSSI_NonCompetitive_0) ;
    Top.main.SSI_ATPCompetitive.X(ATF2)      = Top.main.P(ATF2_SSI_ATPCompetitive_0) ;
    Top.main.NonSSI_ATPCompetitive.X(ATF2)   = Top.main.P(ATF2_NonSSI_ATPCompetitive_0) ;
    Top.main.SSI_NonCompetitive.X(ATF2)      = Top.main.P(ATF2_SSI_NonCompetitive_0) ;
    Top.main.NoInhibitor_MK2changesp38KDATP.X(ATF2) = Top.main.P(ATF2_NoInhibitor_MK2changesp38KDATP_0) ;
    Top.main.NoInhibitor.X(ATF2)             = Top.main.P(ATF2_NoInhibitor_0) ;
    Top.main.NoInhibitor_SubstrateInhibition.X(ATF2) = Top.main.P(ATF2_NoInhibitor_SubstrateInhibition_0) ;
    Top.main.NoInhibitor_phosphoMK2bindsATF2.X(ATF2) = Top.main.P(ATF2_NoInhibitor_phosphoMK2bindsATF2_0) ;
    Top.main.NoInhibitor_MK2changesp38KDATF2.X(ATF2) = Top.main.P(ATF2_NoInhibitor_MK2changesp38KDATF2_0) ;
    Top.main.NonSSI_ATPCompetitive_MK2changesp38.X(ATP) = Top.main.P(ATP_NonSSI_ATPCompetitive_MK2changesp38_0) ;
    Top.main.SSI_ATPCompetitive_MK2changesp38.X(ATP) = Top.main.P(ATP_SSI_ATPCompetitive_MK2changesp38_0) ;
    Top.main.NoInhibitor_ATPdepletion.X(ATP) = Top.main.P(ATP_NoInhibitor_ATPdepletion_0) ;
    Top.main.NoInhibitor_MK2changesp38kc.X(ATP) = Top.main.P(ATP_NoInhibitor_MK2changesp38kc_0) ;
    Top.main.NonSSI_NonCompetitive.X(ATP)    = Top.main.P(ATP_NonSSI_NonCompetitive_0) ;
    Top.main.SSI_ATPCompetitive.X(ATP)       = Top.main.P(ATP_SSI_ATPCompetitive_0) ;
    Top.main.NonSSI_ATPCompetitive.X(ATP)    = Top.main.P(ATP_NonSSI_ATPCompetitive_0) ;
    Top.main.SSI_NonCompetitive.X(ATP)       = Top.main.P(ATP_SSI_NonCompetitive_0) ;
    Top.main.NoInhibitor_MK2changesp38KDATP.X(ATP) = Top.main.P(ATP_NoInhibitor_MK2changesp38KDATP_0) ;
    Top.main.NoInhibitor.X(ATP)              = Top.main.P(ATP_NoInhibitor_0) ;
    Top.main.NoInhibitor_SubstrateInhibition.X(ATP) = Top.main.P(ATP_NoInhibitor_SubstrateInhibition_0) ;
    Top.main.NoInhibitor_phosphoMK2bindsATF2.X(ATP) = Top.main.P(ATP_NoInhibitor_phosphoMK2bindsATF2_0) ;
    Top.main.NoInhibitor_MK2changesp38KDATF2.X(ATP) = Top.main.P(ATP_NoInhibitor_MK2changesp38KDATF2_0) ;
    Top.main.NonSSI_ATPCompetitive_MK2changesp38.X(I_atpcomp) = Top.main.P(I_atpcomp_NonSSI_ATPCompetitive_MK2changesp38_0) ;
    Top.main.SSI_ATPCompetitive_MK2changesp38.X(I_atpcomp) = Top.main.P(I_atpcomp_SSI_ATPCompetitive_MK2changesp38_0) ;
    Top.main.SSI_ATPCompetitive.X(I_atpcomp) = Top.main.P(I_atpcomp_SSI_ATPCompetitive_0) ;
    Top.main.NonSSI_ATPCompetitive.X(I_atpcomp) = Top.main.P(I_atpcomp_NonSSI_ATPCompetitive_0) ;
    Top.main.NonSSI_NonCompetitive.X(I_noncomp) = Top.main.P(I_noncomp_NonSSI_NonCompetitive_0) ;
    Top.main.SSI_NonCompetitive.X(I_noncomp) = Top.main.P(I_noncomp_SSI_NonCompetitive_0) ;
    Top.main.NonSSI_ATPCompetitive_MK2changesp38.X(MK2) = Top.main.P(MK2_NonSSI_ATPCompetitive_MK2changesp38_0) ;
    Top.main.SSI_ATPCompetitive_MK2changesp38.X(MK2) = Top.main.P(MK2_SSI_ATPCompetitive_MK2changesp38_0) ;
    Top.main.NoInhibitor_ATPdepletion.X(MK2) = Top.main.P(MK2_NoInhibitor_ATPdepletion_0) ;
    Top.main.NoInhibitor_MK2changesp38kc.X(MK2) = Top.main.P(MK2_NoInhibitor_MK2changesp38kc_0) ;
    Top.main.NonSSI_NonCompetitive.X(MK2)    = Top.main.P(MK2_NonSSI_NonCompetitive_0) ;
    Top.main.SSI_ATPCompetitive.X(MK2)       = Top.main.P(MK2_SSI_ATPCompetitive_0) ;
    Top.main.NonSSI_ATPCompetitive.X(MK2)    = Top.main.P(MK2_NonSSI_ATPCompetitive_0) ;
    Top.main.SSI_NonCompetitive.X(MK2)       = Top.main.P(MK2_SSI_NonCompetitive_0) ;
    Top.main.NoInhibitor_MK2changesp38KDATP.X(MK2) = Top.main.P(MK2_NoInhibitor_MK2changesp38KDATP_0) ;
    Top.main.NoInhibitor.X(MK2)              = Top.main.P(MK2_NoInhibitor_0) ;
    Top.main.NoInhibitor_SubstrateInhibition.X(MK2) = Top.main.P(MK2_NoInhibitor_SubstrateInhibition_0) ;
    Top.main.NoInhibitor_phosphoMK2bindsATF2.X(MK2) = Top.main.P(MK2_NoInhibitor_phosphoMK2bindsATF2_0) ;
    Top.main.NoInhibitor_MK2changesp38KDATF2.X(MK2) = Top.main.P(MK2_NoInhibitor_MK2changesp38KDATF2_0) ;
    Top.main.NoInhibitor_MK2changesp38kc.X(Postp38) = Top.main.P(Postp38_NoInhibitor_MK2changesp38kc_0) ;
    Top.main.NoInhibitor_MK2changesp38KDATP.X(Postp38) = Top.main.P(Postp38_NoInhibitor_MK2changesp38KDATP_0) ;
    Top.main.NoInhibitor_MK2changesp38KDATF2.X(Postp38) = Top.main.P(Postp38_NoInhibitor_MK2changesp38KDATF2_0) ;
    Top.main.NonSSI_ATPCompetitive_MK2changesp38.X(active_p38) = Top.main.P(active_p38_NonSSI_ATPCompetitive_MK2changesp38_0) ;
    Top.main.SSI_ATPCompetitive_MK2changesp38.X(active_p38) = Top.main.P(active_p38_SSI_ATPCompetitive_MK2changesp38_0) ;
    Top.main.NoInhibitor_ATPdepletion.X(active_p38) = Top.main.P(active_p38_NoInhibitor_ATPdepletion_0) ;
    Top.main.NoInhibitor_MK2changesp38kc.X(active_p38) = Top.main.P(active_p38_NoInhibitor_MK2changesp38kc_0) ;
    Top.main.NonSSI_NonCompetitive.X(active_p38) = Top.main.P(active_p38_NonSSI_NonCompetitive_0) ;
    Top.main.SSI_ATPCompetitive.X(active_p38) = Top.main.P(active_p38_SSI_ATPCompetitive_0) ;
    Top.main.NonSSI_ATPCompetitive.X(active_p38) = Top.main.P(active_p38_NonSSI_ATPCompetitive_0) ;
    Top.main.SSI_NonCompetitive.X(active_p38) = Top.main.P(active_p38_SSI_NonCompetitive_0) ;
    Top.main.NoInhibitor_MK2changesp38KDATP.X(active_p38) = Top.main.P(active_p38_NoInhibitor_MK2changesp38KDATP_0) ;
    Top.main.NoInhibitor.X(active_p38)       = Top.main.P(active_p38_NoInhibitor_0) ;
    Top.main.NoInhibitor_SubstrateInhibition.X(active_p38) = Top.main.P(active_p38_NoInhibitor_SubstrateInhibition_0) ;
    Top.main.NoInhibitor_phosphoMK2bindsATF2.X(active_p38) = Top.main.P(active_p38_NoInhibitor_phosphoMK2bindsATF2_0) ;
    Top.main.NoInhibitor_MK2changesp38KDATF2.X(active_p38) = Top.main.P(active_p38_NoInhibitor_MK2changesp38KDATF2_0) ;
    Top.main.NonSSI_ATPCompetitive_MK2changesp38.X(p38_ATF2) = Top.main.P(p38_ATF2_NonSSI_ATPCompetitive_MK2changesp38_0) ;
    Top.main.SSI_ATPCompetitive_MK2changesp38.X(p38_ATF2) = Top.main.P(p38_ATF2_SSI_ATPCompetitive_MK2changesp38_0) ;
    Top.main.NoInhibitor_ATPdepletion.X(p38_ATF2) = Top.main.P(p38_ATF2_NoInhibitor_ATPdepletion_0) ;
    Top.main.NoInhibitor_MK2changesp38kc.X(p38_ATF2) = Top.main.P(p38_ATF2_NoInhibitor_MK2changesp38kc_0) ;
    Top.main.NonSSI_NonCompetitive.X(p38_ATF2) = Top.main.P(p38_ATF2_NonSSI_NonCompetitive_0) ;
    Top.main.SSI_ATPCompetitive.X(p38_ATF2)  = Top.main.P(p38_ATF2_SSI_ATPCompetitive_0) ;
    Top.main.NonSSI_ATPCompetitive.X(p38_ATF2) = Top.main.P(p38_ATF2_NonSSI_ATPCompetitive_0) ;
    Top.main.SSI_NonCompetitive.X(p38_ATF2)  = Top.main.P(p38_ATF2_SSI_NonCompetitive_0) ;
    Top.main.NoInhibitor_MK2changesp38KDATP.X(p38_ATF2) = Top.main.P(p38_ATF2_NoInhibitor_MK2changesp38KDATP_0) ;
    Top.main.NoInhibitor.X(p38_ATF2)         = Top.main.P(p38_ATF2_NoInhibitor_0) ;
    Top.main.NoInhibitor_SubstrateInhibition.X(p38_ATF2) = Top.main.P(p38_ATF2_NoInhibitor_SubstrateInhibition_0) ;
    Top.main.NoInhibitor_phosphoMK2bindsATF2.X(p38_ATF2) = Top.main.P(p38_ATF2_NoInhibitor_phosphoMK2bindsATF2_0) ;
    Top.main.NoInhibitor_MK2changesp38KDATF2.X(p38_ATF2) = Top.main.P(p38_ATF2_NoInhibitor_MK2changesp38KDATF2_0) ;
    Top.main.NonSSI_ATPCompetitive_MK2changesp38.X(p38_ATF2_Iatpcomp) = Top.main.P(p38_ATF2_Iatpcomp_NonSSI_ATPCompetitive_MK2changesp38_0) ;
    Top.main.SSI_ATPCompetitive_MK2changesp38.X(p38_ATF2_Iatpcomp) = Top.main.P(p38_ATF2_Iatpcomp_SSI_ATPCompetitive_MK2changesp38_0) ;
    Top.main.SSI_ATPCompetitive.X(p38_ATF2_Iatpcomp) = Top.main.P(p38_ATF2_Iatpcomp_SSI_ATPCompetitive_0) ;
    Top.main.NonSSI_ATPCompetitive.X(p38_ATF2_Iatpcomp) = Top.main.P(p38_ATF2_Iatpcomp_NonSSI_ATPCompetitive_0) ;
    Top.main.NonSSI_NonCompetitive.X(p38_ATF2_Inoncomp) = Top.main.P(p38_ATF2_Inoncomp_NonSSI_NonCompetitive_0) ;
    Top.main.SSI_NonCompetitive.X(p38_ATF2_Inoncomp) = Top.main.P(p38_ATF2_Inoncomp_SSI_NonCompetitive_0) ;
    Top.main.NonSSI_ATPCompetitive_MK2changesp38.X(p38_ATP) = Top.main.P(p38_ATP_NonSSI_ATPCompetitive_MK2changesp38_0) ;
    Top.main.SSI_ATPCompetitive_MK2changesp38.X(p38_ATP) = Top.main.P(p38_ATP_SSI_ATPCompetitive_MK2changesp38_0) ;
    Top.main.NoInhibitor_ATPdepletion.X(p38_ATP) = Top.main.P(p38_ATP_NoInhibitor_ATPdepletion_0) ;
    Top.main.NoInhibitor_MK2changesp38kc.X(p38_ATP) = Top.main.P(p38_ATP_NoInhibitor_MK2changesp38kc_0) ;
    Top.main.NonSSI_NonCompetitive.X(p38_ATP) = Top.main.P(p38_ATP_NonSSI_NonCompetitive_0) ;
    Top.main.SSI_ATPCompetitive.X(p38_ATP)   = Top.main.P(p38_ATP_SSI_ATPCompetitive_0) ;
    Top.main.NonSSI_ATPCompetitive.X(p38_ATP) = Top.main.P(p38_ATP_NonSSI_ATPCompetitive_0) ;
    Top.main.SSI_NonCompetitive.X(p38_ATP)   = Top.main.P(p38_ATP_SSI_NonCompetitive_0) ;
    Top.main.NoInhibitor_MK2changesp38KDATP.X(p38_ATP) = Top.main.P(p38_ATP_NoInhibitor_MK2changesp38KDATP_0) ;
    Top.main.NoInhibitor.X(p38_ATP)          = Top.main.P(p38_ATP_NoInhibitor_0) ;
    Top.main.NoInhibitor_SubstrateInhibition.X(p38_ATP) = Top.main.P(p38_ATP_NoInhibitor_SubstrateInhibition_0) ;
    Top.main.NoInhibitor_phosphoMK2bindsATF2.X(p38_ATP) = Top.main.P(p38_ATP_NoInhibitor_phosphoMK2bindsATF2_0) ;
    Top.main.NoInhibitor_MK2changesp38KDATF2.X(p38_ATP) = Top.main.P(p38_ATP_NoInhibitor_MK2changesp38KDATF2_0) ;
    Top.main.NonSSI_ATPCompetitive_MK2changesp38.X(p38_ATP_ATF2) = Top.main.P(p38_ATP_ATF2_NonSSI_ATPCompetitive_MK2changesp38_0) ;
    Top.main.SSI_ATPCompetitive_MK2changesp38.X(p38_ATP_ATF2) = Top.main.P(p38_ATP_ATF2_SSI_ATPCompetitive_MK2changesp38_0) ;
    Top.main.NoInhibitor_ATPdepletion.X(p38_ATP_ATF2) = Top.main.P(p38_ATP_ATF2_NoInhibitor_ATPdepletion_0) ;
    Top.main.NoInhibitor_MK2changesp38kc.X(p38_ATP_ATF2) = Top.main.P(p38_ATP_ATF2_NoInhibitor_MK2changesp38kc_0) ;
    Top.main.NonSSI_NonCompetitive.X(p38_ATP_ATF2) = Top.main.P(p38_ATP_ATF2_NonSSI_NonCompetitive_0) ;
    Top.main.SSI_ATPCompetitive.X(p38_ATP_ATF2) = Top.main.P(p38_ATP_ATF2_SSI_ATPCompetitive_0) ;
    Top.main.NonSSI_ATPCompetitive.X(p38_ATP_ATF2) = Top.main.P(p38_ATP_ATF2_NonSSI_ATPCompetitive_0) ;
    Top.main.SSI_NonCompetitive.X(p38_ATP_ATF2) = Top.main.P(p38_ATP_ATF2_SSI_NonCompetitive_0) ;
    Top.main.NoInhibitor_MK2changesp38KDATP.X(p38_ATP_ATF2) = Top.main.P(p38_ATP_ATF2_NoInhibitor_MK2changesp38KDATP_0) ;
    Top.main.NoInhibitor.X(p38_ATP_ATF2)     = Top.main.P(p38_ATP_ATF2_NoInhibitor_0) ;
    Top.main.NoInhibitor_SubstrateInhibition.X(p38_ATP_ATF2) = Top.main.P(p38_ATP_ATF2_NoInhibitor_SubstrateInhibition_0) ;
    Top.main.NoInhibitor_phosphoMK2bindsATF2.X(p38_ATP_ATF2) = Top.main.P(p38_ATP_ATF2_NoInhibitor_phosphoMK2bindsATF2_0) ;
    Top.main.NoInhibitor_MK2changesp38KDATF2.X(p38_ATP_ATF2) = Top.main.P(p38_ATP_ATF2_NoInhibitor_MK2changesp38KDATF2_0) ;
    Top.main.NonSSI_NonCompetitive.X(p38_ATP_ATF2_Inoncomp) = Top.main.P(p38_ATP_ATF2_Inoncomp_NonSSI_NonCompetitive_0) ;
    Top.main.SSI_NonCompetitive.X(p38_ATP_ATF2_Inoncomp) = Top.main.P(p38_ATP_ATF2_Inoncomp_SSI_NonCompetitive_0) ;
    Top.main.NonSSI_NonCompetitive.X(p38_ATP_Inoncomp) = Top.main.P(p38_ATP_Inoncomp_NonSSI_NonCompetitive_0) ;
    Top.main.SSI_NonCompetitive.X(p38_ATP_Inoncomp) = Top.main.P(p38_ATP_Inoncomp_SSI_NonCompetitive_0) ;
    Top.main.NonSSI_ATPCompetitive_MK2changesp38.X(p38_ATP_MK2) = Top.main.P(p38_ATP_MK2_NonSSI_ATPCompetitive_MK2changesp38_0) ;
    Top.main.SSI_ATPCompetitive_MK2changesp38.X(p38_ATP_MK2) = Top.main.P(p38_ATP_MK2_SSI_ATPCompetitive_MK2changesp38_0) ;
    Top.main.NoInhibitor_ATPdepletion.X(p38_ATP_MK2) = Top.main.P(p38_ATP_MK2_NoInhibitor_ATPdepletion_0) ;
    Top.main.NoInhibitor_MK2changesp38kc.X(p38_ATP_MK2) = Top.main.P(p38_ATP_MK2_NoInhibitor_MK2changesp38kc_0) ;
    Top.main.NonSSI_NonCompetitive.X(p38_ATP_MK2) = Top.main.P(p38_ATP_MK2_NonSSI_NonCompetitive_0) ;
    Top.main.SSI_ATPCompetitive.X(p38_ATP_MK2) = Top.main.P(p38_ATP_MK2_SSI_ATPCompetitive_0) ;
    Top.main.NonSSI_ATPCompetitive.X(p38_ATP_MK2) = Top.main.P(p38_ATP_MK2_NonSSI_ATPCompetitive_0) ;
    Top.main.SSI_NonCompetitive.X(p38_ATP_MK2) = Top.main.P(p38_ATP_MK2_SSI_NonCompetitive_0) ;
    Top.main.NoInhibitor_MK2changesp38KDATP.X(p38_ATP_MK2) = Top.main.P(p38_ATP_MK2_NoInhibitor_MK2changesp38KDATP_0) ;
    Top.main.NoInhibitor.X(p38_ATP_MK2)      = Top.main.P(p38_ATP_MK2_NoInhibitor_0) ;
    Top.main.NoInhibitor_SubstrateInhibition.X(p38_ATP_MK2) = Top.main.P(p38_ATP_MK2_NoInhibitor_SubstrateInhibition_0) ;
    Top.main.NoInhibitor_phosphoMK2bindsATF2.X(p38_ATP_MK2) = Top.main.P(p38_ATP_MK2_NoInhibitor_phosphoMK2bindsATF2_0) ;
    Top.main.NoInhibitor_MK2changesp38KDATF2.X(p38_ATP_MK2) = Top.main.P(p38_ATP_MK2_NoInhibitor_MK2changesp38KDATF2_0) ;
    Top.main.NonSSI_NonCompetitive.X(p38_ATP_MK2_Inoncomp) = Top.main.P(p38_ATP_MK2_Inoncomp_NonSSI_NonCompetitive_0) ;
    Top.main.SSI_NonCompetitive.X(p38_ATP_MK2_Inoncomp) = Top.main.P(p38_ATP_MK2_Inoncomp_SSI_NonCompetitive_0) ;
    Top.main.NoInhibitor_SubstrateInhibition.X(p38_ATP_phosphoATF2) = Top.main.P(p38_ATP_phosphoATF2_NoInhibitor_SubstrateInhibition_0) ;
    Top.main.NoInhibitor_SubstrateInhibition.X(p38_ATP_phosphoMK2) = Top.main.P(p38_ATP_phosphoMK2_NoInhibitor_SubstrateInhibition_0) ;
    Top.main.NonSSI_ATPCompetitive_MK2changesp38.X(p38_Iatpcomp) = Top.main.P(p38_Iatpcomp_NonSSI_ATPCompetitive_MK2changesp38_0) ;
    Top.main.SSI_ATPCompetitive_MK2changesp38.X(p38_Iatpcomp) = Top.main.P(p38_Iatpcomp_SSI_ATPCompetitive_MK2changesp38_0) ;
    Top.main.SSI_ATPCompetitive.X(p38_Iatpcomp) = Top.main.P(p38_Iatpcomp_SSI_ATPCompetitive_0) ;
    Top.main.NonSSI_ATPCompetitive.X(p38_Iatpcomp) = Top.main.P(p38_Iatpcomp_NonSSI_ATPCompetitive_0) ;
    Top.main.NonSSI_NonCompetitive.X(p38_Inoncomp) = Top.main.P(p38_Inoncomp_NonSSI_NonCompetitive_0) ;
    Top.main.SSI_NonCompetitive.X(p38_Inoncomp) = Top.main.P(p38_Inoncomp_SSI_NonCompetitive_0) ;
    Top.main.NonSSI_ATPCompetitive_MK2changesp38.X(p38_MK2) = Top.main.P(p38_MK2_NonSSI_ATPCompetitive_MK2changesp38_0) ;
    Top.main.SSI_ATPCompetitive_MK2changesp38.X(p38_MK2) = Top.main.P(p38_MK2_SSI_ATPCompetitive_MK2changesp38_0) ;
    Top.main.NoInhibitor_ATPdepletion.X(p38_MK2) = Top.main.P(p38_MK2_NoInhibitor_ATPdepletion_0) ;
    Top.main.NoInhibitor_MK2changesp38kc.X(p38_MK2) = Top.main.P(p38_MK2_NoInhibitor_MK2changesp38kc_0) ;
    Top.main.NonSSI_NonCompetitive.X(p38_MK2) = Top.main.P(p38_MK2_NonSSI_NonCompetitive_0) ;
    Top.main.SSI_ATPCompetitive.X(p38_MK2)   = Top.main.P(p38_MK2_SSI_ATPCompetitive_0) ;
    Top.main.NonSSI_ATPCompetitive.X(p38_MK2) = Top.main.P(p38_MK2_NonSSI_ATPCompetitive_0) ;
    Top.main.SSI_NonCompetitive.X(p38_MK2)   = Top.main.P(p38_MK2_SSI_NonCompetitive_0) ;
    Top.main.NoInhibitor_MK2changesp38KDATP.X(p38_MK2) = Top.main.P(p38_MK2_NoInhibitor_MK2changesp38KDATP_0) ;
    Top.main.NoInhibitor.X(p38_MK2)          = Top.main.P(p38_MK2_NoInhibitor_0) ;
    Top.main.NoInhibitor_SubstrateInhibition.X(p38_MK2) = Top.main.P(p38_MK2_NoInhibitor_SubstrateInhibition_0) ;
    Top.main.NoInhibitor_phosphoMK2bindsATF2.X(p38_MK2) = Top.main.P(p38_MK2_NoInhibitor_phosphoMK2bindsATF2_0) ;
    Top.main.NoInhibitor_MK2changesp38KDATF2.X(p38_MK2) = Top.main.P(p38_MK2_NoInhibitor_MK2changesp38KDATF2_0) ;
    Top.main.NonSSI_ATPCompetitive_MK2changesp38.X(p38_MK2_Iatpcomp) = Top.main.P(p38_MK2_Iatpcomp_NonSSI_ATPCompetitive_MK2changesp38_0) ;
    Top.main.SSI_ATPCompetitive_MK2changesp38.X(p38_MK2_Iatpcomp) = Top.main.P(p38_MK2_Iatpcomp_SSI_ATPCompetitive_MK2changesp38_0) ;
    Top.main.SSI_ATPCompetitive.X(p38_MK2_Iatpcomp) = Top.main.P(p38_MK2_Iatpcomp_SSI_ATPCompetitive_0) ;
    Top.main.NonSSI_ATPCompetitive.X(p38_MK2_Iatpcomp) = Top.main.P(p38_MK2_Iatpcomp_NonSSI_ATPCompetitive_0) ;
    Top.main.NonSSI_NonCompetitive.X(p38_MK2_Inoncomp) = Top.main.P(p38_MK2_Inoncomp_NonSSI_NonCompetitive_0) ;
    Top.main.SSI_NonCompetitive.X(p38_MK2_Inoncomp) = Top.main.P(p38_MK2_Inoncomp_SSI_NonCompetitive_0) ;
    Top.main.NoInhibitor_SubstrateInhibition.X(p38_phosphoATF2) = Top.main.P(p38_phosphoATF2_NoInhibitor_SubstrateInhibition_0) ;
    Top.main.NoInhibitor_SubstrateInhibition.X(p38_phosphoMK2) = Top.main.P(p38_phosphoMK2_NoInhibitor_SubstrateInhibition_0) ;
    Top.main.NoInhibitor_phosphoMK2bindsATF2.X(pMK2_ATF2) = Top.main.P(pMK2_ATF2_NoInhibitor_phosphoMK2bindsATF2_0) ;
    Top.main.NonSSI_ATPCompetitive_MK2changesp38.X(phospho_ATF2) = Top.main.P(phospho_ATF2_NonSSI_ATPCompetitive_MK2changesp38_0) ;
    Top.main.SSI_ATPCompetitive_MK2changesp38.X(phospho_ATF2) = Top.main.P(phospho_ATF2_SSI_ATPCompetitive_MK2changesp38_0) ;
    Top.main.NoInhibitor_ATPdepletion.X(phospho_ATF2) = Top.main.P(phospho_ATF2_NoInhibitor_ATPdepletion_0) ;
    Top.main.NoInhibitor_MK2changesp38kc.X(phospho_ATF2) = Top.main.P(phospho_ATF2_NoInhibitor_MK2changesp38kc_0) ;
    Top.main.NonSSI_NonCompetitive.X(phospho_ATF2) = Top.main.P(phospho_ATF2_NonSSI_NonCompetitive_0) ;
    Top.main.SSI_ATPCompetitive.X(phospho_ATF2) = Top.main.P(phospho_ATF2_SSI_ATPCompetitive_0) ;
    Top.main.NonSSI_ATPCompetitive.X(phospho_ATF2) = Top.main.P(phospho_ATF2_NonSSI_ATPCompetitive_0) ;
    Top.main.SSI_NonCompetitive.X(phospho_ATF2) = Top.main.P(phospho_ATF2_SSI_NonCompetitive_0) ;
    Top.main.NoInhibitor_MK2changesp38KDATP.X(phospho_ATF2) = Top.main.P(phospho_ATF2_NoInhibitor_MK2changesp38KDATP_0) ;
    Top.main.NoInhibitor.X(phospho_ATF2)     = Top.main.P(phospho_ATF2_NoInhibitor_0) ;
    Top.main.NoInhibitor_SubstrateInhibition.X(phospho_ATF2) = Top.main.P(phospho_ATF2_NoInhibitor_SubstrateInhibition_0) ;
    Top.main.NoInhibitor_phosphoMK2bindsATF2.X(phospho_ATF2) = Top.main.P(phospho_ATF2_NoInhibitor_phosphoMK2bindsATF2_0) ;
    Top.main.NoInhibitor_MK2changesp38KDATF2.X(phospho_ATF2) = Top.main.P(phospho_ATF2_NoInhibitor_MK2changesp38KDATF2_0) ;
    Top.main.NonSSI_ATPCompetitive_MK2changesp38.X(phospho_MK2) = Top.main.P(phospho_MK2_NonSSI_ATPCompetitive_MK2changesp38_0) ;
    Top.main.SSI_ATPCompetitive_MK2changesp38.X(phospho_MK2) = Top.main.P(phospho_MK2_SSI_ATPCompetitive_MK2changesp38_0) ;
    Top.main.NoInhibitor_ATPdepletion.X(phospho_MK2) = Top.main.P(phospho_MK2_NoInhibitor_ATPdepletion_0) ;
    Top.main.NoInhibitor_MK2changesp38kc.X(phospho_MK2) = Top.main.P(phospho_MK2_NoInhibitor_MK2changesp38kc_0) ;
    Top.main.NonSSI_NonCompetitive.X(phospho_MK2) = Top.main.P(phospho_MK2_NonSSI_NonCompetitive_0) ;
    Top.main.SSI_ATPCompetitive.X(phospho_MK2) = Top.main.P(phospho_MK2_SSI_ATPCompetitive_0) ;
    Top.main.NonSSI_ATPCompetitive.X(phospho_MK2) = Top.main.P(phospho_MK2_NonSSI_ATPCompetitive_0) ;
    Top.main.SSI_NonCompetitive.X(phospho_MK2) = Top.main.P(phospho_MK2_SSI_NonCompetitive_0) ;
    Top.main.NoInhibitor_MK2changesp38KDATP.X(phospho_MK2) = Top.main.P(phospho_MK2_NoInhibitor_MK2changesp38KDATP_0) ;
    Top.main.NoInhibitor.X(phospho_MK2)      = Top.main.P(phospho_MK2_NoInhibitor_0) ;
    Top.main.NoInhibitor_SubstrateInhibition.X(phospho_MK2) = Top.main.P(phospho_MK2_NoInhibitor_SubstrateInhibition_0) ;
    Top.main.NoInhibitor_phosphoMK2bindsATF2.X(phospho_MK2) = Top.main.P(phospho_MK2_NoInhibitor_phosphoMK2bindsATF2_0) ;
    Top.main.NoInhibitor_MK2changesp38KDATF2.X(phospho_MK2) = Top.main.P(phospho_MK2_NoInhibitor_MK2changesp38KDATF2_0) ;
    Top.main.NoInhibitor_MK2changesp38kc.X(post_p38_ATF2) = Top.main.P(post_p38_ATF2_NoInhibitor_MK2changesp38kc_0) ;
    Top.main.NoInhibitor_MK2changesp38KDATP.X(post_p38_ATF2) = Top.main.P(post_p38_ATF2_NoInhibitor_MK2changesp38KDATP_0) ;
    Top.main.NoInhibitor_MK2changesp38KDATF2.X(post_p38_ATF2) = Top.main.P(post_p38_ATF2_NoInhibitor_MK2changesp38KDATF2_0) ;
    Top.main.SSI_ATPCompetitive_MK2changesp38.X(post_p38_ATF2_Iatpcomp) = Top.main.P(post_p38_ATF2_Iatpcomp_SSI_ATPCompetitive_MK2changesp38_0) ;
    Top.main.NoInhibitor_MK2changesp38kc.X(post_p38_ATP) = Top.main.P(post_p38_ATP_NoInhibitor_MK2changesp38kc_0) ;
    Top.main.NoInhibitor_MK2changesp38KDATP.X(post_p38_ATP) = Top.main.P(post_p38_ATP_NoInhibitor_MK2changesp38KDATP_0) ;
    Top.main.NoInhibitor_MK2changesp38KDATF2.X(post_p38_ATP) = Top.main.P(post_p38_ATP_NoInhibitor_MK2changesp38KDATF2_0) ;
    Top.main.NoInhibitor_MK2changesp38kc.X(post_p38_ATP_ATF2) = Top.main.P(post_p38_ATP_ATF2_NoInhibitor_MK2changesp38kc_0) ;
    Top.main.NoInhibitor_MK2changesp38KDATP.X(post_p38_ATP_ATF2) = Top.main.P(post_p38_ATP_ATF2_NoInhibitor_MK2changesp38KDATP_0) ;
    Top.main.NoInhibitor_MK2changesp38KDATF2.X(post_p38_ATP_ATF2) = Top.main.P(post_p38_ATP_ATF2_NoInhibitor_MK2changesp38KDATF2_0) ;
    Top.main.NonSSI_ATPCompetitive_MK2changesp38.X(post_p38_ATP_MK2) = Top.main.P(post_p38_ATP_MK2_NonSSI_ATPCompetitive_MK2changesp38_0) ;
    Top.main.NoInhibitor_MK2changesp38kc.X(post_p38_ATP_MK2) = Top.main.P(post_p38_ATP_MK2_NoInhibitor_MK2changesp38kc_0) ;
    Top.main.NoInhibitor_MK2changesp38KDATP.X(post_p38_ATP_MK2) = Top.main.P(post_p38_ATP_MK2_NoInhibitor_MK2changesp38KDATP_0) ;
    Top.main.NoInhibitor_MK2changesp38KDATF2.X(post_p38_ATP_MK2) = Top.main.P(post_p38_ATP_MK2_NoInhibitor_MK2changesp38KDATF2_0) ;
    Top.main.NoInhibitor_MK2changesp38kc.X(post_p38_MK2) = Top.main.P(post_p38_MK2_NoInhibitor_MK2changesp38kc_0) ;
    Top.main.NoInhibitor_MK2changesp38KDATP.X(post_p38_MK2) = Top.main.P(post_p38_MK2_NoInhibitor_MK2changesp38KDATP_0) ;
    Top.main.NoInhibitor_MK2changesp38KDATF2.X(post_p38_MK2) = Top.main.P(post_p38_MK2_NoInhibitor_MK2changesp38KDATF2_0) ;
    Top.main.NonSSI_ATPCompetitive_MK2changesp38.X(postp38) = Top.main.P(postp38_NonSSI_ATPCompetitive_MK2changesp38_0) ;
    Top.main.SSI_ATPCompetitive_MK2changesp38.X(postp38) = Top.main.P(postp38_SSI_ATPCompetitive_MK2changesp38_0) ;
    Top.main.NonSSI_ATPCompetitive_MK2changesp38.X(postp38_ATF2) = Top.main.P(postp38_ATF2_NonSSI_ATPCompetitive_MK2changesp38_0) ;
    Top.main.SSI_ATPCompetitive_MK2changesp38.X(postp38_ATF2) = Top.main.P(postp38_ATF2_SSI_ATPCompetitive_MK2changesp38_0) ;
    Top.main.NonSSI_ATPCompetitive_MK2changesp38.X(postp38_ATF2_Iatpcomp) = Top.main.P(postp38_ATF2_Iatpcomp_NonSSI_ATPCompetitive_MK2changesp38_0) ;
    Top.main.NonSSI_ATPCompetitive_MK2changesp38.X(postp38_ATP) = Top.main.P(postp38_ATP_NonSSI_ATPCompetitive_MK2changesp38_0) ;
    Top.main.SSI_ATPCompetitive_MK2changesp38.X(postp38_ATP) = Top.main.P(postp38_ATP_SSI_ATPCompetitive_MK2changesp38_0) ;
    Top.main.NonSSI_ATPCompetitive_MK2changesp38.X(postp38_ATP_ATF2) = Top.main.P(postp38_ATP_ATF2_NonSSI_ATPCompetitive_MK2changesp38_0) ;
    Top.main.SSI_ATPCompetitive_MK2changesp38.X(postp38_ATP_ATF2) = Top.main.P(postp38_ATP_ATF2_SSI_ATPCompetitive_MK2changesp38_0) ;
    Top.main.SSI_ATPCompetitive_MK2changesp38.X(postp38_ATP_MK2) = Top.main.P(postp38_ATP_MK2_SSI_ATPCompetitive_MK2changesp38_0) ;
    Top.main.NonSSI_ATPCompetitive_MK2changesp38.X(postp38_Iatpcomp) = Top.main.P(postp38_Iatpcomp_NonSSI_ATPCompetitive_MK2changesp38_0) ;
    Top.main.SSI_ATPCompetitive_MK2changesp38.X(postp38_Iatpcomp) = Top.main.P(postp38_Iatpcomp_SSI_ATPCompetitive_MK2changesp38_0) ;
    Top.main.NonSSI_ATPCompetitive_MK2changesp38.X(postp38_MK2) = Top.main.P(postp38_MK2_NonSSI_ATPCompetitive_MK2changesp38_0) ;
    Top.main.SSI_ATPCompetitive_MK2changesp38.X(postp38_MK2) = Top.main.P(postp38_MK2_SSI_ATPCompetitive_MK2changesp38_0) ;
    Top.main.NonSSI_ATPCompetitive_MK2changesp38.X(postp38_MK2_Iatpcomp) = Top.main.P(postp38_MK2_Iatpcomp_NonSSI_ATPCompetitive_MK2changesp38_0) ;
    Top.main.SSI_ATPCompetitive_MK2changesp38.X(postp38_MK2_Iatpcomp) = Top.main.P(postp38_MK2_Iatpcomp_SSI_ATPCompetitive_MK2changesp38_0) ;
SCHEDULE
    CONTINUE FOR SimulationTime
END
SIMULATION Sim_Sensitivity
OPTIONS
    INIT_RELATIVE_TOLERANCE    := 1.0e-12 ; # Tolerances may need to be adjusted ... as high as 1e-8, 1e-8, 1e-4, 1e-8
    INIT_ABSOLUTE_TOLERANCE    := 1.0e-12 ;
    DYNAMIC_RELATIVE_TOLERANCE := 1.0e-7  ; 
    DYNAMIC_ABSOLUTE_TOLERANCE := 1.0e-12 ;
    DYNAMIC_REPORTING_INTERVAL := 36     ;
    NORMALIZED_SENS            := TRUE    ;
    COMPUTE_METRICS            := TRUE    ; # compute integrals and such
    CSVOUTPUT                  := TRUE    ; # write output files in csv format
    DYNAMIC_PRINT_LEVEL        := 0 ;       # suppress screen output
    DYNAMIC_MAXIMUM_STEPS      := 50000 ;   # limit max steps
#    USE_NEW_XML_FORMAT         := TRUE ;    # needed for v4 beta plotting
PARAMETER
    SimulationTime AS REAL DEFAULT 7200

UNIT
   Top AS Top
REPORT
    Top.main.X(report_NoInh_ATF2P)
    Top.main.X(report_NoInh_ATPdepletion_ATF2P)
    Top.main.X(report_NoInh_ATPdepletion_MK2P)
    Top.main.X(report_NoInh_MK2P)
    Top.main.X(report_NoInh_MK2altersp38KDATF2_ATF2P)
    Top.main.X(report_NoInh_MK2altersp38KDATF2_MK2P)
    Top.main.X(report_NoInh_MK2altersp38KDATP_ATF2P)
    Top.main.X(report_NoInh_MK2altersp38KDATP_MK2P)
    Top.main.X(report_NoInh_MK2altersp38kc_ATF2P)
    Top.main.X(report_NoInh_MK2altersp38kc_MK2P)
    Top.main.X(report_NoInh_SubstrateInhibition_ATF2P)
    Top.main.X(report_NoInh_SubstrateInhibition_MK2P)
    Top.main.X(report_NoInh_pMK2bindsATF2_ATF2P)
    Top.main.X(report_NoInh_pMK2bindsATF2_MK2P)
    Top.main.X(report_NonSSI_ATPcomp_ATF2P)
    Top.main.X(report_NonSSI_ATPcomp_MK2P)
    Top.main.X(report_NonSSI_Noncomp_ATF2P)
    Top.main.X(report_NonSSI_Noncomp_MK2P)
    Top.main.X(report_SSI_ATPcomp_ATF2P)
    Top.main.X(report_SSI_ATPcomp_MK2P)
    Top.main.X(report_SSI_Noncomp_ATF2P)
    Top.main.X(report_SSI_Noncomp_MK2P)
    Top.main.X(report_post_NonSSI_ATPcomp_ATF2P)
    Top.main.X(report_post_NonSSI_ATPcomp_MK2P)
    Top.main.X(report_post_SSI_ATPcomp_ATF2P)
    Top.main.X(report_post_SSI_ATPcomp_MK2P)
SENSITIVITY
## initial conditions (only non-zero initial conditions are listed): (uncomment desired lines to activate)
#    Top.main.P(ATF2_NonSSI_ATPCompetitive_MK2changesp38_0)
#    Top.main.P(ATF2_SSI_ATPCompetitive_MK2changesp38_0)
#    Top.main.P(ATF2_NoInhibitor_ATPdepletion_0)
#    Top.main.P(ATF2_NoInhibitor_MK2changesp38kc_0)
#    Top.main.P(ATF2_NonSSI_NonCompetitive_0)
#    Top.main.P(ATF2_SSI_ATPCompetitive_0)
#    Top.main.P(ATF2_NonSSI_ATPCompetitive_0)
#    Top.main.P(ATF2_SSI_NonCompetitive_0)
#    Top.main.P(ATF2_NoInhibitor_MK2changesp38KDATP_0)
#    Top.main.P(ATF2_NoInhibitor_0)
#    Top.main.P(ATF2_NoInhibitor_SubstrateInhibition_0)
#    Top.main.P(ATF2_NoInhibitor_phosphoMK2bindsATF2_0)
#    Top.main.P(ATF2_NoInhibitor_MK2changesp38KDATF2_0)
#    Top.main.P(ATP_NonSSI_ATPCompetitive_MK2changesp38_0)
#    Top.main.P(ATP_SSI_ATPCompetitive_MK2changesp38_0)
#    Top.main.P(ATP_NoInhibitor_ATPdepletion_0)
#    Top.main.P(ATP_NoInhibitor_MK2changesp38kc_0)
#    Top.main.P(ATP_NonSSI_NonCompetitive_0)
#    Top.main.P(ATP_SSI_ATPCompetitive_0)
#    Top.main.P(ATP_NonSSI_ATPCompetitive_0)
#    Top.main.P(ATP_SSI_NonCompetitive_0)
#    Top.main.P(ATP_NoInhibitor_MK2changesp38KDATP_0)
#    Top.main.P(ATP_NoInhibitor_0)
#    Top.main.P(ATP_NoInhibitor_SubstrateInhibition_0)
#    Top.main.P(ATP_NoInhibitor_phosphoMK2bindsATF2_0)
#    Top.main.P(ATP_NoInhibitor_MK2changesp38KDATF2_0)
#    Top.main.P(I_atpcomp_NonSSI_ATPCompetitive_MK2changesp38_0)
#    Top.main.P(I_atpcomp_SSI_ATPCompetitive_MK2changesp38_0)
#    Top.main.P(I_atpcomp_SSI_ATPCompetitive_0)
#    Top.main.P(I_atpcomp_NonSSI_ATPCompetitive_0)
#    Top.main.P(I_noncomp_NonSSI_NonCompetitive_0)
#    Top.main.P(I_noncomp_SSI_NonCompetitive_0)
#    Top.main.P(MK2_NonSSI_ATPCompetitive_MK2changesp38_0)
#    Top.main.P(MK2_SSI_ATPCompetitive_MK2changesp38_0)
#    Top.main.P(MK2_NoInhibitor_ATPdepletion_0)
#    Top.main.P(MK2_NoInhibitor_MK2changesp38kc_0)
#    Top.main.P(MK2_NonSSI_NonCompetitive_0)
#    Top.main.P(MK2_SSI_ATPCompetitive_0)
#    Top.main.P(MK2_NonSSI_ATPCompetitive_0)
#    Top.main.P(MK2_SSI_NonCompetitive_0)
#    Top.main.P(MK2_NoInhibitor_MK2changesp38KDATP_0)
#    Top.main.P(MK2_NoInhibitor_0)
#    Top.main.P(MK2_NoInhibitor_SubstrateInhibition_0)
#    Top.main.P(MK2_NoInhibitor_phosphoMK2bindsATF2_0)
#    Top.main.P(MK2_NoInhibitor_MK2changesp38KDATF2_0)
#    Top.main.P(active_p38_NonSSI_ATPCompetitive_MK2changesp38_0)
#    Top.main.P(active_p38_SSI_ATPCompetitive_MK2changesp38_0)
#    Top.main.P(active_p38_NoInhibitor_ATPdepletion_0)
#    Top.main.P(active_p38_NoInhibitor_MK2changesp38kc_0)
#    Top.main.P(active_p38_NonSSI_NonCompetitive_0)
#    Top.main.P(active_p38_SSI_ATPCompetitive_0)
#    Top.main.P(active_p38_NonSSI_ATPCompetitive_0)
#    Top.main.P(active_p38_SSI_NonCompetitive_0)
#    Top.main.P(active_p38_NoInhibitor_MK2changesp38KDATP_0)
#    Top.main.P(active_p38_NoInhibitor_0)
#    Top.main.P(active_p38_NoInhibitor_SubstrateInhibition_0)
#    Top.main.P(active_p38_NoInhibitor_phosphoMK2bindsATF2_0)
#    Top.main.P(active_p38_NoInhibitor_MK2changesp38KDATF2_0)
## parameters: (uncomment desired lines to activate)
#    Top.main.P(IC_ATF2)
#    Top.main.P(IC_ATP)
#    Top.main.P(IC_I_SSI)
#    Top.main.P(IC_I_nonSSI)
#    Top.main.P(IC_MK2)
#    Top.main.P(IC_active_p38)
#    Top.main.P(P_KD_ATF2)
#    Top.main.P(P_KD_ATP)
#    Top.main.P(P_KD_MK2)
#    Top.main.P(P_KD_MK2ATF2)
#    Top.main.P(P_KD_i)
#    Top.main.P(P_KD_postATF2)
#    Top.main.P(P_KD_postATP)
#    Top.main.P(P_KD_ssi)
#    Top.main.P(P_Km_pMK2ATP)
#    Top.main.P(P_f)
#    Top.main.P(P_kc_p38ATF2)
#    Top.main.P(P_kc_p38MK2)
#    Top.main.P(P_kc_p38relax)
#    Top.main.P(P_kc_pMK2ATP)
#    Top.main.P(P_kc_postp38ATF2)
#    Top.main.P(P_kdeg_ATP)
#    Top.main.P(P_kf_ATF2)
#    Top.main.P(P_kf_ATP)
#    Top.main.P(P_kf_MK2)
#    Top.main.P(P_kf_MK2ATF2)
#    Top.main.P(P_kf_i)
#    Top.main.P(P_kf_postATF2)
#    Top.main.P(P_kf_postATP)
#    Top.main.P(P_kf_ssi)
SET
#    Set ligand concentration here ... ex:
#    YOU NEED TO COMMENT OUT CORRESPONDING EQUATION IN MODEL SECTION SO THAT THE SYSTEM IS NOT OVER-SPECFIED!!
#    Top.main.P(IC_LPS) := 1000;
EQUATION
# empty equation section
INPUT
# empty input section
#    CORRESPONDING EQUATION FOR SETTING LIGAND CONCENTRATION FROM SCRIPTS:
# Top.main.Medium.X(LPS) := Top.main.P(IC_LPS) ;
PRESET
# empty preset section
SELECTOR
# empty selector section
INITIAL
    Top.main.NonSSI_ATPCompetitive_MK2changesp38.X(ADP) = Top.main.P(ADP_NonSSI_ATPCompetitive_MK2changesp38_0) ;
    Top.main.SSI_ATPCompetitive_MK2changesp38.X(ADP) = Top.main.P(ADP_SSI_ATPCompetitive_MK2changesp38_0) ;
    Top.main.NoInhibitor_ATPdepletion.X(ADP) = Top.main.P(ADP_NoInhibitor_ATPdepletion_0) ;
    Top.main.NoInhibitor_MK2changesp38kc.X(ADP) = Top.main.P(ADP_NoInhibitor_MK2changesp38kc_0) ;
    Top.main.NonSSI_NonCompetitive.X(ADP)    = Top.main.P(ADP_NonSSI_NonCompetitive_0) ;
    Top.main.SSI_ATPCompetitive.X(ADP)       = Top.main.P(ADP_SSI_ATPCompetitive_0) ;
    Top.main.NonSSI_ATPCompetitive.X(ADP)    = Top.main.P(ADP_NonSSI_ATPCompetitive_0) ;
    Top.main.SSI_NonCompetitive.X(ADP)       = Top.main.P(ADP_SSI_NonCompetitive_0) ;
    Top.main.NoInhibitor_MK2changesp38KDATP.X(ADP) = Top.main.P(ADP_NoInhibitor_MK2changesp38KDATP_0) ;
    Top.main.NoInhibitor.X(ADP)              = Top.main.P(ADP_NoInhibitor_0) ;
    Top.main.NoInhibitor_SubstrateInhibition.X(ADP) = Top.main.P(ADP_NoInhibitor_SubstrateInhibition_0) ;
    Top.main.NoInhibitor_phosphoMK2bindsATF2.X(ADP) = Top.main.P(ADP_NoInhibitor_phosphoMK2bindsATF2_0) ;
    Top.main.NoInhibitor_MK2changesp38KDATF2.X(ADP) = Top.main.P(ADP_NoInhibitor_MK2changesp38KDATF2_0) ;
    Top.main.NonSSI_ATPCompetitive_MK2changesp38.X(ATF2) = Top.main.P(ATF2_NonSSI_ATPCompetitive_MK2changesp38_0) ;
    Top.main.SSI_ATPCompetitive_MK2changesp38.X(ATF2) = Top.main.P(ATF2_SSI_ATPCompetitive_MK2changesp38_0) ;
    Top.main.NoInhibitor_ATPdepletion.X(ATF2) = Top.main.P(ATF2_NoInhibitor_ATPdepletion_0) ;
    Top.main.NoInhibitor_MK2changesp38kc.X(ATF2) = Top.main.P(ATF2_NoInhibitor_MK2changesp38kc_0) ;
    Top.main.NonSSI_NonCompetitive.X(ATF2)   = Top.main.P(ATF2_NonSSI_NonCompetitive_0) ;
    Top.main.SSI_ATPCompetitive.X(ATF2)      = Top.main.P(ATF2_SSI_ATPCompetitive_0) ;
    Top.main.NonSSI_ATPCompetitive.X(ATF2)   = Top.main.P(ATF2_NonSSI_ATPCompetitive_0) ;
    Top.main.SSI_NonCompetitive.X(ATF2)      = Top.main.P(ATF2_SSI_NonCompetitive_0) ;
    Top.main.NoInhibitor_MK2changesp38KDATP.X(ATF2) = Top.main.P(ATF2_NoInhibitor_MK2changesp38KDATP_0) ;
    Top.main.NoInhibitor.X(ATF2)             = Top.main.P(ATF2_NoInhibitor_0) ;
    Top.main.NoInhibitor_SubstrateInhibition.X(ATF2) = Top.main.P(ATF2_NoInhibitor_SubstrateInhibition_0) ;
    Top.main.NoInhibitor_phosphoMK2bindsATF2.X(ATF2) = Top.main.P(ATF2_NoInhibitor_phosphoMK2bindsATF2_0) ;
    Top.main.NoInhibitor_MK2changesp38KDATF2.X(ATF2) = Top.main.P(ATF2_NoInhibitor_MK2changesp38KDATF2_0) ;
    Top.main.NonSSI_ATPCompetitive_MK2changesp38.X(ATP) = Top.main.P(ATP_NonSSI_ATPCompetitive_MK2changesp38_0) ;
    Top.main.SSI_ATPCompetitive_MK2changesp38.X(ATP) = Top.main.P(ATP_SSI_ATPCompetitive_MK2changesp38_0) ;
    Top.main.NoInhibitor_ATPdepletion.X(ATP) = Top.main.P(ATP_NoInhibitor_ATPdepletion_0) ;
    Top.main.NoInhibitor_MK2changesp38kc.X(ATP) = Top.main.P(ATP_NoInhibitor_MK2changesp38kc_0) ;
    Top.main.NonSSI_NonCompetitive.X(ATP)    = Top.main.P(ATP_NonSSI_NonCompetitive_0) ;
    Top.main.SSI_ATPCompetitive.X(ATP)       = Top.main.P(ATP_SSI_ATPCompetitive_0) ;
    Top.main.NonSSI_ATPCompetitive.X(ATP)    = Top.main.P(ATP_NonSSI_ATPCompetitive_0) ;
    Top.main.SSI_NonCompetitive.X(ATP)       = Top.main.P(ATP_SSI_NonCompetitive_0) ;
    Top.main.NoInhibitor_MK2changesp38KDATP.X(ATP) = Top.main.P(ATP_NoInhibitor_MK2changesp38KDATP_0) ;
    Top.main.NoInhibitor.X(ATP)              = Top.main.P(ATP_NoInhibitor_0) ;
    Top.main.NoInhibitor_SubstrateInhibition.X(ATP) = Top.main.P(ATP_NoInhibitor_SubstrateInhibition_0) ;
    Top.main.NoInhibitor_phosphoMK2bindsATF2.X(ATP) = Top.main.P(ATP_NoInhibitor_phosphoMK2bindsATF2_0) ;
    Top.main.NoInhibitor_MK2changesp38KDATF2.X(ATP) = Top.main.P(ATP_NoInhibitor_MK2changesp38KDATF2_0) ;
    Top.main.NonSSI_ATPCompetitive_MK2changesp38.X(I_atpcomp) = Top.main.P(I_atpcomp_NonSSI_ATPCompetitive_MK2changesp38_0) ;
    Top.main.SSI_ATPCompetitive_MK2changesp38.X(I_atpcomp) = Top.main.P(I_atpcomp_SSI_ATPCompetitive_MK2changesp38_0) ;
    Top.main.SSI_ATPCompetitive.X(I_atpcomp) = Top.main.P(I_atpcomp_SSI_ATPCompetitive_0) ;
    Top.main.NonSSI_ATPCompetitive.X(I_atpcomp) = Top.main.P(I_atpcomp_NonSSI_ATPCompetitive_0) ;
    Top.main.NonSSI_NonCompetitive.X(I_noncomp) = Top.main.P(I_noncomp_NonSSI_NonCompetitive_0) ;
    Top.main.SSI_NonCompetitive.X(I_noncomp) = Top.main.P(I_noncomp_SSI_NonCompetitive_0) ;
    Top.main.NonSSI_ATPCompetitive_MK2changesp38.X(MK2) = Top.main.P(MK2_NonSSI_ATPCompetitive_MK2changesp38_0) ;
    Top.main.SSI_ATPCompetitive_MK2changesp38.X(MK2) = Top.main.P(MK2_SSI_ATPCompetitive_MK2changesp38_0) ;
    Top.main.NoInhibitor_ATPdepletion.X(MK2) = Top.main.P(MK2_NoInhibitor_ATPdepletion_0) ;
    Top.main.NoInhibitor_MK2changesp38kc.X(MK2) = Top.main.P(MK2_NoInhibitor_MK2changesp38kc_0) ;
    Top.main.NonSSI_NonCompetitive.X(MK2)    = Top.main.P(MK2_NonSSI_NonCompetitive_0) ;
    Top.main.SSI_ATPCompetitive.X(MK2)       = Top.main.P(MK2_SSI_ATPCompetitive_0) ;
    Top.main.NonSSI_ATPCompetitive.X(MK2)    = Top.main.P(MK2_NonSSI_ATPCompetitive_0) ;
    Top.main.SSI_NonCompetitive.X(MK2)       = Top.main.P(MK2_SSI_NonCompetitive_0) ;
    Top.main.NoInhibitor_MK2changesp38KDATP.X(MK2) = Top.main.P(MK2_NoInhibitor_MK2changesp38KDATP_0) ;
    Top.main.NoInhibitor.X(MK2)              = Top.main.P(MK2_NoInhibitor_0) ;
    Top.main.NoInhibitor_SubstrateInhibition.X(MK2) = Top.main.P(MK2_NoInhibitor_SubstrateInhibition_0) ;
    Top.main.NoInhibitor_phosphoMK2bindsATF2.X(MK2) = Top.main.P(MK2_NoInhibitor_phosphoMK2bindsATF2_0) ;
    Top.main.NoInhibitor_MK2changesp38KDATF2.X(MK2) = Top.main.P(MK2_NoInhibitor_MK2changesp38KDATF2_0) ;
    Top.main.NoInhibitor_MK2changesp38kc.X(Postp38) = Top.main.P(Postp38_NoInhibitor_MK2changesp38kc_0) ;
    Top.main.NoInhibitor_MK2changesp38KDATP.X(Postp38) = Top.main.P(Postp38_NoInhibitor_MK2changesp38KDATP_0) ;
    Top.main.NoInhibitor_MK2changesp38KDATF2.X(Postp38) = Top.main.P(Postp38_NoInhibitor_MK2changesp38KDATF2_0) ;
    Top.main.NonSSI_ATPCompetitive_MK2changesp38.X(active_p38) = Top.main.P(active_p38_NonSSI_ATPCompetitive_MK2changesp38_0) ;
    Top.main.SSI_ATPCompetitive_MK2changesp38.X(active_p38) = Top.main.P(active_p38_SSI_ATPCompetitive_MK2changesp38_0) ;
    Top.main.NoInhibitor_ATPdepletion.X(active_p38) = Top.main.P(active_p38_NoInhibitor_ATPdepletion_0) ;
    Top.main.NoInhibitor_MK2changesp38kc.X(active_p38) = Top.main.P(active_p38_NoInhibitor_MK2changesp38kc_0) ;
    Top.main.NonSSI_NonCompetitive.X(active_p38) = Top.main.P(active_p38_NonSSI_NonCompetitive_0) ;
    Top.main.SSI_ATPCompetitive.X(active_p38) = Top.main.P(active_p38_SSI_ATPCompetitive_0) ;
    Top.main.NonSSI_ATPCompetitive.X(active_p38) = Top.main.P(active_p38_NonSSI_ATPCompetitive_0) ;
    Top.main.SSI_NonCompetitive.X(active_p38) = Top.main.P(active_p38_SSI_NonCompetitive_0) ;
    Top.main.NoInhibitor_MK2changesp38KDATP.X(active_p38) = Top.main.P(active_p38_NoInhibitor_MK2changesp38KDATP_0) ;
    Top.main.NoInhibitor.X(active_p38)       = Top.main.P(active_p38_NoInhibitor_0) ;
    Top.main.NoInhibitor_SubstrateInhibition.X(active_p38) = Top.main.P(active_p38_NoInhibitor_SubstrateInhibition_0) ;
    Top.main.NoInhibitor_phosphoMK2bindsATF2.X(active_p38) = Top.main.P(active_p38_NoInhibitor_phosphoMK2bindsATF2_0) ;
    Top.main.NoInhibitor_MK2changesp38KDATF2.X(active_p38) = Top.main.P(active_p38_NoInhibitor_MK2changesp38KDATF2_0) ;
    Top.main.NonSSI_ATPCompetitive_MK2changesp38.X(p38_ATF2) = Top.main.P(p38_ATF2_NonSSI_ATPCompetitive_MK2changesp38_0) ;
    Top.main.SSI_ATPCompetitive_MK2changesp38.X(p38_ATF2) = Top.main.P(p38_ATF2_SSI_ATPCompetitive_MK2changesp38_0) ;
    Top.main.NoInhibitor_ATPdepletion.X(p38_ATF2) = Top.main.P(p38_ATF2_NoInhibitor_ATPdepletion_0) ;
    Top.main.NoInhibitor_MK2changesp38kc.X(p38_ATF2) = Top.main.P(p38_ATF2_NoInhibitor_MK2changesp38kc_0) ;
    Top.main.NonSSI_NonCompetitive.X(p38_ATF2) = Top.main.P(p38_ATF2_NonSSI_NonCompetitive_0) ;
    Top.main.SSI_ATPCompetitive.X(p38_ATF2)  = Top.main.P(p38_ATF2_SSI_ATPCompetitive_0) ;
    Top.main.NonSSI_ATPCompetitive.X(p38_ATF2) = Top.main.P(p38_ATF2_NonSSI_ATPCompetitive_0) ;
    Top.main.SSI_NonCompetitive.X(p38_ATF2)  = Top.main.P(p38_ATF2_SSI_NonCompetitive_0) ;
    Top.main.NoInhibitor_MK2changesp38KDATP.X(p38_ATF2) = Top.main.P(p38_ATF2_NoInhibitor_MK2changesp38KDATP_0) ;
    Top.main.NoInhibitor.X(p38_ATF2)         = Top.main.P(p38_ATF2_NoInhibitor_0) ;
    Top.main.NoInhibitor_SubstrateInhibition.X(p38_ATF2) = Top.main.P(p38_ATF2_NoInhibitor_SubstrateInhibition_0) ;
    Top.main.NoInhibitor_phosphoMK2bindsATF2.X(p38_ATF2) = Top.main.P(p38_ATF2_NoInhibitor_phosphoMK2bindsATF2_0) ;
    Top.main.NoInhibitor_MK2changesp38KDATF2.X(p38_ATF2) = Top.main.P(p38_ATF2_NoInhibitor_MK2changesp38KDATF2_0) ;
    Top.main.NonSSI_ATPCompetitive_MK2changesp38.X(p38_ATF2_Iatpcomp) = Top.main.P(p38_ATF2_Iatpcomp_NonSSI_ATPCompetitive_MK2changesp38_0) ;
    Top.main.SSI_ATPCompetitive_MK2changesp38.X(p38_ATF2_Iatpcomp) = Top.main.P(p38_ATF2_Iatpcomp_SSI_ATPCompetitive_MK2changesp38_0) ;
    Top.main.SSI_ATPCompetitive.X(p38_ATF2_Iatpcomp) = Top.main.P(p38_ATF2_Iatpcomp_SSI_ATPCompetitive_0) ;
    Top.main.NonSSI_ATPCompetitive.X(p38_ATF2_Iatpcomp) = Top.main.P(p38_ATF2_Iatpcomp_NonSSI_ATPCompetitive_0) ;
    Top.main.NonSSI_NonCompetitive.X(p38_ATF2_Inoncomp) = Top.main.P(p38_ATF2_Inoncomp_NonSSI_NonCompetitive_0) ;
    Top.main.SSI_NonCompetitive.X(p38_ATF2_Inoncomp) = Top.main.P(p38_ATF2_Inoncomp_SSI_NonCompetitive_0) ;
    Top.main.NonSSI_ATPCompetitive_MK2changesp38.X(p38_ATP) = Top.main.P(p38_ATP_NonSSI_ATPCompetitive_MK2changesp38_0) ;
    Top.main.SSI_ATPCompetitive_MK2changesp38.X(p38_ATP) = Top.main.P(p38_ATP_SSI_ATPCompetitive_MK2changesp38_0) ;
    Top.main.NoInhibitor_ATPdepletion.X(p38_ATP) = Top.main.P(p38_ATP_NoInhibitor_ATPdepletion_0) ;
    Top.main.NoInhibitor_MK2changesp38kc.X(p38_ATP) = Top.main.P(p38_ATP_NoInhibitor_MK2changesp38kc_0) ;
    Top.main.NonSSI_NonCompetitive.X(p38_ATP) = Top.main.P(p38_ATP_NonSSI_NonCompetitive_0) ;
    Top.main.SSI_ATPCompetitive.X(p38_ATP)   = Top.main.P(p38_ATP_SSI_ATPCompetitive_0) ;
    Top.main.NonSSI_ATPCompetitive.X(p38_ATP) = Top.main.P(p38_ATP_NonSSI_ATPCompetitive_0) ;
    Top.main.SSI_NonCompetitive.X(p38_ATP)   = Top.main.P(p38_ATP_SSI_NonCompetitive_0) ;
    Top.main.NoInhibitor_MK2changesp38KDATP.X(p38_ATP) = Top.main.P(p38_ATP_NoInhibitor_MK2changesp38KDATP_0) ;
    Top.main.NoInhibitor.X(p38_ATP)          = Top.main.P(p38_ATP_NoInhibitor_0) ;
    Top.main.NoInhibitor_SubstrateInhibition.X(p38_ATP) = Top.main.P(p38_ATP_NoInhibitor_SubstrateInhibition_0) ;
    Top.main.NoInhibitor_phosphoMK2bindsATF2.X(p38_ATP) = Top.main.P(p38_ATP_NoInhibitor_phosphoMK2bindsATF2_0) ;
    Top.main.NoInhibitor_MK2changesp38KDATF2.X(p38_ATP) = Top.main.P(p38_ATP_NoInhibitor_MK2changesp38KDATF2_0) ;
    Top.main.NonSSI_ATPCompetitive_MK2changesp38.X(p38_ATP_ATF2) = Top.main.P(p38_ATP_ATF2_NonSSI_ATPCompetitive_MK2changesp38_0) ;
    Top.main.SSI_ATPCompetitive_MK2changesp38.X(p38_ATP_ATF2) = Top.main.P(p38_ATP_ATF2_SSI_ATPCompetitive_MK2changesp38_0) ;
    Top.main.NoInhibitor_ATPdepletion.X(p38_ATP_ATF2) = Top.main.P(p38_ATP_ATF2_NoInhibitor_ATPdepletion_0) ;
    Top.main.NoInhibitor_MK2changesp38kc.X(p38_ATP_ATF2) = Top.main.P(p38_ATP_ATF2_NoInhibitor_MK2changesp38kc_0) ;
    Top.main.NonSSI_NonCompetitive.X(p38_ATP_ATF2) = Top.main.P(p38_ATP_ATF2_NonSSI_NonCompetitive_0) ;
    Top.main.SSI_ATPCompetitive.X(p38_ATP_ATF2) = Top.main.P(p38_ATP_ATF2_SSI_ATPCompetitive_0) ;
    Top.main.NonSSI_ATPCompetitive.X(p38_ATP_ATF2) = Top.main.P(p38_ATP_ATF2_NonSSI_ATPCompetitive_0) ;
    Top.main.SSI_NonCompetitive.X(p38_ATP_ATF2) = Top.main.P(p38_ATP_ATF2_SSI_NonCompetitive_0) ;
    Top.main.NoInhibitor_MK2changesp38KDATP.X(p38_ATP_ATF2) = Top.main.P(p38_ATP_ATF2_NoInhibitor_MK2changesp38KDATP_0) ;
    Top.main.NoInhibitor.X(p38_ATP_ATF2)     = Top.main.P(p38_ATP_ATF2_NoInhibitor_0) ;
    Top.main.NoInhibitor_SubstrateInhibition.X(p38_ATP_ATF2) = Top.main.P(p38_ATP_ATF2_NoInhibitor_SubstrateInhibition_0) ;
    Top.main.NoInhibitor_phosphoMK2bindsATF2.X(p38_ATP_ATF2) = Top.main.P(p38_ATP_ATF2_NoInhibitor_phosphoMK2bindsATF2_0) ;
    Top.main.NoInhibitor_MK2changesp38KDATF2.X(p38_ATP_ATF2) = Top.main.P(p38_ATP_ATF2_NoInhibitor_MK2changesp38KDATF2_0) ;
    Top.main.NonSSI_NonCompetitive.X(p38_ATP_ATF2_Inoncomp) = Top.main.P(p38_ATP_ATF2_Inoncomp_NonSSI_NonCompetitive_0) ;
    Top.main.SSI_NonCompetitive.X(p38_ATP_ATF2_Inoncomp) = Top.main.P(p38_ATP_ATF2_Inoncomp_SSI_NonCompetitive_0) ;
    Top.main.NonSSI_NonCompetitive.X(p38_ATP_Inoncomp) = Top.main.P(p38_ATP_Inoncomp_NonSSI_NonCompetitive_0) ;
    Top.main.SSI_NonCompetitive.X(p38_ATP_Inoncomp) = Top.main.P(p38_ATP_Inoncomp_SSI_NonCompetitive_0) ;
    Top.main.NonSSI_ATPCompetitive_MK2changesp38.X(p38_ATP_MK2) = Top.main.P(p38_ATP_MK2_NonSSI_ATPCompetitive_MK2changesp38_0) ;
    Top.main.SSI_ATPCompetitive_MK2changesp38.X(p38_ATP_MK2) = Top.main.P(p38_ATP_MK2_SSI_ATPCompetitive_MK2changesp38_0) ;
    Top.main.NoInhibitor_ATPdepletion.X(p38_ATP_MK2) = Top.main.P(p38_ATP_MK2_NoInhibitor_ATPdepletion_0) ;
    Top.main.NoInhibitor_MK2changesp38kc.X(p38_ATP_MK2) = Top.main.P(p38_ATP_MK2_NoInhibitor_MK2changesp38kc_0) ;
    Top.main.NonSSI_NonCompetitive.X(p38_ATP_MK2) = Top.main.P(p38_ATP_MK2_NonSSI_NonCompetitive_0) ;
    Top.main.SSI_ATPCompetitive.X(p38_ATP_MK2) = Top.main.P(p38_ATP_MK2_SSI_ATPCompetitive_0) ;
    Top.main.NonSSI_ATPCompetitive.X(p38_ATP_MK2) = Top.main.P(p38_ATP_MK2_NonSSI_ATPCompetitive_0) ;
    Top.main.SSI_NonCompetitive.X(p38_ATP_MK2) = Top.main.P(p38_ATP_MK2_SSI_NonCompetitive_0) ;
    Top.main.NoInhibitor_MK2changesp38KDATP.X(p38_ATP_MK2) = Top.main.P(p38_ATP_MK2_NoInhibitor_MK2changesp38KDATP_0) ;
    Top.main.NoInhibitor.X(p38_ATP_MK2)      = Top.main.P(p38_ATP_MK2_NoInhibitor_0) ;
    Top.main.NoInhibitor_SubstrateInhibition.X(p38_ATP_MK2) = Top.main.P(p38_ATP_MK2_NoInhibitor_SubstrateInhibition_0) ;
    Top.main.NoInhibitor_phosphoMK2bindsATF2.X(p38_ATP_MK2) = Top.main.P(p38_ATP_MK2_NoInhibitor_phosphoMK2bindsATF2_0) ;
    Top.main.NoInhibitor_MK2changesp38KDATF2.X(p38_ATP_MK2) = Top.main.P(p38_ATP_MK2_NoInhibitor_MK2changesp38KDATF2_0) ;
    Top.main.NonSSI_NonCompetitive.X(p38_ATP_MK2_Inoncomp) = Top.main.P(p38_ATP_MK2_Inoncomp_NonSSI_NonCompetitive_0) ;
    Top.main.SSI_NonCompetitive.X(p38_ATP_MK2_Inoncomp) = Top.main.P(p38_ATP_MK2_Inoncomp_SSI_NonCompetitive_0) ;
    Top.main.NoInhibitor_SubstrateInhibition.X(p38_ATP_phosphoATF2) = Top.main.P(p38_ATP_phosphoATF2_NoInhibitor_SubstrateInhibition_0) ;
    Top.main.NoInhibitor_SubstrateInhibition.X(p38_ATP_phosphoMK2) = Top.main.P(p38_ATP_phosphoMK2_NoInhibitor_SubstrateInhibition_0) ;
    Top.main.NonSSI_ATPCompetitive_MK2changesp38.X(p38_Iatpcomp) = Top.main.P(p38_Iatpcomp_NonSSI_ATPCompetitive_MK2changesp38_0) ;
    Top.main.SSI_ATPCompetitive_MK2changesp38.X(p38_Iatpcomp) = Top.main.P(p38_Iatpcomp_SSI_ATPCompetitive_MK2changesp38_0) ;
    Top.main.SSI_ATPCompetitive.X(p38_Iatpcomp) = Top.main.P(p38_Iatpcomp_SSI_ATPCompetitive_0) ;
    Top.main.NonSSI_ATPCompetitive.X(p38_Iatpcomp) = Top.main.P(p38_Iatpcomp_NonSSI_ATPCompetitive_0) ;
    Top.main.NonSSI_NonCompetitive.X(p38_Inoncomp) = Top.main.P(p38_Inoncomp_NonSSI_NonCompetitive_0) ;
    Top.main.SSI_NonCompetitive.X(p38_Inoncomp) = Top.main.P(p38_Inoncomp_SSI_NonCompetitive_0) ;
    Top.main.NonSSI_ATPCompetitive_MK2changesp38.X(p38_MK2) = Top.main.P(p38_MK2_NonSSI_ATPCompetitive_MK2changesp38_0) ;
    Top.main.SSI_ATPCompetitive_MK2changesp38.X(p38_MK2) = Top.main.P(p38_MK2_SSI_ATPCompetitive_MK2changesp38_0) ;
    Top.main.NoInhibitor_ATPdepletion.X(p38_MK2) = Top.main.P(p38_MK2_NoInhibitor_ATPdepletion_0) ;
    Top.main.NoInhibitor_MK2changesp38kc.X(p38_MK2) = Top.main.P(p38_MK2_NoInhibitor_MK2changesp38kc_0) ;
    Top.main.NonSSI_NonCompetitive.X(p38_MK2) = Top.main.P(p38_MK2_NonSSI_NonCompetitive_0) ;
    Top.main.SSI_ATPCompetitive.X(p38_MK2)   = Top.main.P(p38_MK2_SSI_ATPCompetitive_0) ;
    Top.main.NonSSI_ATPCompetitive.X(p38_MK2) = Top.main.P(p38_MK2_NonSSI_ATPCompetitive_0) ;
    Top.main.SSI_NonCompetitive.X(p38_MK2)   = Top.main.P(p38_MK2_SSI_NonCompetitive_0) ;
    Top.main.NoInhibitor_MK2changesp38KDATP.X(p38_MK2) = Top.main.P(p38_MK2_NoInhibitor_MK2changesp38KDATP_0) ;
    Top.main.NoInhibitor.X(p38_MK2)          = Top.main.P(p38_MK2_NoInhibitor_0) ;
    Top.main.NoInhibitor_SubstrateInhibition.X(p38_MK2) = Top.main.P(p38_MK2_NoInhibitor_SubstrateInhibition_0) ;
    Top.main.NoInhibitor_phosphoMK2bindsATF2.X(p38_MK2) = Top.main.P(p38_MK2_NoInhibitor_phosphoMK2bindsATF2_0) ;
    Top.main.NoInhibitor_MK2changesp38KDATF2.X(p38_MK2) = Top.main.P(p38_MK2_NoInhibitor_MK2changesp38KDATF2_0) ;
    Top.main.NonSSI_ATPCompetitive_MK2changesp38.X(p38_MK2_Iatpcomp) = Top.main.P(p38_MK2_Iatpcomp_NonSSI_ATPCompetitive_MK2changesp38_0) ;
    Top.main.SSI_ATPCompetitive_MK2changesp38.X(p38_MK2_Iatpcomp) = Top.main.P(p38_MK2_Iatpcomp_SSI_ATPCompetitive_MK2changesp38_0) ;
    Top.main.SSI_ATPCompetitive.X(p38_MK2_Iatpcomp) = Top.main.P(p38_MK2_Iatpcomp_SSI_ATPCompetitive_0) ;
    Top.main.NonSSI_ATPCompetitive.X(p38_MK2_Iatpcomp) = Top.main.P(p38_MK2_Iatpcomp_NonSSI_ATPCompetitive_0) ;
    Top.main.NonSSI_NonCompetitive.X(p38_MK2_Inoncomp) = Top.main.P(p38_MK2_Inoncomp_NonSSI_NonCompetitive_0) ;
    Top.main.SSI_NonCompetitive.X(p38_MK2_Inoncomp) = Top.main.P(p38_MK2_Inoncomp_SSI_NonCompetitive_0) ;
    Top.main.NoInhibitor_SubstrateInhibition.X(p38_phosphoATF2) = Top.main.P(p38_phosphoATF2_NoInhibitor_SubstrateInhibition_0) ;
    Top.main.NoInhibitor_SubstrateInhibition.X(p38_phosphoMK2) = Top.main.P(p38_phosphoMK2_NoInhibitor_SubstrateInhibition_0) ;
    Top.main.NoInhibitor_phosphoMK2bindsATF2.X(pMK2_ATF2) = Top.main.P(pMK2_ATF2_NoInhibitor_phosphoMK2bindsATF2_0) ;
    Top.main.NonSSI_ATPCompetitive_MK2changesp38.X(phospho_ATF2) = Top.main.P(phospho_ATF2_NonSSI_ATPCompetitive_MK2changesp38_0) ;
    Top.main.SSI_ATPCompetitive_MK2changesp38.X(phospho_ATF2) = Top.main.P(phospho_ATF2_SSI_ATPCompetitive_MK2changesp38_0) ;
    Top.main.NoInhibitor_ATPdepletion.X(phospho_ATF2) = Top.main.P(phospho_ATF2_NoInhibitor_ATPdepletion_0) ;
    Top.main.NoInhibitor_MK2changesp38kc.X(phospho_ATF2) = Top.main.P(phospho_ATF2_NoInhibitor_MK2changesp38kc_0) ;
    Top.main.NonSSI_NonCompetitive.X(phospho_ATF2) = Top.main.P(phospho_ATF2_NonSSI_NonCompetitive_0) ;
    Top.main.SSI_ATPCompetitive.X(phospho_ATF2) = Top.main.P(phospho_ATF2_SSI_ATPCompetitive_0) ;
    Top.main.NonSSI_ATPCompetitive.X(phospho_ATF2) = Top.main.P(phospho_ATF2_NonSSI_ATPCompetitive_0) ;
    Top.main.SSI_NonCompetitive.X(phospho_ATF2) = Top.main.P(phospho_ATF2_SSI_NonCompetitive_0) ;
    Top.main.NoInhibitor_MK2changesp38KDATP.X(phospho_ATF2) = Top.main.P(phospho_ATF2_NoInhibitor_MK2changesp38KDATP_0) ;
    Top.main.NoInhibitor.X(phospho_ATF2)     = Top.main.P(phospho_ATF2_NoInhibitor_0) ;
    Top.main.NoInhibitor_SubstrateInhibition.X(phospho_ATF2) = Top.main.P(phospho_ATF2_NoInhibitor_SubstrateInhibition_0) ;
    Top.main.NoInhibitor_phosphoMK2bindsATF2.X(phospho_ATF2) = Top.main.P(phospho_ATF2_NoInhibitor_phosphoMK2bindsATF2_0) ;
    Top.main.NoInhibitor_MK2changesp38KDATF2.X(phospho_ATF2) = Top.main.P(phospho_ATF2_NoInhibitor_MK2changesp38KDATF2_0) ;
    Top.main.NonSSI_ATPCompetitive_MK2changesp38.X(phospho_MK2) = Top.main.P(phospho_MK2_NonSSI_ATPCompetitive_MK2changesp38_0) ;
    Top.main.SSI_ATPCompetitive_MK2changesp38.X(phospho_MK2) = Top.main.P(phospho_MK2_SSI_ATPCompetitive_MK2changesp38_0) ;
    Top.main.NoInhibitor_ATPdepletion.X(phospho_MK2) = Top.main.P(phospho_MK2_NoInhibitor_ATPdepletion_0) ;
    Top.main.NoInhibitor_MK2changesp38kc.X(phospho_MK2) = Top.main.P(phospho_MK2_NoInhibitor_MK2changesp38kc_0) ;
    Top.main.NonSSI_NonCompetitive.X(phospho_MK2) = Top.main.P(phospho_MK2_NonSSI_NonCompetitive_0) ;
    Top.main.SSI_ATPCompetitive.X(phospho_MK2) = Top.main.P(phospho_MK2_SSI_ATPCompetitive_0) ;
    Top.main.NonSSI_ATPCompetitive.X(phospho_MK2) = Top.main.P(phospho_MK2_NonSSI_ATPCompetitive_0) ;
    Top.main.SSI_NonCompetitive.X(phospho_MK2) = Top.main.P(phospho_MK2_SSI_NonCompetitive_0) ;
    Top.main.NoInhibitor_MK2changesp38KDATP.X(phospho_MK2) = Top.main.P(phospho_MK2_NoInhibitor_MK2changesp38KDATP_0) ;
    Top.main.NoInhibitor.X(phospho_MK2)      = Top.main.P(phospho_MK2_NoInhibitor_0) ;
    Top.main.NoInhibitor_SubstrateInhibition.X(phospho_MK2) = Top.main.P(phospho_MK2_NoInhibitor_SubstrateInhibition_0) ;
    Top.main.NoInhibitor_phosphoMK2bindsATF2.X(phospho_MK2) = Top.main.P(phospho_MK2_NoInhibitor_phosphoMK2bindsATF2_0) ;
    Top.main.NoInhibitor_MK2changesp38KDATF2.X(phospho_MK2) = Top.main.P(phospho_MK2_NoInhibitor_MK2changesp38KDATF2_0) ;
    Top.main.NoInhibitor_MK2changesp38kc.X(post_p38_ATF2) = Top.main.P(post_p38_ATF2_NoInhibitor_MK2changesp38kc_0) ;
    Top.main.NoInhibitor_MK2changesp38KDATP.X(post_p38_ATF2) = Top.main.P(post_p38_ATF2_NoInhibitor_MK2changesp38KDATP_0) ;
    Top.main.NoInhibitor_MK2changesp38KDATF2.X(post_p38_ATF2) = Top.main.P(post_p38_ATF2_NoInhibitor_MK2changesp38KDATF2_0) ;
    Top.main.SSI_ATPCompetitive_MK2changesp38.X(post_p38_ATF2_Iatpcomp) = Top.main.P(post_p38_ATF2_Iatpcomp_SSI_ATPCompetitive_MK2changesp38_0) ;
    Top.main.NoInhibitor_MK2changesp38kc.X(post_p38_ATP) = Top.main.P(post_p38_ATP_NoInhibitor_MK2changesp38kc_0) ;
    Top.main.NoInhibitor_MK2changesp38KDATP.X(post_p38_ATP) = Top.main.P(post_p38_ATP_NoInhibitor_MK2changesp38KDATP_0) ;
    Top.main.NoInhibitor_MK2changesp38KDATF2.X(post_p38_ATP) = Top.main.P(post_p38_ATP_NoInhibitor_MK2changesp38KDATF2_0) ;
    Top.main.NoInhibitor_MK2changesp38kc.X(post_p38_ATP_ATF2) = Top.main.P(post_p38_ATP_ATF2_NoInhibitor_MK2changesp38kc_0) ;
    Top.main.NoInhibitor_MK2changesp38KDATP.X(post_p38_ATP_ATF2) = Top.main.P(post_p38_ATP_ATF2_NoInhibitor_MK2changesp38KDATP_0) ;
    Top.main.NoInhibitor_MK2changesp38KDATF2.X(post_p38_ATP_ATF2) = Top.main.P(post_p38_ATP_ATF2_NoInhibitor_MK2changesp38KDATF2_0) ;
    Top.main.NonSSI_ATPCompetitive_MK2changesp38.X(post_p38_ATP_MK2) = Top.main.P(post_p38_ATP_MK2_NonSSI_ATPCompetitive_MK2changesp38_0) ;
    Top.main.NoInhibitor_MK2changesp38kc.X(post_p38_ATP_MK2) = Top.main.P(post_p38_ATP_MK2_NoInhibitor_MK2changesp38kc_0) ;
    Top.main.NoInhibitor_MK2changesp38KDATP.X(post_p38_ATP_MK2) = Top.main.P(post_p38_ATP_MK2_NoInhibitor_MK2changesp38KDATP_0) ;
    Top.main.NoInhibitor_MK2changesp38KDATF2.X(post_p38_ATP_MK2) = Top.main.P(post_p38_ATP_MK2_NoInhibitor_MK2changesp38KDATF2_0) ;
    Top.main.NoInhibitor_MK2changesp38kc.X(post_p38_MK2) = Top.main.P(post_p38_MK2_NoInhibitor_MK2changesp38kc_0) ;
    Top.main.NoInhibitor_MK2changesp38KDATP.X(post_p38_MK2) = Top.main.P(post_p38_MK2_NoInhibitor_MK2changesp38KDATP_0) ;
    Top.main.NoInhibitor_MK2changesp38KDATF2.X(post_p38_MK2) = Top.main.P(post_p38_MK2_NoInhibitor_MK2changesp38KDATF2_0) ;
    Top.main.NonSSI_ATPCompetitive_MK2changesp38.X(postp38) = Top.main.P(postp38_NonSSI_ATPCompetitive_MK2changesp38_0) ;
    Top.main.SSI_ATPCompetitive_MK2changesp38.X(postp38) = Top.main.P(postp38_SSI_ATPCompetitive_MK2changesp38_0) ;
    Top.main.NonSSI_ATPCompetitive_MK2changesp38.X(postp38_ATF2) = Top.main.P(postp38_ATF2_NonSSI_ATPCompetitive_MK2changesp38_0) ;
    Top.main.SSI_ATPCompetitive_MK2changesp38.X(postp38_ATF2) = Top.main.P(postp38_ATF2_SSI_ATPCompetitive_MK2changesp38_0) ;
    Top.main.NonSSI_ATPCompetitive_MK2changesp38.X(postp38_ATF2_Iatpcomp) = Top.main.P(postp38_ATF2_Iatpcomp_NonSSI_ATPCompetitive_MK2changesp38_0) ;
    Top.main.NonSSI_ATPCompetitive_MK2changesp38.X(postp38_ATP) = Top.main.P(postp38_ATP_NonSSI_ATPCompetitive_MK2changesp38_0) ;
    Top.main.SSI_ATPCompetitive_MK2changesp38.X(postp38_ATP) = Top.main.P(postp38_ATP_SSI_ATPCompetitive_MK2changesp38_0) ;
    Top.main.NonSSI_ATPCompetitive_MK2changesp38.X(postp38_ATP_ATF2) = Top.main.P(postp38_ATP_ATF2_NonSSI_ATPCompetitive_MK2changesp38_0) ;
    Top.main.SSI_ATPCompetitive_MK2changesp38.X(postp38_ATP_ATF2) = Top.main.P(postp38_ATP_ATF2_SSI_ATPCompetitive_MK2changesp38_0) ;
    Top.main.SSI_ATPCompetitive_MK2changesp38.X(postp38_ATP_MK2) = Top.main.P(postp38_ATP_MK2_SSI_ATPCompetitive_MK2changesp38_0) ;
    Top.main.NonSSI_ATPCompetitive_MK2changesp38.X(postp38_Iatpcomp) = Top.main.P(postp38_Iatpcomp_NonSSI_ATPCompetitive_MK2changesp38_0) ;
    Top.main.SSI_ATPCompetitive_MK2changesp38.X(postp38_Iatpcomp) = Top.main.P(postp38_Iatpcomp_SSI_ATPCompetitive_MK2changesp38_0) ;
    Top.main.NonSSI_ATPCompetitive_MK2changesp38.X(postp38_MK2) = Top.main.P(postp38_MK2_NonSSI_ATPCompetitive_MK2changesp38_0) ;
    Top.main.SSI_ATPCompetitive_MK2changesp38.X(postp38_MK2) = Top.main.P(postp38_MK2_SSI_ATPCompetitive_MK2changesp38_0) ;
    Top.main.NonSSI_ATPCompetitive_MK2changesp38.X(postp38_MK2_Iatpcomp) = Top.main.P(postp38_MK2_Iatpcomp_NonSSI_ATPCompetitive_MK2changesp38_0) ;
    Top.main.SSI_ATPCompetitive_MK2changesp38.X(postp38_MK2_Iatpcomp) = Top.main.P(postp38_MK2_Iatpcomp_SSI_ATPCompetitive_MK2changesp38_0) ;
SCHEDULE
    CONTINUE FOR SimulationTime
END

#####################################################################################
#####################################################################################
#####################################################################################
SCRIPT DoseResponse
#
# This version of the dose-response loads parameter set(s) from a file, runs a set of 
# LPS dose-response simulations and saves the output to appropriate files.
#
#
# Bart Hendriks. 2006. Updated Mar 2008.

PARAMETER
    i, k, m, n, p, steps, index AS INTEGER DEFAULT 0
    MK2timepoint, ATF2timepoint, ATF2_IC, ATP_IC, MK2_IC, p38_IC, KDI AS REAL DEFAULT 0
    ModelName, PlotName, path, ParameterFileName, OutputFilename1, OutputFilename2, OutputFilename1_tag, OutputFilename2_tag, OutputFileID1, OutputFileID2 AS STRING DEFAULT ""
    SimName AS ARRAY(66) OF STRING DEFAULT ""
    selectivity AS ARRAY(6) OF REAL DEFAULT 0
    Inh AS ARRAY(66) OF REAL DEFAULT 0
    DoseResponse01, DoseResponse02, DoseResponse03, DoseResponse04, DoseResponse05, DoseResponse06, DoseResponse07, DoseResponse08, DoseResponse09, DoseResponse10, DoseResponse11, DoseResponse12, DoseResponse13 AS ARRAY(66) OF REAL DEFAULT 0
    DoseResponse21, DoseResponse22, DoseResponse23, DoseResponse24, DoseResponse25, DoseResponse26, DoseResponse27, DoseResponse28, DoseResponse29, DoseResponse30, DoseResponse31, DoseResponse32, DoseResponse33 AS ARRAY(66) OF REAL DEFAULT 0
    
SET
    ModelName := "Sim" ;
    steps := 21; # this must equal the number of elements in 'Inh'
    Inh := [0, 0.001, 0.0032, 0.01, 0.032, 0.1, 0.32, 1, 3.2, 10, 32, 100, 320, 1000, 3200, 10000, 32000, 100000, 320000, 1000000,  3200000, 1e7] ; # nM
    

    path := "C:\Documents and Settings\hendrb\Desktop\SSImodel" ;
    ParameterFileName := "" ; # set to "" to use default parameter values
    OutputFilename1_tag := "080609_DR_ATF2P"; 
    OutputFilename2_tag := "080609_DR_MK2P"; 
    OutputFileID1 := "fid1" ;
    OutputFileID2 := "fid2" ;
    
    selectivity := [0.999]; # selectivity of SSI compound (preference for p38-MK2 vs. p38 alone)
    MK2timepoint := 1200;
    ATF2timepoint := 7200;
    KDI := 10; # nM KD of both inhibitors
    ATF2_IC := 100; # nM
    MK2_IC := 10; # nM
    ATP_IC := 50000; # nM
    p38_IC := 5; # nM

RUN

    # Run Model ...............................................................................
    INSTANTIATE ModelName


    # Change individual parameters here .....
    Top.main.P(P_KD_ATF2) := 6200 ; # nM
    Top.main.P(P_KD_ATP) := 23000 ; # nM
    
    Top.main.P(P_KD_postATP) := 230000;  # nM (23000)
    Top.main.P(P_KD_postATF2) := 38000; # nM (38000) 
	Top.main.P(P_kc_postp38ATF2) :=	1.1; # 1/s (1.1 = kc_p38ATF2) 
    
    n := 1;
    WHILE (n <= 1) DO
	    Top.main.P(P_f) := selectivity(n);
	       	    
	    WRITE "Selectivity = ", Top.main.P(P_f) END
	    
	    # ATF2 only: ..............................................
	    # Rxn conditions:    
		Top.main.P(ATF2_NonSSI_ATPCompetitive_MK2changesp38_0) := ATF2_IC ;
	    Top.main.P(ATF2_SSI_ATPCompetitive_MK2changesp38_0) := ATF2_IC ;
	    Top.main.P(ATF2_NoInhibitor_ATPdepletion_0) := ATF2_IC ;
	    Top.main.P(ATF2_NoInhibitor_MK2changesp38kc_0) := ATF2_IC ;
	    Top.main.P(ATF2_NonSSI_NonCompetitive_0) := ATF2_IC ;
	    Top.main.P(ATF2_SSI_ATPCompetitive_0)   := ATF2_IC ;
	    Top.main.P(ATF2_NonSSI_ATPCompetitive_0) := ATF2_IC ;
	    Top.main.P(ATF2_SSI_NonCompetitive_0)   := ATF2_IC ;
	    Top.main.P(ATF2_NoInhibitor_MK2changesp38KDATP_0) := ATF2_IC ;
	    Top.main.P(ATF2_NoInhibitor_0)          := ATF2_IC ;
	    Top.main.P(ATF2_NoInhibitor_SubstrateInhibition_0) := ATF2_IC ;
	    Top.main.P(ATF2_NoInhibitor_phosphoMK2bindsATF2_0) := ATF2_IC ;
	    Top.main.P(ATF2_NoInhibitor_MK2changesp38KDATF2_0) := ATF2_IC ;
	    
	    Top.main.P(ATP_NonSSI_ATPCompetitive_MK2changesp38_0) := ATP_IC ;
	    Top.main.P(ATP_SSI_ATPCompetitive_MK2changesp38_0) := ATP_IC ;
	    Top.main.P(ATP_NoInhibitor_ATPdepletion_0) := ATP_IC ;
	    Top.main.P(ATP_NoInhibitor_MK2changesp38kc_0) := ATP_IC ;
	    Top.main.P(ATP_NonSSI_NonCompetitive_0) := ATP_IC ;
	    Top.main.P(ATP_SSI_ATPCompetitive_0)    := ATP_IC ;
	    Top.main.P(ATP_NonSSI_ATPCompetitive_0) := ATP_IC ;
	    Top.main.P(ATP_SSI_NonCompetitive_0)    := ATP_IC ;
	    Top.main.P(ATP_NoInhibitor_MK2changesp38KDATP_0) := ATP_IC ;
	    Top.main.P(ATP_NoInhibitor_0)           := ATP_IC ;
	    Top.main.P(ATP_NoInhibitor_SubstrateInhibition_0) := ATP_IC ;
	    Top.main.P(ATP_NoInhibitor_phosphoMK2bindsATF2_0) := ATP_IC ;
	    Top.main.P(ATP_NoInhibitor_MK2changesp38KDATF2_0) := ATP_IC ;
	    
	    Top.main.P(MK2_NonSSI_ATPCompetitive_MK2changesp38_0) := 0 ;
	    Top.main.P(MK2_SSI_ATPCompetitive_MK2changesp38_0) := 0 ;
	    Top.main.P(MK2_NoInhibitor_ATPdepletion_0) := 0 ;
	    Top.main.P(MK2_NoInhibitor_MK2changesp38kc_0) := 0 ;
	    Top.main.P(MK2_NonSSI_NonCompetitive_0) := 0 ;
	    Top.main.P(MK2_SSI_ATPCompetitive_0)    := 0 ;
	    Top.main.P(MK2_NonSSI_ATPCompetitive_0) := 0 ;
	    Top.main.P(MK2_SSI_NonCompetitive_0)    := 0 ;
	    Top.main.P(MK2_NoInhibitor_MK2changesp38KDATP_0) := 0 ;
	    Top.main.P(MK2_NoInhibitor_0)           := 0 ;
	    Top.main.P(MK2_NoInhibitor_SubstrateInhibition_0) := 0 ;
	    Top.main.P(MK2_NoInhibitor_phosphoMK2bindsATF2_0) := 0 ;
	    Top.main.P(MK2_NoInhibitor_MK2changesp38KDATF2_0) := 0 ;
	    
	    Top.main.P(active_p38_NonSSI_ATPCompetitive_MK2changesp38_0) := p38_IC ;
	    Top.main.P(active_p38_SSI_ATPCompetitive_MK2changesp38_0) := p38_IC ;
	    Top.main.P(active_p38_NoInhibitor_ATPdepletion_0) := p38_IC ;
	    Top.main.P(active_p38_NoInhibitor_MK2changesp38kc_0) := p38_IC ;
	    Top.main.P(active_p38_NonSSI_NonCompetitive_0) := p38_IC ;
	    Top.main.P(active_p38_SSI_ATPCompetitive_0) := p38_IC ;
	    Top.main.P(active_p38_NonSSI_ATPCompetitive_0) := p38_IC ;
	    Top.main.P(active_p38_SSI_NonCompetitive_0) := p38_IC ;
	    Top.main.P(active_p38_NoInhibitor_MK2changesp38KDATP_0) := p38_IC ;
	    Top.main.P(active_p38_NoInhibitor_0)    := p38_IC ;
	    Top.main.P(active_p38_NoInhibitor_SubstrateInhibition_0) := p38_IC ;
	    Top.main.P(active_p38_NoInhibitor_phosphoMK2bindsATF2_0) := p38_IC ;
	    Top.main.P(active_p38_NoInhibitor_MK2changesp38KDATF2_0) := p38_IC ;
	    
	    OutputFilename1 := OutputFilename1_tag+"_f"+str(Top.main.P(P_f))+"_KD"+str(KDI)+"_p38"+str(p38_IC)+"nM.csv";
	    OutputFilename2 := OutputFilename2_tag+"_f"+str(Top.main.P(P_f))+"_KD"+str(KDI)+"_p38"+str(p38_IC)+"nM.csv";
	        
	    m := 1;
	    WHILE (m <= steps) DO
	        SimName(m) := "SimATF2only_"+STR(m) ;
		    Top.main.P(I_atpcomp_NonSSI_ATPCompetitive_MK2changesp38_0)	:= Inh(m) ;
		    Top.main.P(I_atpcomp_SSI_ATPCompetitive_0) 					:= Inh(m) ;
		    Top.main.P(I_atpcomp_SSI_ATPCompetitive_MK2changesp38_0) 	:= Inh(m) ;
		    Top.main.P(I_atpcomp_NonSSI_ATPCompetitive_0) 				:= Inh(m) ;
		    Top.main.P(I_noncomp_SSI_NonCompetitive_0) 					:= Inh(m) ;
		    Top.main.P(I_noncomp_NonSSI_NonCompetitive_0) 				:= Inh(m) ;
	
	        IF (m = 1) THEN
	            WRITE "ATF2: ", Top.main.P(ATF2_NoInhibitor_0) , "; MK2: ", Top.main.P(MK2_NoInhibitor_0) END
	        END
	        WRITE "Solving model ... ATF2 only ... [I] = ", Str(Inh(m)), " nM" END
	        SOLVE ModelName
	        		
	        MOVE ModelName TO SimName(m)
	
		    DoseResponse01(m) := GetFirstValue(STATUS, SimName(m), Top.main.X(report_NoInh_ATF2P), TIME, ATF2timepoint);
		    DoseResponse02(m) := GetFirstValue(STATUS, SimName(m), Top.main.X(report_NoInh_ATPdepletion_ATF2P), TIME, ATF2timepoint);
		    DoseResponse03(m) := GetFirstValue(STATUS, SimName(m), Top.main.X(report_NoInh_MK2altersp38KDATF2_ATF2P), TIME, ATF2timepoint);
		    DoseResponse04(m) := GetFirstValue(STATUS, SimName(m), Top.main.X(report_NoInh_MK2altersp38KDATP_ATF2P), TIME, ATF2timepoint);
		    DoseResponse05(m) := GetFirstValue(STATUS, SimName(m), Top.main.X(report_NoInh_MK2altersp38kc_ATF2P), TIME, ATF2timepoint);
		    DoseResponse06(m) := GetFirstValue(STATUS, SimName(m), Top.main.X(report_NoInh_SubstrateInhibition_ATF2P), TIME, ATF2timepoint);
		    DoseResponse07(m) := GetFirstValue(STATUS, SimName(m), Top.main.X(report_NoInh_pMK2bindsATF2_ATF2P), TIME, ATF2timepoint);
		    DoseResponse08(m) := GetFirstValue(STATUS, SimName(m), Top.main.X(report_NonSSI_ATPcomp_ATF2P), TIME, ATF2timepoint);
		    DoseResponse09(m) := GetFirstValue(STATUS, SimName(m), Top.main.X(report_NonSSI_Noncomp_ATF2P), TIME, ATF2timepoint);
		    DoseResponse10(m) := GetFirstValue(STATUS, SimName(m), Top.main.X(report_SSI_ATPcomp_ATF2P), TIME, ATF2timepoint);
		    DoseResponse11(m) := GetFirstValue(STATUS, SimName(m), Top.main.X(report_SSI_Noncomp_ATF2P), TIME, ATF2timepoint);
		    DoseResponse12(m) := GetFirstValue(STATUS, SimName(m), Top.main.X(report_post_NonSSI_ATPcomp_ATF2P), TIME, ATF2timepoint);
		    DoseResponse13(m) := GetFirstValue(STATUS, SimName(m), Top.main.X(report_post_SSI_ATPcomp_ATF2P), TIME, ATF2timepoint);
		    
		    DoseResponse21(m) := GetFirstValue(STATUS, SimName(m), Top.main.X(report_NoInh_MK2P), TIME, MK2timepoint);
		    DoseResponse22(m) := GetFirstValue(STATUS, SimName(m), Top.main.X(report_NoInh_ATPdepletion_MK2P), TIME, MK2timepoint);
		    DoseResponse23(m) := GetFirstValue(STATUS, SimName(m), Top.main.X(report_NoInh_MK2altersp38KDATF2_MK2P), TIME, MK2timepoint);
		    DoseResponse24(m) := GetFirstValue(STATUS, SimName(m), Top.main.X(report_NoInh_MK2altersp38KDATP_MK2P), TIME, MK2timepoint);
		    DoseResponse25(m) := GetFirstValue(STATUS, SimName(m), Top.main.X(report_NoInh_MK2altersp38kc_MK2P), TIME, MK2timepoint);
		    DoseResponse26(m) := GetFirstValue(STATUS, SimName(m), Top.main.X(report_NoInh_SubstrateInhibition_MK2P), TIME, MK2timepoint);
		    DoseResponse27(m) := GetFirstValue(STATUS, SimName(m), Top.main.X(report_NoInh_pMK2bindsATF2_MK2P), TIME, MK2timepoint);
		    DoseResponse28(m) := GetFirstValue(STATUS, SimName(m), Top.main.X(report_NonSSI_ATPcomp_MK2P), TIME, MK2timepoint);
		    DoseResponse29(m) := GetFirstValue(STATUS, SimName(m), Top.main.X(report_NonSSI_Noncomp_MK2P), TIME, MK2timepoint);
		    DoseResponse30(m) := GetFirstValue(STATUS, SimName(m), Top.main.X(report_SSI_ATPcomp_MK2P), TIME, MK2timepoint);
		    DoseResponse31(m) := GetFirstValue(STATUS, SimName(m), Top.main.X(report_SSI_Noncomp_MK2P), TIME, MK2timepoint);
		    DoseResponse32(m) := GetFirstValue(STATUS, SimName(m), Top.main.X(report_post_NonSSI_ATPcomp_MK2P), TIME, MK2timepoint);
		    DoseResponse33(m) := GetFirstValue(STATUS, SimName(m), Top.main.X(report_post_SSI_ATPcomp_MK2P), TIME, MK2timepoint);
	
	        m := m + 1 ;
	    END # while m
	
	    # MK2 only: ..............................................
	    # Rxn conditions:
	    Top.main.P(ATF2_NonSSI_ATPCompetitive_MK2changesp38_0) := 0 ;
	    Top.main.P(ATF2_SSI_ATPCompetitive_MK2changesp38_0) := 0 ;
	    Top.main.P(ATF2_NoInhibitor_ATPdepletion_0) := 0 ;
	    Top.main.P(ATF2_NoInhibitor_MK2changesp38kc_0) := 0 ;
	    Top.main.P(ATF2_NonSSI_NonCompetitive_0) := 0 ;
	    Top.main.P(ATF2_SSI_ATPCompetitive_0)   := 0 ;
	    Top.main.P(ATF2_NonSSI_ATPCompetitive_0) := 0 ;
	    Top.main.P(ATF2_SSI_NonCompetitive_0)   := 0 ;
	    Top.main.P(ATF2_NoInhibitor_MK2changesp38KDATP_0) := 0 ;
	    Top.main.P(ATF2_NoInhibitor_0)          := 0 ;
	    Top.main.P(ATF2_NoInhibitor_SubstrateInhibition_0) := 0 ;
	    Top.main.P(ATF2_NoInhibitor_phosphoMK2bindsATF2_0) := 0 ;
	    Top.main.P(ATF2_NoInhibitor_MK2changesp38KDATF2_0) := 0 ;
	    
	    Top.main.P(ATP_NonSSI_ATPCompetitive_MK2changesp38_0) := ATP_IC ;
	    Top.main.P(ATP_SSI_ATPCompetitive_MK2changesp38_0) := ATP_IC ;
	    Top.main.P(ATP_NoInhibitor_ATPdepletion_0) := ATP_IC ;
	    Top.main.P(ATP_NoInhibitor_MK2changesp38kc_0) := ATP_IC ;
	    Top.main.P(ATP_NonSSI_NonCompetitive_0) := ATP_IC ;
	    Top.main.P(ATP_SSI_ATPCompetitive_0)    := ATP_IC ;
	    Top.main.P(ATP_NonSSI_ATPCompetitive_0) := ATP_IC ;
	    Top.main.P(ATP_SSI_NonCompetitive_0)    := ATP_IC ;
	    Top.main.P(ATP_NoInhibitor_MK2changesp38KDATP_0) := ATP_IC ;
	    Top.main.P(ATP_NoInhibitor_0)           := ATP_IC ;
	    Top.main.P(ATP_NoInhibitor_SubstrateInhibition_0) := ATP_IC ;
	    Top.main.P(ATP_NoInhibitor_phosphoMK2bindsATF2_0) := ATP_IC ;
	    Top.main.P(ATP_NoInhibitor_MK2changesp38KDATF2_0) := ATP_IC ;
	    
	    Top.main.P(MK2_NonSSI_ATPCompetitive_MK2changesp38_0) := MK2_IC ;
	    Top.main.P(MK2_SSI_ATPCompetitive_MK2changesp38_0) := MK2_IC ;
	    Top.main.P(MK2_NoInhibitor_ATPdepletion_0) := MK2_IC ;
	    Top.main.P(MK2_NoInhibitor_MK2changesp38kc_0) := MK2_IC ;
	    Top.main.P(MK2_NonSSI_NonCompetitive_0) := MK2_IC ;
	    Top.main.P(MK2_SSI_ATPCompetitive_0)    := MK2_IC ;
	    Top.main.P(MK2_NonSSI_ATPCompetitive_0) := MK2_IC ;
	    Top.main.P(MK2_SSI_NonCompetitive_0)    := MK2_IC ;
	    Top.main.P(MK2_NoInhibitor_MK2changesp38KDATP_0) := MK2_IC ;
	    Top.main.P(MK2_NoInhibitor_0)           := MK2_IC ;
	    Top.main.P(MK2_NoInhibitor_SubstrateInhibition_0) := MK2_IC ;
	    Top.main.P(MK2_NoInhibitor_phosphoMK2bindsATF2_0) := MK2_IC ;
	    Top.main.P(MK2_NoInhibitor_MK2changesp38KDATF2_0) := MK2_IC ;
	    
	    Top.main.P(active_p38_NonSSI_ATPCompetitive_MK2changesp38_0) := p38_IC ;
	    Top.main.P(active_p38_SSI_ATPCompetitive_MK2changesp38_0) := p38_IC ;
	    Top.main.P(active_p38_NoInhibitor_ATPdepletion_0) := p38_IC ;
	    Top.main.P(active_p38_NoInhibitor_MK2changesp38kc_0) := p38_IC ;
	    Top.main.P(active_p38_NonSSI_NonCompetitive_0) := p38_IC ;
	    Top.main.P(active_p38_SSI_ATPCompetitive_0) := p38_IC ;
	    Top.main.P(active_p38_NonSSI_ATPCompetitive_0) := p38_IC ;
	    Top.main.P(active_p38_SSI_NonCompetitive_0) := p38_IC ;
	    Top.main.P(active_p38_NoInhibitor_MK2changesp38KDATP_0) := p38_IC ;
	    Top.main.P(active_p38_NoInhibitor_0)    := p38_IC ;
	    Top.main.P(active_p38_NoInhibitor_SubstrateInhibition_0) := p38_IC ;
	    Top.main.P(active_p38_NoInhibitor_phosphoMK2bindsATF2_0) := p38_IC ;
	    Top.main.P(active_p38_NoInhibitor_MK2changesp38KDATF2_0) := p38_IC ;
	    
	    m := 1;
	    WHILE (m <= steps) DO
	        SimName(m+steps) := "SimMK2only_"+STR(m) ;
	        Top.main.P(I_atpcomp_NonSSI_ATPCompetitive_MK2changesp38_0)	:= Inh(m) ;
		    Top.main.P(I_atpcomp_SSI_ATPCompetitive_0) 					:= Inh(m) ;
		    Top.main.P(I_atpcomp_SSI_ATPCompetitive_MK2changesp38_0) 	:= Inh(m) ;
		    Top.main.P(I_atpcomp_NonSSI_ATPCompetitive_0) 				:= Inh(m) ;
		    Top.main.P(I_noncomp_SSI_NonCompetitive_0) 					:= Inh(m) ;
		    Top.main.P(I_noncomp_NonSSI_NonCompetitive_0) 				:= Inh(m) ;
	    	
	        WRITE "Solving model ...  MK2 only ... [I] = ", Str(Inh(m)), " nM" END
	        SOLVE ModelName
	
	        MOVE ModelName TO SimName(m+steps)       
	        
	        DoseResponse01(m+steps) := GetFirstValue(STATUS, SimName(m+steps), Top.main.X(report_NoInh_ATF2P), TIME, ATF2timepoint);
		    DoseResponse02(m+steps) := GetFirstValue(STATUS, SimName(m+steps), Top.main.X(report_NoInh_ATPdepletion_ATF2P), TIME, ATF2timepoint);
		    DoseResponse03(m+steps) := GetFirstValue(STATUS, SimName(m+steps), Top.main.X(report_NoInh_MK2altersp38KDATF2_ATF2P), TIME, ATF2timepoint);
		    DoseResponse04(m+steps) := GetFirstValue(STATUS, SimName(m+steps), Top.main.X(report_NoInh_MK2altersp38KDATP_ATF2P), TIME, ATF2timepoint);
		    DoseResponse05(m+steps) := GetFirstValue(STATUS, SimName(m+steps), Top.main.X(report_NoInh_MK2altersp38kc_ATF2P), TIME, ATF2timepoint);
		    DoseResponse06(m+steps) := GetFirstValue(STATUS, SimName(m+steps), Top.main.X(report_NoInh_SubstrateInhibition_ATF2P), TIME, ATF2timepoint);
		    DoseResponse07(m+steps) := GetFirstValue(STATUS, SimName(m+steps), Top.main.X(report_NoInh_pMK2bindsATF2_ATF2P), TIME, ATF2timepoint);
		    DoseResponse08(m+steps) := GetFirstValue(STATUS, SimName(m+steps), Top.main.X(report_NonSSI_ATPcomp_ATF2P), TIME, ATF2timepoint);
		    DoseResponse09(m+steps) := GetFirstValue(STATUS, SimName(m+steps), Top.main.X(report_NonSSI_Noncomp_ATF2P), TIME, ATF2timepoint);
		    DoseResponse10(m+steps) := GetFirstValue(STATUS, SimName(m+steps), Top.main.X(report_SSI_ATPcomp_ATF2P), TIME, ATF2timepoint);
		    DoseResponse11(m+steps) := GetFirstValue(STATUS, SimName(m+steps), Top.main.X(report_SSI_Noncomp_ATF2P), TIME, ATF2timepoint);
		    DoseResponse12(m+steps) := GetFirstValue(STATUS, SimName(m+steps), Top.main.X(report_post_NonSSI_ATPcomp_ATF2P), TIME, ATF2timepoint);
		    DoseResponse13(m+steps) := GetFirstValue(STATUS, SimName(m+steps), Top.main.X(report_post_SSI_ATPcomp_ATF2P), TIME, ATF2timepoint);
		    

		    DoseResponse21(m+steps) := GetFirstValue(STATUS, SimName(m+steps), Top.main.X(report_NoInh_MK2P), TIME, MK2timepoint);
		    DoseResponse22(m+steps) := GetFirstValue(STATUS, SimName(m+steps), Top.main.X(report_NoInh_ATPdepletion_MK2P), TIME, MK2timepoint);
		    DoseResponse23(m+steps) := GetFirstValue(STATUS, SimName(m+steps), Top.main.X(report_NoInh_MK2altersp38KDATF2_MK2P), TIME, MK2timepoint);
		    DoseResponse24(m+steps) := GetFirstValue(STATUS, SimName(m+steps), Top.main.X(report_NoInh_MK2altersp38KDATP_MK2P), TIME, MK2timepoint);
		    DoseResponse25(m+steps) := GetFirstValue(STATUS, SimName(m+steps), Top.main.X(report_NoInh_MK2altersp38kc_MK2P), TIME, MK2timepoint);
		    DoseResponse26(m+steps) := GetFirstValue(STATUS, SimName(m+steps), Top.main.X(report_NoInh_SubstrateInhibition_MK2P), TIME, MK2timepoint);
		    DoseResponse27(m+steps) := GetFirstValue(STATUS, SimName(m+steps), Top.main.X(report_NoInh_pMK2bindsATF2_MK2P), TIME, MK2timepoint);
		    DoseResponse28(m+steps) := GetFirstValue(STATUS, SimName(m+steps), Top.main.X(report_NonSSI_ATPcomp_MK2P), TIME, MK2timepoint);
		    DoseResponse29(m+steps) := GetFirstValue(STATUS, SimName(m+steps), Top.main.X(report_NonSSI_Noncomp_MK2P), TIME, MK2timepoint);
		    DoseResponse30(m+steps) := GetFirstValue(STATUS, SimName(m+steps), Top.main.X(report_SSI_ATPcomp_MK2P), TIME, MK2timepoint);
		    DoseResponse31(m+steps) := GetFirstValue(STATUS, SimName(m+steps), Top.main.X(report_SSI_Noncomp_MK2P), TIME, MK2timepoint);
		    DoseResponse32(m+steps) := GetFirstValue(STATUS, SimName(m+steps), Top.main.X(report_post_NonSSI_ATPcomp_MK2P), TIME, MK2timepoint);
		    DoseResponse33(m+steps) := GetFirstValue(STATUS, SimName(m+steps), Top.main.X(report_post_SSI_ATPcomp_MK2P), TIME, MK2timepoint);
	
	        m := m + 1 ;
	    END # while m
	
	    # ATF2 + MK2: ..............................................
	    # Rxn conditions:
	    Top.main.P(ATF2_NonSSI_ATPCompetitive_MK2changesp38_0) := ATF2_IC ;
	    Top.main.P(ATF2_SSI_ATPCompetitive_MK2changesp38_0) := ATF2_IC ;
	    Top.main.P(ATF2_NoInhibitor_ATPdepletion_0) := ATF2_IC ;
	    Top.main.P(ATF2_NoInhibitor_MK2changesp38kc_0) := ATF2_IC ;
	    Top.main.P(ATF2_NonSSI_NonCompetitive_0) := ATF2_IC ;
	    Top.main.P(ATF2_SSI_ATPCompetitive_0)   := ATF2_IC ;
	    Top.main.P(ATF2_NonSSI_ATPCompetitive_0) := ATF2_IC ;
	    Top.main.P(ATF2_SSI_NonCompetitive_0)   := ATF2_IC ;
	    Top.main.P(ATF2_NoInhibitor_MK2changesp38KDATP_0) := ATF2_IC ;
	    Top.main.P(ATF2_NoInhibitor_0)          := ATF2_IC ;
	    Top.main.P(ATF2_NoInhibitor_SubstrateInhibition_0) := ATF2_IC ;
	    Top.main.P(ATF2_NoInhibitor_phosphoMK2bindsATF2_0) := ATF2_IC ;
	    Top.main.P(ATF2_NoInhibitor_MK2changesp38KDATF2_0) := ATF2_IC ;
	    
	    Top.main.P(ATP_NonSSI_ATPCompetitive_MK2changesp38_0) := ATP_IC ;
	    Top.main.P(ATP_SSI_ATPCompetitive_MK2changesp38_0) := ATP_IC ;
	    Top.main.P(ATP_NoInhibitor_ATPdepletion_0) := ATP_IC ;
	    Top.main.P(ATP_NoInhibitor_MK2changesp38kc_0) := ATP_IC ;
	    Top.main.P(ATP_NonSSI_NonCompetitive_0) := ATP_IC ;
	    Top.main.P(ATP_SSI_ATPCompetitive_0)    := ATP_IC ;
	    Top.main.P(ATP_NonSSI_ATPCompetitive_0) := ATP_IC ;
	    Top.main.P(ATP_SSI_NonCompetitive_0)    := ATP_IC ;
	    Top.main.P(ATP_NoInhibitor_MK2changesp38KDATP_0) := ATP_IC ;
	    Top.main.P(ATP_NoInhibitor_0)           := ATP_IC ;
	    Top.main.P(ATP_NoInhibitor_SubstrateInhibition_0) := ATP_IC ;
	    Top.main.P(ATP_NoInhibitor_phosphoMK2bindsATF2_0) := ATP_IC ;
	    Top.main.P(ATP_NoInhibitor_MK2changesp38KDATF2_0) := ATP_IC ;
	    
	    Top.main.P(MK2_NonSSI_ATPCompetitive_MK2changesp38_0) := MK2_IC ;
	    Top.main.P(MK2_SSI_ATPCompetitive_MK2changesp38_0) := MK2_IC ;
	    Top.main.P(MK2_NoInhibitor_ATPdepletion_0) := MK2_IC ;
	    Top.main.P(MK2_NoInhibitor_MK2changesp38kc_0) := MK2_IC ;
	    Top.main.P(MK2_NonSSI_NonCompetitive_0) := MK2_IC ;
	    Top.main.P(MK2_SSI_ATPCompetitive_0)    := MK2_IC ;
	    Top.main.P(MK2_NonSSI_ATPCompetitive_0) := MK2_IC ;
	    Top.main.P(MK2_SSI_NonCompetitive_0)    := MK2_IC ;
	    Top.main.P(MK2_NoInhibitor_MK2changesp38KDATP_0) := MK2_IC ;
	    Top.main.P(MK2_NoInhibitor_0)           := MK2_IC ;
	    Top.main.P(MK2_NoInhibitor_SubstrateInhibition_0) := MK2_IC ;
	    Top.main.P(MK2_NoInhibitor_phosphoMK2bindsATF2_0) := MK2_IC ;
	    Top.main.P(MK2_NoInhibitor_MK2changesp38KDATF2_0) := MK2_IC ;
	    
	    Top.main.P(active_p38_NonSSI_ATPCompetitive_MK2changesp38_0) := p38_IC ;
	    Top.main.P(active_p38_SSI_ATPCompetitive_MK2changesp38_0) := p38_IC ;
	    Top.main.P(active_p38_NoInhibitor_ATPdepletion_0) := p38_IC ;
	    Top.main.P(active_p38_NoInhibitor_MK2changesp38kc_0) := p38_IC ;
	    Top.main.P(active_p38_NonSSI_NonCompetitive_0) := p38_IC ;
	    Top.main.P(active_p38_SSI_ATPCompetitive_0) := p38_IC ;
	    Top.main.P(active_p38_NonSSI_ATPCompetitive_0) := p38_IC ;
	    Top.main.P(active_p38_SSI_NonCompetitive_0) := p38_IC ;
	    Top.main.P(active_p38_NoInhibitor_MK2changesp38KDATP_0) := p38_IC ;
	    Top.main.P(active_p38_NoInhibitor_0)    := p38_IC ;
	    Top.main.P(active_p38_NoInhibitor_SubstrateInhibition_0) := p38_IC ;
	    Top.main.P(active_p38_NoInhibitor_phosphoMK2bindsATF2_0) := p38_IC ;
	    Top.main.P(active_p38_NoInhibitor_MK2changesp38KDATF2_0) := p38_IC ;
	    
	    m := 1;
	    WHILE (m <= steps) DO
	        SimName(m+2*steps) := "SimATF2MK2_"+STR(m) ;
	        Top.main.P(I_atpcomp_NonSSI_ATPCompetitive_MK2changesp38_0)	:= Inh(m) ;
		    Top.main.P(I_atpcomp_SSI_ATPCompetitive_0) 					:= Inh(m) ;
		    Top.main.P(I_atpcomp_SSI_ATPCompetitive_MK2changesp38_0) 	:= Inh(m) ;
		    Top.main.P(I_atpcomp_NonSSI_ATPCompetitive_0) 				:= Inh(m) ;
		    Top.main.P(I_noncomp_SSI_NonCompetitive_0) 					:= Inh(m) ;
		    Top.main.P(I_noncomp_NonSSI_NonCompetitive_0) 				:= Inh(m) ;
	        
	        WRITE "Solving model ... ATF2 + MK2 ... [I] = ", Str(Inh(m)), " nM" END
	        SOLVE ModelName
	
	        MOVE ModelName TO SimName(m+2*steps) 
	              
	        DoseResponse01(m+2*steps) := GetFirstValue(STATUS, SimName(m+2*steps), Top.main.X(report_NoInh_ATF2P), TIME, ATF2timepoint);
		    DoseResponse02(m+2*steps) := GetFirstValue(STATUS, SimName(m+2*steps), Top.main.X(report_NoInh_ATPdepletion_ATF2P), TIME, ATF2timepoint);
		    DoseResponse03(m+2*steps) := GetFirstValue(STATUS, SimName(m+2*steps), Top.main.X(report_NoInh_MK2altersp38KDATF2_ATF2P), TIME, ATF2timepoint);
		    DoseResponse04(m+2*steps) := GetFirstValue(STATUS, SimName(m+2*steps), Top.main.X(report_NoInh_MK2altersp38KDATP_ATF2P), TIME, ATF2timepoint);
		    DoseResponse05(m+2*steps) := GetFirstValue(STATUS, SimName(m+2*steps), Top.main.X(report_NoInh_MK2altersp38kc_ATF2P), TIME, ATF2timepoint);
		    DoseResponse06(m+2*steps) := GetFirstValue(STATUS, SimName(m+2*steps), Top.main.X(report_NoInh_SubstrateInhibition_ATF2P), TIME, ATF2timepoint);
		    DoseResponse07(m+2*steps) := GetFirstValue(STATUS, SimName(m+2*steps), Top.main.X(report_NoInh_pMK2bindsATF2_ATF2P), TIME, ATF2timepoint);
		    DoseResponse08(m+2*steps) := GetFirstValue(STATUS, SimName(m+2*steps), Top.main.X(report_NonSSI_ATPcomp_ATF2P), TIME, ATF2timepoint);
		    DoseResponse09(m+2*steps) := GetFirstValue(STATUS, SimName(m+2*steps), Top.main.X(report_NonSSI_Noncomp_ATF2P), TIME, ATF2timepoint);
		    DoseResponse10(m+2*steps) := GetFirstValue(STATUS, SimName(m+2*steps), Top.main.X(report_SSI_ATPcomp_ATF2P), TIME, ATF2timepoint);
		    DoseResponse11(m+2*steps) := GetFirstValue(STATUS, SimName(m+2*steps), Top.main.X(report_SSI_Noncomp_ATF2P), TIME, ATF2timepoint);
		    DoseResponse12(m+2*steps) := GetFirstValue(STATUS, SimName(m+2*steps), Top.main.X(report_post_NonSSI_ATPcomp_ATF2P), TIME, ATF2timepoint);
		    DoseResponse13(m+2*steps) := GetFirstValue(STATUS, SimName(m+2*steps), Top.main.X(report_post_SSI_ATPcomp_ATF2P), TIME, ATF2timepoint);
		    
		    DoseResponse21(m+2*steps) := GetFirstValue(STATUS, SimName(m+2*steps), Top.main.X(report_NoInh_MK2P), TIME, MK2timepoint);
		    DoseResponse22(m+2*steps) := GetFirstValue(STATUS, SimName(m+2*steps), Top.main.X(report_NoInh_ATPdepletion_MK2P), TIME, MK2timepoint);
		    DoseResponse23(m+2*steps) := GetFirstValue(STATUS, SimName(m+2*steps), Top.main.X(report_NoInh_MK2altersp38KDATF2_MK2P), TIME, MK2timepoint);
		    DoseResponse24(m+2*steps) := GetFirstValue(STATUS, SimName(m+2*steps), Top.main.X(report_NoInh_MK2altersp38KDATP_MK2P), TIME, MK2timepoint);
		    DoseResponse25(m+2*steps) := GetFirstValue(STATUS, SimName(m+2*steps), Top.main.X(report_NoInh_MK2altersp38kc_MK2P), TIME, MK2timepoint);
		    DoseResponse26(m+2*steps) := GetFirstValue(STATUS, SimName(m+2*steps), Top.main.X(report_NoInh_SubstrateInhibition_MK2P), TIME, MK2timepoint);
		    DoseResponse27(m+2*steps) := GetFirstValue(STATUS, SimName(m+2*steps), Top.main.X(report_NoInh_pMK2bindsATF2_MK2P), TIME, MK2timepoint);
		    DoseResponse28(m+2*steps) := GetFirstValue(STATUS, SimName(m+2*steps), Top.main.X(report_NonSSI_ATPcomp_MK2P), TIME, MK2timepoint);
		    DoseResponse29(m+2*steps) := GetFirstValue(STATUS, SimName(m+2*steps), Top.main.X(report_NonSSI_Noncomp_MK2P), TIME, MK2timepoint);
		    DoseResponse30(m+2*steps) := GetFirstValue(STATUS, SimName(m+2*steps), Top.main.X(report_SSI_ATPcomp_MK2P), TIME, MK2timepoint);
		    DoseResponse31(m+2*steps) := GetFirstValue(STATUS, SimName(m+2*steps), Top.main.X(report_SSI_Noncomp_MK2P), TIME, MK2timepoint);
		    DoseResponse32(m+2*steps) := GetFirstValue(STATUS, SimName(m+2*steps), Top.main.X(report_post_NonSSI_ATPcomp_MK2P), TIME, MK2timepoint);
		    DoseResponse33(m+2*steps) := GetFirstValue(STATUS, SimName(m+2*steps), Top.main.X(report_post_SSI_ATPcomp_MK2P), TIME, MK2timepoint);
	
	        m := m + 1 ;
	    END # while m
	    
#		    WRITE "Selectivity = ", Top.main.P(P_f) END
	#:::::::::::::::::::::::::::::::::::::::::::::::::::::::::::::::::::::::::::::::::::::::::::
	
	# WRITE Dose Reponse data to a file ...
	
		WRITE "Writing output files: ", OutputFileName1, " & ", OutputFileName2 END
		WRITE "" END
		
	    FDIR path 
	    FOPEN (file=OutputFileName1,id=OutputFileID1,ftype="out") 
	    FOPEN (file=OutputFileName2,id=OutputFileID2,ftype="out")
	
	    # WRITE FILE HEADER:
	    FWRITE (id=OutputFileID1,fmt="Phospho-ATF2\nt = %g sec\nf = %g\n\n,[Inh],No Inh,No Inh ATP Depletion,No Inh KDATF2,No Inh KDATP,No Inh kc,No Inh Subs Inh,No Inh pMK2bindsATF2,Non-SSI ATPComp,Non-SSI NonComp,SSI ATPComp,SSI NonComp,post NonSSI ATPComp,post SSI ATPComp\n") ATF2timepoint, Top.main.P(P_f) END
	    FWRITE (id=OutputFileID2,fmt= "Phospho-MK2\nt = %g sec\nf = %g\n\n,[Inh],No Inh,No Inh ATP Depletion,No Inh KDATF2,No Inh KDATP,No Inh kc,No Inh Subs Inh,No Inh pMK2bindsATF2,Non-SSI ATPComp,Non-SSI NonComp,SSI ATPComp,SSI NonComp,post NonSSI ATPComp,post SSI ATPComp\n") MK2timepoint, Top.main.P(P_f) END
	
	    m := 1;
	    index := 1;
	    WHILE (m <= 3*steps) DO
	        
	        IF (m MOD steps = 1) THEN
	            index := 1;            
	        END
	        
	        IF m = 1 THEN
		        FWRITE (id=OutputFileID1,fmt="ATF2 only%s") "" END
		        FWRITE (id=OutputFileID2,fmt="ATF2 only%s") "" END
	        END
	        IF m = steps+1 THEN
	        	FWRITE (id=OutputFileID1,fmt="MK2 only%s") "" END
		        FWRITE (id=OutputFileID2,fmt="MK2 only%s") "" END
	        END
	        IF m = 2*steps+1 THEN
	        	FWRITE (id=OutputFileID1,fmt="ATF2+MK2%s") "" END
		        FWRITE (id=OutputFileID2,fmt="ATF2+MK2%s") "" END
	        END
	
	        FWRITE (id=OutputFileID1,fmt=",%g,") Inh(index) END
	        FWRITE (id=OutputFileID2,fmt=",%g,") Inh(index) END
	        
	        FWRITE (id=OutputFileID1,fmt="%g,") DoseResponse01(m) END
	        FWRITE (id=OutputFileID1,fmt="%g,") DoseResponse02(m) END
	        FWRITE (id=OutputFileID1,fmt="%g,") DoseResponse03(m) END
	        FWRITE (id=OutputFileID1,fmt="%g,") DoseResponse04(m) END
	        FWRITE (id=OutputFileID1,fmt="%g,") DoseResponse05(m) END
	        FWRITE (id=OutputFileID1,fmt="%g,") DoseResponse06(m) END
	        FWRITE (id=OutputFileID1,fmt="%g,") DoseResponse07(m) END
	        FWRITE (id=OutputFileID1,fmt="%g,") DoseResponse08(m) END
	        FWRITE (id=OutputFileID1,fmt="%g,") DoseResponse09(m) END
	        FWRITE (id=OutputFileID1,fmt="%g,") DoseResponse10(m) END
	        FWRITE (id=OutputFileID1,fmt="%g,") DoseResponse11(m) END
	        FWRITE (id=OutputFileID1,fmt="%g,") DoseResponse12(m) END
	        FWRITE (id=OutputFileID1,fmt="%g\n") DoseResponse13(m) END	        
	
	        FWRITE (id=OutputFileID2,fmt="%g,") DoseResponse21(m) END
	        FWRITE (id=OutputFileID2,fmt="%g,") DoseResponse22(m) END
	        FWRITE (id=OutputFileID2,fmt="%g,") DoseResponse23(m) END
	        FWRITE (id=OutputFileID2,fmt="%g,") DoseResponse24(m) END
	        FWRITE (id=OutputFileID2,fmt="%g,") DoseResponse25(m) END
	        FWRITE (id=OutputFileID2,fmt="%g,") DoseResponse26(m) END
	        FWRITE (id=OutputFileID2,fmt="%g,") DoseResponse27(m) END
	        FWRITE (id=OutputFileID2,fmt="%g,") DoseResponse28(m) END
	        FWRITE (id=OutputFileID2,fmt="%g,") DoseResponse29(m) END
	        FWRITE (id=OutputFileID2,fmt="%g,") DoseResponse30(m) END
	        FWRITE (id=OutputFileID2,fmt="%g,") DoseResponse31(m) END
	        FWRITE (id=OutputFileID2,fmt="%g,") DoseResponse32(m) END
	        FWRITE (id=OutputFileID2,fmt="%g\n") DoseResponse33(m) END
	        
	        m := m+1;
	        index := index+1;
	    END # while m
	    FCLOSE(id=OutputFileID1)
	    FCLOSE(id=OutputFileID2)
		    
		n := n+1;
	END # while n (selectivity)
	
END # SCRIPT DoseResponse

################################################################################################
#####################################################################################
SCRIPT VirtualCompoundDoseResponse
PARAMETER
	i, k, m, n, p, steps, index AS INTEGER DEFAULT 0
    MK2timepoint, ATF2timepoint, KDI, ATF2_IC, MK2_IC, ATP_IC, p38max, selectivity AS REAL DEFAULT 0
    ModelName, path, ParameterFileName, OutputFilename1, OutputFilename2, OutputFilename1_tag, OutputFilename2_tag, OutputFileID1, OutputFileID2 AS STRING DEFAULT ""
    SimName AS ARRAY(66) OF STRING DEFAULT ""
    Inh AS ARRAY(66) OF REAL DEFAULT 0
    DoseResponse01, DoseResponse02, DoseResponse03, DoseResponse04, DoseResponse05, DoseResponse06, DoseResponse07, DoseResponse08, DoseResponse09, DoseResponse10, DoseResponse11, DoseResponse12, DoseResponse13 AS ARRAY(66) OF REAL DEFAULT 0
    DoseResponse21, DoseResponse22, DoseResponse23, DoseResponse24, DoseResponse25, DoseResponse26, DoseResponse27, DoseResponse28, DoseResponse29, DoseResponse30, DoseResponse31, DoseResponse32, DoseResponse33 AS ARRAY(66) OF REAL DEFAULT 0
    
SET
	ModelName := "Sim" ;
    steps := 22; # this must equal the number of elements in 'Inh'
    Inh := [0, 0.001, 0.0032, 0.01, 0.032, 0.1, 0.32, 1, 3.2, 10, 32, 100, 320, 1000, 3200, 10000, 32000, 100000, 320000, 1000000,  3200000, 1e7] ; # nM
    selectivity := 0.999;
    KDI := 10;
    ATF2_IC := 100; # nM
    MK2_IC := 10; # nM
    ATP_IC := 50000; # nM
    p38max := 5;
    MK2timepoint := 1200 ;
    ATF2timepoint := 7200 ;
    path := "C:\Documents and Settings\hendrb\Desktop\SSImodel" ;
    OutputFilename1_tag := "080609_vInhDR_ATF2P"; 
    OutputFilename2_tag := "080609_vInhDR_MK2P"; 
    OutputFileID1 := "fid1" ;
    OutputFileID2 := "fid2" ;
RUN
	INSTANTIATE ModelName
	
	 # Change individual parameters here .....
    Top.main.P(P_KD_postATP) := 67000;  # nM (67000)
    Top.main.P(P_KD_postATF2) := 38000; # nM (38000) 
	Top.main.P(P_kc_postp38ATF2) :=	0.011; # 1/s (1.1 = kc_p38ATF2) 
	
	Top.main.P(P_f) := selectivity;
	
    OutputFilename1 := OutputFilename1_tag+"_f"+str(Top.main.P(P_f))+"_KD"+str(KDI)+".csv";
    OutputFilename2 := OutputFilename2_tag+"_f"+str(Top.main.P(P_f))+"_KD"+str(KDI)+".csv";
    
    # ATF2 only: ..............................................
    # Rxn conditions:
    Top.main.P(ATF2_NonSSI_ATPCompetitive_MK2changesp38_0) := ATF2_IC ;
    Top.main.P(ATF2_SSI_ATPCompetitive_MK2changesp38_0) := ATF2_IC ;
    Top.main.P(ATF2_NoInhibitor_ATPdepletion_0) := ATF2_IC ;
    Top.main.P(ATF2_NoInhibitor_MK2changesp38kc_0) := ATF2_IC ;
    Top.main.P(ATF2_NonSSI_NonCompetitive_0) := ATF2_IC ;
    Top.main.P(ATF2_SSI_ATPCompetitive_0)   := ATF2_IC ;
    Top.main.P(ATF2_NonSSI_ATPCompetitive_0) := ATF2_IC ;
    Top.main.P(ATF2_SSI_NonCompetitive_0)   := ATF2_IC ;
    Top.main.P(ATF2_NoInhibitor_MK2changesp38KDATP_0) := ATF2_IC ;
    Top.main.P(ATF2_NoInhibitor_0)          := ATF2_IC ;
    Top.main.P(ATF2_NoInhibitor_SubstrateInhibition_0) := ATF2_IC ;
    Top.main.P(ATF2_NoInhibitor_phosphoMK2bindsATF2_0) := ATF2_IC ;
    Top.main.P(ATF2_NoInhibitor_MK2changesp38KDATF2_0) := ATF2_IC ;
    
    Top.main.P(ATP_NonSSI_ATPCompetitive_MK2changesp38_0) := ATP_IC ;
    Top.main.P(ATP_SSI_ATPCompetitive_MK2changesp38_0) := ATP_IC ;
    Top.main.P(ATP_NoInhibitor_ATPdepletion_0) := ATP_IC ;
    Top.main.P(ATP_NoInhibitor_MK2changesp38kc_0) := ATP_IC ;
    Top.main.P(ATP_NonSSI_NonCompetitive_0) := ATP_IC ;
    Top.main.P(ATP_SSI_ATPCompetitive_0)    := ATP_IC ;
    Top.main.P(ATP_NonSSI_ATPCompetitive_0) := ATP_IC ;
    Top.main.P(ATP_SSI_NonCompetitive_0)    := ATP_IC ;
    Top.main.P(ATP_NoInhibitor_MK2changesp38KDATP_0) := ATP_IC ;
    Top.main.P(ATP_NoInhibitor_0)           := ATP_IC ;
    Top.main.P(ATP_NoInhibitor_SubstrateInhibition_0) := ATP_IC ;
    Top.main.P(ATP_NoInhibitor_phosphoMK2bindsATF2_0) := ATP_IC ;
    Top.main.P(ATP_NoInhibitor_MK2changesp38KDATF2_0) := ATP_IC ;
    
    Top.main.P(MK2_NonSSI_ATPCompetitive_MK2changesp38_0) := 0 ;
    Top.main.P(MK2_SSI_ATPCompetitive_MK2changesp38_0) := 0 ;
    Top.main.P(MK2_NoInhibitor_ATPdepletion_0) := 0 ;
    Top.main.P(MK2_NoInhibitor_MK2changesp38kc_0) := 0 ;
    Top.main.P(MK2_NonSSI_NonCompetitive_0) := 0 ;
    Top.main.P(MK2_SSI_ATPCompetitive_0)    := 0 ;
    Top.main.P(MK2_NonSSI_ATPCompetitive_0) := 0 ;
    Top.main.P(MK2_SSI_NonCompetitive_0)    := 0 ;
    Top.main.P(MK2_NoInhibitor_MK2changesp38KDATP_0) := 0 ;
    Top.main.P(MK2_NoInhibitor_0)           := 0 ;
    Top.main.P(MK2_NoInhibitor_SubstrateInhibition_0) := 0 ;
    Top.main.P(MK2_NoInhibitor_phosphoMK2bindsATF2_0) := 0 ;
    Top.main.P(MK2_NoInhibitor_MK2changesp38KDATF2_0) := 0 ;
    
    m := 1;
    WHILE (m <= steps) DO
        SimName(m) := "SimATF2only_"+STR(m) ;
	    
	    Top.main.P(active_p38_NonSSI_ATPCompetitive_MK2changesp38_0) := p38max*(1-Inh(m)/(Inh(m)+KDI)) ;
	    Top.main.P(active_p38_SSI_ATPCompetitive_MK2changesp38_0) := p38max*(1-Inh(m)/(Inh(m)+KDI)) ;
	    Top.main.P(active_p38_NoInhibitor_ATPdepletion_0) := p38max*(1-Inh(m)/(Inh(m)+KDI)) ;
	    Top.main.P(active_p38_NoInhibitor_MK2changesp38kc_0) := p38max*(1-Inh(m)/(Inh(m)+KDI)) ;
	    Top.main.P(active_p38_NonSSI_NonCompetitive_0) := p38max*(1-Inh(m)/(Inh(m)+KDI)) ;
	    Top.main.P(active_p38_SSI_ATPCompetitive_0) := p38max*(1-Inh(m)/(Inh(m)+KDI)) ;
	    Top.main.P(active_p38_NonSSI_ATPCompetitive_0) := p38max*(1-Inh(m)/(Inh(m)+KDI)) ;
	    Top.main.P(active_p38_SSI_NonCompetitive_0) := p38max*(1-Inh(m)/(Inh(m)+KDI)) ;
	    Top.main.P(active_p38_NoInhibitor_MK2changesp38KDATP_0) := p38max*(1-Inh(m)/(Inh(m)+KDI)) ;
	    Top.main.P(active_p38_NoInhibitor_0)    := p38max*(1-Inh(m)/(Inh(m)+KDI)) ;
	    Top.main.P(active_p38_NoInhibitor_SubstrateInhibition_0) := p38max*(1-Inh(m)/(Inh(m)+KDI)) ;
	    Top.main.P(active_p38_NoInhibitor_phosphoMK2bindsATF2_0) := p38max*(1-Inh(m)/(Inh(m)+KDI)) ;
	    Top.main.P(active_p38_NoInhibitor_MK2changesp38KDATF2_0) := p38max*(1-Inh(m)/(Inh(m)+KDI)) ;

        IF (m = 1) THEN
            WRITE "ATF2: ", Top.main.P(ATF2_NoInhibitor_0) , "; MK2: ", Top.main.P(MK2_NoInhibitor_0) END
        END
        WRITE "Solving model ... ATF2 only ... [I] = ", Str(Inh(m)), " nM; p38 = ", Top.main.P(active_p38_NoInhibitor_0) END
        SOLVE ModelName
        		
        MOVE ModelName TO SimName(m)
                
        DoseResponse01(m) := GetFirstValue(STATUS, SimName(m), Top.main.X(report_NoInh_ATF2P), TIME, ATF2timepoint);
		    DoseResponse02(m) := GetFirstValue(STATUS, SimName(m), Top.main.X(report_NoInh_ATPdepletion_ATF2P), TIME, ATF2timepoint);
		    DoseResponse03(m) := GetFirstValue(STATUS, SimName(m), Top.main.X(report_NoInh_MK2altersp38KDATF2_ATF2P), TIME, ATF2timepoint);
		    DoseResponse04(m) := GetFirstValue(STATUS, SimName(m), Top.main.X(report_NoInh_MK2altersp38KDATP_ATF2P), TIME, ATF2timepoint);
		    DoseResponse05(m) := GetFirstValue(STATUS, SimName(m), Top.main.X(report_NoInh_MK2altersp38kc_ATF2P), TIME, ATF2timepoint);
		    DoseResponse06(m) := GetFirstValue(STATUS, SimName(m), Top.main.X(report_NoInh_SubstrateInhibition_ATF2P), TIME, ATF2timepoint);
		    DoseResponse07(m) := GetFirstValue(STATUS, SimName(m), Top.main.X(report_NoInh_pMK2bindsATF2_ATF2P), TIME, ATF2timepoint);
		    DoseResponse08(m) := GetFirstValue(STATUS, SimName(m), Top.main.X(report_NonSSI_ATPcomp_ATF2P), TIME, ATF2timepoint);
		    DoseResponse09(m) := GetFirstValue(STATUS, SimName(m), Top.main.X(report_NonSSI_Noncomp_ATF2P), TIME, ATF2timepoint);
		    DoseResponse10(m) := GetFirstValue(STATUS, SimName(m), Top.main.X(report_SSI_ATPcomp_ATF2P), TIME, ATF2timepoint);
		    DoseResponse11(m) := GetFirstValue(STATUS, SimName(m), Top.main.X(report_SSI_Noncomp_ATF2P), TIME, ATF2timepoint);
		    DoseResponse12(m) := GetFirstValue(STATUS, SimName(m), Top.main.X(report_post_NonSSI_ATPcomp_ATF2P), TIME, ATF2timepoint);
		    DoseResponse13(m) := GetFirstValue(STATUS, SimName(m), Top.main.X(report_post_SSI_ATPcomp_ATF2P), TIME, ATF2timepoint);
		    
		    DoseResponse21(m) := GetFirstValue(STATUS, SimName(m), Top.main.X(report_NoInh_MK2P), TIME, MK2timepoint);
		    DoseResponse22(m) := GetFirstValue(STATUS, SimName(m), Top.main.X(report_NoInh_ATPdepletion_MK2P), TIME, MK2timepoint);
		    DoseResponse23(m) := GetFirstValue(STATUS, SimName(m), Top.main.X(report_NoInh_MK2altersp38KDATF2_MK2P), TIME, MK2timepoint);
		    DoseResponse24(m) := GetFirstValue(STATUS, SimName(m), Top.main.X(report_NoInh_MK2altersp38KDATP_MK2P), TIME, MK2timepoint);
		    DoseResponse25(m) := GetFirstValue(STATUS, SimName(m), Top.main.X(report_NoInh_MK2altersp38kc_MK2P), TIME, MK2timepoint);
		    DoseResponse26(m) := GetFirstValue(STATUS, SimName(m), Top.main.X(report_NoInh_SubstrateInhibition_MK2P), TIME, MK2timepoint);
		    DoseResponse27(m) := GetFirstValue(STATUS, SimName(m), Top.main.X(report_NoInh_pMK2bindsATF2_MK2P), TIME, MK2timepoint);
		    DoseResponse28(m) := GetFirstValue(STATUS, SimName(m), Top.main.X(report_NonSSI_ATPcomp_MK2P), TIME, MK2timepoint);
		    DoseResponse29(m) := GetFirstValue(STATUS, SimName(m), Top.main.X(report_NonSSI_Noncomp_MK2P), TIME, MK2timepoint);
		    DoseResponse30(m) := GetFirstValue(STATUS, SimName(m), Top.main.X(report_SSI_ATPcomp_MK2P), TIME, MK2timepoint);
		    DoseResponse31(m) := GetFirstValue(STATUS, SimName(m), Top.main.X(report_SSI_Noncomp_MK2P), TIME, MK2timepoint);
		    DoseResponse32(m) := GetFirstValue(STATUS, SimName(m), Top.main.X(report_post_NonSSI_ATPcomp_MK2P), TIME, MK2timepoint);
		    DoseResponse33(m) := GetFirstValue(STATUS, SimName(m), Top.main.X(report_post_SSI_ATPcomp_MK2P), TIME, MK2timepoint);
        
        m := m+1;
    END
    
    # MK2 only: ..............................................
    # Rxn conditions:
    Top.main.P(ATF2_NonSSI_ATPCompetitive_MK2changesp38_0) := 0 ;
    Top.main.P(ATF2_SSI_ATPCompetitive_MK2changesp38_0) := 0 ;
    Top.main.P(ATF2_NoInhibitor_ATPdepletion_0) := 0 ;
    Top.main.P(ATF2_NoInhibitor_MK2changesp38kc_0) := 0 ;
    Top.main.P(ATF2_NonSSI_NonCompetitive_0) := 0 ;
    Top.main.P(ATF2_SSI_ATPCompetitive_0)   := 0 ;
    Top.main.P(ATF2_NonSSI_ATPCompetitive_0) := 0 ;
    Top.main.P(ATF2_SSI_NonCompetitive_0)   := 0 ;
    Top.main.P(ATF2_NoInhibitor_MK2changesp38KDATP_0) := 0 ;
    Top.main.P(ATF2_NoInhibitor_0)          := 0 ;
    Top.main.P(ATF2_NoInhibitor_SubstrateInhibition_0) := 0 ;
    Top.main.P(ATF2_NoInhibitor_phosphoMK2bindsATF2_0) := 0 ;
    Top.main.P(ATF2_NoInhibitor_MK2changesp38KDATF2_0) := 0 ;
    
    Top.main.P(ATP_NonSSI_ATPCompetitive_MK2changesp38_0) := ATP_IC ;
    Top.main.P(ATP_SSI_ATPCompetitive_MK2changesp38_0) := ATP_IC ;
    Top.main.P(ATP_NoInhibitor_ATPdepletion_0) := ATP_IC ;
    Top.main.P(ATP_NoInhibitor_MK2changesp38kc_0) := ATP_IC ;
    Top.main.P(ATP_NonSSI_NonCompetitive_0) := ATP_IC ;
    Top.main.P(ATP_SSI_ATPCompetitive_0)    := ATP_IC ;
    Top.main.P(ATP_NonSSI_ATPCompetitive_0) := ATP_IC ;
    Top.main.P(ATP_SSI_NonCompetitive_0)    := ATP_IC ;
    Top.main.P(ATP_NoInhibitor_MK2changesp38KDATP_0) := ATP_IC ;
    Top.main.P(ATP_NoInhibitor_0)           := ATP_IC ;
    Top.main.P(ATP_NoInhibitor_SubstrateInhibition_0) := ATP_IC ;
    Top.main.P(ATP_NoInhibitor_phosphoMK2bindsATF2_0) := ATP_IC ;
    Top.main.P(ATP_NoInhibitor_MK2changesp38KDATF2_0) := ATP_IC ;
    
    Top.main.P(MK2_NonSSI_ATPCompetitive_MK2changesp38_0) := MK2_IC ;
    Top.main.P(MK2_SSI_ATPCompetitive_MK2changesp38_0) := MK2_IC ;
    Top.main.P(MK2_NoInhibitor_ATPdepletion_0) := MK2_IC ;
    Top.main.P(MK2_NoInhibitor_MK2changesp38kc_0) := MK2_IC ;
    Top.main.P(MK2_NonSSI_NonCompetitive_0) := MK2_IC ;
    Top.main.P(MK2_SSI_ATPCompetitive_0)    := MK2_IC ;
    Top.main.P(MK2_NonSSI_ATPCompetitive_0) := MK2_IC ;
    Top.main.P(MK2_SSI_NonCompetitive_0)    := MK2_IC ;
    Top.main.P(MK2_NoInhibitor_MK2changesp38KDATP_0) := MK2_IC ;
    Top.main.P(MK2_NoInhibitor_0)           := MK2_IC ;
    Top.main.P(MK2_NoInhibitor_SubstrateInhibition_0) := MK2_IC ;
    Top.main.P(MK2_NoInhibitor_phosphoMK2bindsATF2_0) := MK2_IC ;
    Top.main.P(MK2_NoInhibitor_MK2changesp38KDATF2_0) := MK2_IC ;
    
    m := 1;
    WHILE (m <= steps) DO
        SimName(m+steps) := "SimMK2only_"+STR(m) ;
        Top.main.P(active_p38_NonSSI_ATPCompetitive_MK2changesp38_0) := p38max*(1-Inh(m)/(Inh(m)+KDI)) ;
	    Top.main.P(active_p38_SSI_ATPCompetitive_MK2changesp38_0) := p38max*(1-Inh(m)/(Inh(m)+KDI)) ;
	    Top.main.P(active_p38_NoInhibitor_ATPdepletion_0) := p38max*(1-Inh(m)/(Inh(m)+KDI)) ;
	    Top.main.P(active_p38_NoInhibitor_MK2changesp38kc_0) := p38max*(1-Inh(m)/(Inh(m)+KDI)) ;
	    Top.main.P(active_p38_NonSSI_NonCompetitive_0) := p38max*(1-Inh(m)/(Inh(m)+KDI)) ;
	    Top.main.P(active_p38_SSI_ATPCompetitive_0) := p38max*(1-Inh(m)/(Inh(m)+KDI)) ;
	    Top.main.P(active_p38_NonSSI_ATPCompetitive_0) := p38max*(1-Inh(m)/(Inh(m)+KDI)) ;
	    Top.main.P(active_p38_SSI_NonCompetitive_0) := p38max*(1-Inh(m)/(Inh(m)+KDI)) ;
	    Top.main.P(active_p38_NoInhibitor_MK2changesp38KDATP_0) := p38max*(1-Inh(m)/(Inh(m)+KDI)) ;
	    Top.main.P(active_p38_NoInhibitor_0)    := p38max*(1-Inh(m)/(Inh(m)+KDI)) ;
	    Top.main.P(active_p38_NoInhibitor_SubstrateInhibition_0) := p38max*(1-Inh(m)/(Inh(m)+KDI)) ;
	    Top.main.P(active_p38_NoInhibitor_phosphoMK2bindsATF2_0) := p38max*(1-Inh(m)/(Inh(m)+KDI)) ;
	    Top.main.P(active_p38_NoInhibitor_MK2changesp38KDATF2_0) := p38max*(1-Inh(m)/(Inh(m)+KDI)) ;

        IF (m = 1) THEN
            WRITE "ATF2: ", Top.main.P(ATF2_NoInhibitor_0) , "; MK2: ", Top.main.P(MK2_NoInhibitor_0) END
        END
        WRITE "Solving model ... MK2 only ... [I] = ", Str(Inh(m)), " nM" END
        SOLVE ModelName
        		
        MOVE ModelName TO SimName(m+steps)
        
        DoseResponse01(m+steps) := GetFirstValue(STATUS, SimName(m+steps), Top.main.X(report_NoInh_ATF2P), TIME, ATF2timepoint);
	    DoseResponse02(m+steps) := GetFirstValue(STATUS, SimName(m+steps), Top.main.X(report_NoInh_ATPdepletion_ATF2P), TIME, ATF2timepoint);
	    DoseResponse03(m+steps) := GetFirstValue(STATUS, SimName(m+steps), Top.main.X(report_NoInh_MK2altersp38KDATF2_ATF2P), TIME, ATF2timepoint);
	    DoseResponse04(m+steps) := GetFirstValue(STATUS, SimName(m+steps), Top.main.X(report_NoInh_MK2altersp38KDATP_ATF2P), TIME, ATF2timepoint);
	    DoseResponse05(m+steps) := GetFirstValue(STATUS, SimName(m+steps), Top.main.X(report_NoInh_MK2altersp38kc_ATF2P), TIME, ATF2timepoint);
	    DoseResponse06(m+steps) := GetFirstValue(STATUS, SimName(m+steps), Top.main.X(report_NoInh_SubstrateInhibition_ATF2P), TIME, ATF2timepoint);
	    DoseResponse07(m+steps) := GetFirstValue(STATUS, SimName(m+steps), Top.main.X(report_NoInh_pMK2bindsATF2_ATF2P), TIME, ATF2timepoint);
	    DoseResponse08(m+steps) := GetFirstValue(STATUS, SimName(m+steps), Top.main.X(report_NonSSI_ATPcomp_ATF2P), TIME, ATF2timepoint);
	    DoseResponse09(m+steps) := GetFirstValue(STATUS, SimName(m+steps), Top.main.X(report_NonSSI_Noncomp_ATF2P), TIME, ATF2timepoint);
	    DoseResponse10(m+steps) := GetFirstValue(STATUS, SimName(m+steps), Top.main.X(report_SSI_ATPcomp_ATF2P), TIME, ATF2timepoint);
	    DoseResponse11(m+steps) := GetFirstValue(STATUS, SimName(m+steps), Top.main.X(report_SSI_Noncomp_ATF2P), TIME, ATF2timepoint);
	    DoseResponse12(m+steps) := GetFirstValue(STATUS, SimName(m+steps), Top.main.X(report_post_NonSSI_ATPcomp_ATF2P), TIME, ATF2timepoint);
	    DoseResponse13(m+steps) := GetFirstValue(STATUS, SimName(m+steps), Top.main.X(report_post_SSI_ATPcomp_ATF2P), TIME, ATF2timepoint);
	    
	    DoseResponse21(m+steps) := GetFirstValue(STATUS, SimName(m+steps), Top.main.X(report_NoInh_MK2P), TIME, MK2timepoint);
	    DoseResponse22(m+steps) := GetFirstValue(STATUS, SimName(m+steps), Top.main.X(report_NoInh_ATPdepletion_MK2P), TIME, MK2timepoint);
	    DoseResponse23(m+steps) := GetFirstValue(STATUS, SimName(m+steps), Top.main.X(report_NoInh_MK2altersp38KDATF2_MK2P), TIME, MK2timepoint);
	    DoseResponse24(m+steps) := GetFirstValue(STATUS, SimName(m+steps), Top.main.X(report_NoInh_MK2altersp38KDATP_MK2P), TIME, MK2timepoint);
	    DoseResponse25(m+steps) := GetFirstValue(STATUS, SimName(m+steps), Top.main.X(report_NoInh_MK2altersp38kc_MK2P), TIME, MK2timepoint);
	    DoseResponse26(m+steps) := GetFirstValue(STATUS, SimName(m+steps), Top.main.X(report_NoInh_SubstrateInhibition_MK2P), TIME, MK2timepoint);
	    DoseResponse27(m+steps) := GetFirstValue(STATUS, SimName(m+steps), Top.main.X(report_NoInh_pMK2bindsATF2_MK2P), TIME, MK2timepoint);
	    DoseResponse28(m+steps) := GetFirstValue(STATUS, SimName(m+steps), Top.main.X(report_NonSSI_ATPcomp_MK2P), TIME, MK2timepoint);
	    DoseResponse29(m+steps) := GetFirstValue(STATUS, SimName(m+steps), Top.main.X(report_NonSSI_Noncomp_MK2P), TIME, MK2timepoint);
	    DoseResponse30(m+steps) := GetFirstValue(STATUS, SimName(m+steps), Top.main.X(report_SSI_ATPcomp_MK2P), TIME, MK2timepoint);
	    DoseResponse31(m+steps) := GetFirstValue(STATUS, SimName(m+steps), Top.main.X(report_SSI_Noncomp_MK2P), TIME, MK2timepoint);
	    DoseResponse32(m+steps) := GetFirstValue(STATUS, SimName(m+steps), Top.main.X(report_post_NonSSI_ATPcomp_MK2P), TIME, MK2timepoint);
	    DoseResponse33(m+steps) := GetFirstValue(STATUS, SimName(m+steps), Top.main.X(report_post_SSI_ATPcomp_MK2P), TIME, MK2timepoint);
        m := m+1;
    END
    
    # ATF2 + MK2: ..............................................
    # Rxn conditions:
    Top.main.P(ATF2_NonSSI_ATPCompetitive_MK2changesp38_0) := ATF2_IC ;
    Top.main.P(ATF2_SSI_ATPCompetitive_MK2changesp38_0) := ATF2_IC ;
    Top.main.P(ATF2_NoInhibitor_ATPdepletion_0) := ATF2_IC ;
    Top.main.P(ATF2_NoInhibitor_MK2changesp38kc_0) := ATF2_IC ;
    Top.main.P(ATF2_NonSSI_NonCompetitive_0) := ATF2_IC ;
    Top.main.P(ATF2_SSI_ATPCompetitive_0)   := ATF2_IC ;
    Top.main.P(ATF2_NonSSI_ATPCompetitive_0) := ATF2_IC ;
    Top.main.P(ATF2_SSI_NonCompetitive_0)   := ATF2_IC ;
    Top.main.P(ATF2_NoInhibitor_MK2changesp38KDATP_0) := ATF2_IC ;
    Top.main.P(ATF2_NoInhibitor_0)          := ATF2_IC ;
    Top.main.P(ATF2_NoInhibitor_SubstrateInhibition_0) := ATF2_IC ;
    Top.main.P(ATF2_NoInhibitor_phosphoMK2bindsATF2_0) := ATF2_IC ;
    Top.main.P(ATF2_NoInhibitor_MK2changesp38KDATF2_0) := ATF2_IC ;
    
    Top.main.P(ATP_NonSSI_ATPCompetitive_MK2changesp38_0) := ATP_IC ;
    Top.main.P(ATP_SSI_ATPCompetitive_MK2changesp38_0) := ATP_IC ;
    Top.main.P(ATP_NoInhibitor_ATPdepletion_0) := ATP_IC ;
    Top.main.P(ATP_NoInhibitor_MK2changesp38kc_0) := ATP_IC ;
    Top.main.P(ATP_NonSSI_NonCompetitive_0) := ATP_IC ;
    Top.main.P(ATP_SSI_ATPCompetitive_0)    := ATP_IC ;
    Top.main.P(ATP_NonSSI_ATPCompetitive_0) := ATP_IC ;
    Top.main.P(ATP_SSI_NonCompetitive_0)    := ATP_IC ;
    Top.main.P(ATP_NoInhibitor_MK2changesp38KDATP_0) := ATP_IC ;
    Top.main.P(ATP_NoInhibitor_0)           := ATP_IC ;
    Top.main.P(ATP_NoInhibitor_SubstrateInhibition_0) := ATP_IC ;
    Top.main.P(ATP_NoInhibitor_phosphoMK2bindsATF2_0) := ATP_IC ;
    Top.main.P(ATP_NoInhibitor_MK2changesp38KDATF2_0) := ATP_IC ;
    
    Top.main.P(MK2_NonSSI_ATPCompetitive_MK2changesp38_0) := MK2_IC ;
    Top.main.P(MK2_SSI_ATPCompetitive_MK2changesp38_0) := MK2_IC ;
    Top.main.P(MK2_NoInhibitor_ATPdepletion_0) := MK2_IC ;
    Top.main.P(MK2_NoInhibitor_MK2changesp38kc_0) := MK2_IC ;
    Top.main.P(MK2_NonSSI_NonCompetitive_0) := MK2_IC ;
    Top.main.P(MK2_SSI_ATPCompetitive_0)    := MK2_IC ;
    Top.main.P(MK2_NonSSI_ATPCompetitive_0) := MK2_IC ;
    Top.main.P(MK2_SSI_NonCompetitive_0)    := MK2_IC ;
    Top.main.P(MK2_NoInhibitor_MK2changesp38KDATP_0) := MK2_IC ;
    Top.main.P(MK2_NoInhibitor_0)           := MK2_IC ;
    Top.main.P(MK2_NoInhibitor_SubstrateInhibition_0) := MK2_IC ;
    Top.main.P(MK2_NoInhibitor_phosphoMK2bindsATF2_0) := MK2_IC ;
    Top.main.P(MK2_NoInhibitor_MK2changesp38KDATF2_0) := MK2_IC ;
    
    m := 1;
    WHILE (m <= steps) DO
        SimName(m+2*steps) := "SimATF2andMK2_"+STR(m) ;
        Top.main.P(active_p38_NonSSI_ATPCompetitive_MK2changesp38_0) := p38max*(1-Inh(m)/(Inh(m)+KDI)) ;
	    Top.main.P(active_p38_SSI_ATPCompetitive_MK2changesp38_0) := p38max*(1-Inh(m)/(Inh(m)+KDI)) ;
	    Top.main.P(active_p38_NoInhibitor_ATPdepletion_0) := p38max*(1-Inh(m)/(Inh(m)+KDI)) ;
	    Top.main.P(active_p38_NoInhibitor_MK2changesp38kc_0) := p38max*(1-Inh(m)/(Inh(m)+KDI)) ;
	    Top.main.P(active_p38_NonSSI_NonCompetitive_0) := p38max*(1-Inh(m)/(Inh(m)+KDI)) ;
	    Top.main.P(active_p38_SSI_ATPCompetitive_0) := p38max*(1-Inh(m)/(Inh(m)+KDI)) ;
	    Top.main.P(active_p38_NonSSI_ATPCompetitive_0) := p38max*(1-Inh(m)/(Inh(m)+KDI)) ;
	    Top.main.P(active_p38_SSI_NonCompetitive_0) := p38max*(1-Inh(m)/(Inh(m)+KDI)) ;
	    Top.main.P(active_p38_NoInhibitor_MK2changesp38KDATP_0) := p38max*(1-Inh(m)/(Inh(m)+KDI)) ;
	    Top.main.P(active_p38_NoInhibitor_0)    := p38max*(1-Inh(m)/(Inh(m)+KDI)) ;
	    Top.main.P(active_p38_NoInhibitor_SubstrateInhibition_0) := p38max*(1-Inh(m)/(Inh(m)+KDI)) ;
	    Top.main.P(active_p38_NoInhibitor_phosphoMK2bindsATF2_0) := p38max*(1-Inh(m)/(Inh(m)+KDI)) ;
	    Top.main.P(active_p38_NoInhibitor_MK2changesp38KDATF2_0) := p38max*(1-Inh(m)/(Inh(m)+KDI)) ;

        IF (m = 1) THEN
            WRITE "ATF2: ", Top.main.P(ATF2_NoInhibitor_0) , "; MK2: ", Top.main.P(MK2_NoInhibitor_0) END
        END
        WRITE "Solving model ... ATF2 and MK2 ... [I] = ", Str(Inh(m)), " nM" END
        SOLVE ModelName
        		
        MOVE ModelName TO SimName(m+2*steps)
        
        DoseResponse01(m+2*steps) := GetFirstValue(STATUS, SimName(m+2*steps), Top.main.X(report_NoInh_ATF2P), TIME, ATF2timepoint);
	    DoseResponse02(m+2*steps) := GetFirstValue(STATUS, SimName(m+2*steps), Top.main.X(report_NoInh_ATPdepletion_ATF2P), TIME, ATF2timepoint);
	    DoseResponse03(m+2*steps) := GetFirstValue(STATUS, SimName(m+2*steps), Top.main.X(report_NoInh_MK2altersp38KDATF2_ATF2P), TIME, ATF2timepoint);
	    DoseResponse04(m+2*steps) := GetFirstValue(STATUS, SimName(m+2*steps), Top.main.X(report_NoInh_MK2altersp38KDATP_ATF2P), TIME, ATF2timepoint);
	    DoseResponse05(m+2*steps) := GetFirstValue(STATUS, SimName(m+2*steps), Top.main.X(report_NoInh_MK2altersp38kc_ATF2P), TIME, ATF2timepoint);
	    DoseResponse06(m+2*steps) := GetFirstValue(STATUS, SimName(m+2*steps), Top.main.X(report_NoInh_SubstrateInhibition_ATF2P), TIME, ATF2timepoint);
	    DoseResponse07(m+2*steps) := GetFirstValue(STATUS, SimName(m+2*steps), Top.main.X(report_NoInh_pMK2bindsATF2_ATF2P), TIME, ATF2timepoint);
	    DoseResponse08(m+2*steps) := GetFirstValue(STATUS, SimName(m+2*steps), Top.main.X(report_NonSSI_ATPcomp_ATF2P), TIME, ATF2timepoint);
	    DoseResponse09(m+2*steps) := GetFirstValue(STATUS, SimName(m+2*steps), Top.main.X(report_NonSSI_Noncomp_ATF2P), TIME, ATF2timepoint);
	    DoseResponse10(m+2*steps) := GetFirstValue(STATUS, SimName(m+2*steps), Top.main.X(report_SSI_ATPcomp_ATF2P), TIME, ATF2timepoint);
	    DoseResponse11(m+2*steps) := GetFirstValue(STATUS, SimName(m+2*steps), Top.main.X(report_SSI_Noncomp_ATF2P), TIME, ATF2timepoint);
	    DoseResponse12(m+2*steps) := GetFirstValue(STATUS, SimName(m+2*steps), Top.main.X(report_post_NonSSI_ATPcomp_ATF2P), TIME, ATF2timepoint);
	    DoseResponse13(m+2*steps) := GetFirstValue(STATUS, SimName(m+2*steps), Top.main.X(report_post_SSI_ATPcomp_ATF2P), TIME, ATF2timepoint);
	    
	    DoseResponse21(m+2*steps) := GetFirstValue(STATUS, SimName(m+2*steps), Top.main.X(report_NoInh_MK2P), TIME, MK2timepoint);
	    DoseResponse22(m+2*steps) := GetFirstValue(STATUS, SimName(m+2*steps), Top.main.X(report_NoInh_ATPdepletion_MK2P), TIME, MK2timepoint);
	    DoseResponse23(m+2*steps) := GetFirstValue(STATUS, SimName(m+2*steps), Top.main.X(report_NoInh_MK2altersp38KDATF2_MK2P), TIME, MK2timepoint);
	    DoseResponse24(m+2*steps) := GetFirstValue(STATUS, SimName(m+2*steps), Top.main.X(report_NoInh_MK2altersp38KDATP_MK2P), TIME, MK2timepoint);
	    DoseResponse25(m+2*steps) := GetFirstValue(STATUS, SimName(m+2*steps), Top.main.X(report_NoInh_MK2altersp38kc_MK2P), TIME, MK2timepoint);
	    DoseResponse26(m+2*steps) := GetFirstValue(STATUS, SimName(m+2*steps), Top.main.X(report_NoInh_SubstrateInhibition_MK2P), TIME, MK2timepoint);
	    DoseResponse27(m+2*steps) := GetFirstValue(STATUS, SimName(m+2*steps), Top.main.X(report_NoInh_pMK2bindsATF2_MK2P), TIME, MK2timepoint);
	    DoseResponse28(m+2*steps) := GetFirstValue(STATUS, SimName(m+2*steps), Top.main.X(report_NonSSI_ATPcomp_MK2P), TIME, MK2timepoint);
	    DoseResponse29(m+2*steps) := GetFirstValue(STATUS, SimName(m+2*steps), Top.main.X(report_NonSSI_Noncomp_MK2P), TIME, MK2timepoint);
	    DoseResponse30(m+2*steps) := GetFirstValue(STATUS, SimName(m+2*steps), Top.main.X(report_SSI_ATPcomp_MK2P), TIME, MK2timepoint);
	    DoseResponse31(m+2*steps) := GetFirstValue(STATUS, SimName(m+2*steps), Top.main.X(report_SSI_Noncomp_MK2P), TIME, MK2timepoint);
	    DoseResponse32(m+2*steps) := GetFirstValue(STATUS, SimName(m+2*steps), Top.main.X(report_post_NonSSI_ATPcomp_MK2P), TIME, MK2timepoint);
	    DoseResponse33(m+2*steps) := GetFirstValue(STATUS, SimName(m+2*steps), Top.main.X(report_post_SSI_ATPcomp_MK2P), TIME, MK2timepoint);
	    
        m := m+1;
    END
    
    
    # WRITE Dose Reponse data to a file ...
	
	WRITE "Writing output files: ", OutputFileName1, " & ", OutputFileName2 END
	WRITE "" END
	
    FDIR path 
    FOPEN (file=OutputFileName1,id=OutputFileID1,ftype="out") 
    FOPEN (file=OutputFileName2,id=OutputFileID2,ftype="out")

    # WRITE FILE HEADER:
    FWRITE (id=OutputFileID1,fmt="Phospho-ATF2\nt = %g sec\nf = %g\n\n,[Inh],No Inh,No Inh ATP Depletion,No Inh KDATF2,No Inh KDATP,No Inh kc,No Inh Subs Inh,No Inh pMK2bindsATF2,Non-SSI ATPComp,Non-SSI NonComp,SSI ATPComp,SSI NonComp,post NonSSI ATPComp,post SSI ATPComp\n") ATF2timepoint, Top.main.P(P_f) END
    FWRITE (id=OutputFileID2,fmt= "Phospho-MK2\nt = %g sec\nf = %g\n\n,[Inh],No Inh,No Inh ATP Depletion,No Inh KDATF2,No Inh KDATP,No Inh kc,No Inh Subs Inh,No Inh pMK2bindsATF2,Non-SSI ATPComp,Non-SSI NonComp,SSI ATPComp,SSI NonComp,post NonSSI ATPComp,post SSI ATPComp\n") MK2timepoint, Top.main.P(P_f) END

    m := 1;
    index := 1;
    WHILE (m <= 3*steps) DO
        
        IF (m MOD steps = 1) THEN
            index := 1;            
        END
        
        IF m = 1 THEN
	        FWRITE (id=OutputFileID1,fmt="ATF2 only%s") "" END
	        FWRITE (id=OutputFileID2,fmt="ATF2 only%s") "" END
        END
        IF m = steps+1 THEN
        	FWRITE (id=OutputFileID1,fmt="MK2 only%s") "" END
	        FWRITE (id=OutputFileID2,fmt="MK2 only%s") "" END
        END
        IF m = 2*steps+1 THEN
        	FWRITE (id=OutputFileID1,fmt="ATF2+MK2%s") "" END
	        FWRITE (id=OutputFileID2,fmt="ATF2+MK2%s") "" END
        END

        FWRITE (id=OutputFileID1,fmt=",%g,") Inh(index) END
        FWRITE (id=OutputFileID2,fmt=",%g,") Inh(index) END
        
        FWRITE (id=OutputFileID1,fmt="%g,") DoseResponse01(m) END
        FWRITE (id=OutputFileID1,fmt="%g,") DoseResponse02(m) END
        FWRITE (id=OutputFileID1,fmt="%g,") DoseResponse03(m) END
        FWRITE (id=OutputFileID1,fmt="%g,") DoseResponse04(m) END
        FWRITE (id=OutputFileID1,fmt="%g,") DoseResponse05(m) END
        FWRITE (id=OutputFileID1,fmt="%g,") DoseResponse06(m) END
        FWRITE (id=OutputFileID1,fmt="%g,") DoseResponse07(m) END
        FWRITE (id=OutputFileID1,fmt="%g,") DoseResponse08(m) END
        FWRITE (id=OutputFileID1,fmt="%g,") DoseResponse09(m) END
        FWRITE (id=OutputFileID1,fmt="%g,") DoseResponse10(m) END
        FWRITE (id=OutputFileID1,fmt="%g,") DoseResponse11(m) END
        FWRITE (id=OutputFileID1,fmt="%g,") DoseResponse12(m) END
        FWRITE (id=OutputFileID1,fmt="%g\n") DoseResponse13(m) END	        

        FWRITE (id=OutputFileID2,fmt="%g,") DoseResponse21(m) END
        FWRITE (id=OutputFileID2,fmt="%g,") DoseResponse22(m) END
        FWRITE (id=OutputFileID2,fmt="%g,") DoseResponse23(m) END
        FWRITE (id=OutputFileID2,fmt="%g,") DoseResponse24(m) END
        FWRITE (id=OutputFileID2,fmt="%g,") DoseResponse25(m) END
        FWRITE (id=OutputFileID2,fmt="%g,") DoseResponse26(m) END
        FWRITE (id=OutputFileID2,fmt="%g,") DoseResponse27(m) END
        FWRITE (id=OutputFileID2,fmt="%g,") DoseResponse28(m) END
        FWRITE (id=OutputFileID2,fmt="%g,") DoseResponse29(m) END
        FWRITE (id=OutputFileID2,fmt="%g,") DoseResponse30(m) END
        FWRITE (id=OutputFileID2,fmt="%g,") DoseResponse31(m) END
        FWRITE (id=OutputFileID2,fmt="%g,") DoseResponse32(m) END
        FWRITE (id=OutputFileID2,fmt="%g\n") DoseResponse33(m) END

        m := m+1;
        index := index+1;
    END # while m
    FCLOSE(id=OutputFileID1)
    FCLOSE(id=OutputFileID2)
    
    
END # SCRIPT VirtualCompoundDoseResponse
#####################################################################################

SCRIPT TimeCourseSimulation
PARAMETER
	ATF2_IC, MK2_IC, p38_IC, ATP_IC AS REAL DEFAULT 0
	ModelName AS STRING DEFAULT ""

SET
	ModelName := "Sim";
	ATF2_IC := 100;
	MK2_IC := 10;
	ATP_IC := 50000;
	p38_IC := 0.5;

RUN
	
	INSTANTIATE ModelName
	# Change individual parameters here .....
	
	# ATF2 only:
	Top.main.P(ATF2_NonSSI_ATPCompetitive_MK2changesp38_0) := ATF2_IC ;
    Top.main.P(ATF2_SSI_ATPCompetitive_MK2changesp38_0) := ATF2_IC ;
    Top.main.P(ATF2_NoInhibitor_ATPdepletion_0) := ATF2_IC ;
    Top.main.P(ATF2_NoInhibitor_MK2changesp38kc_0) := ATF2_IC ;
    Top.main.P(ATF2_NonSSI_NonCompetitive_0) := ATF2_IC ;
    Top.main.P(ATF2_SSI_ATPCompetitive_0)   := ATF2_IC ;
    Top.main.P(ATF2_NonSSI_ATPCompetitive_0) := ATF2_IC ;
    Top.main.P(ATF2_SSI_NonCompetitive_0)   := ATF2_IC ;
    Top.main.P(ATF2_NoInhibitor_MK2changesp38KDATP_0) := ATF2_IC ;
    Top.main.P(ATF2_NoInhibitor_0)          := ATF2_IC ;
    Top.main.P(ATF2_NoInhibitor_SubstrateInhibition_0) := ATF2_IC ;
    Top.main.P(ATF2_NoInhibitor_phosphoMK2bindsATF2_0) := ATF2_IC ;
    Top.main.P(ATF2_NoInhibitor_MK2changesp38KDATF2_0) := ATF2_IC ;
    
    Top.main.P(ATP_NonSSI_ATPCompetitive_MK2changesp38_0) := ATP_IC ;
    Top.main.P(ATP_SSI_ATPCompetitive_MK2changesp38_0) := ATP_IC ;
    Top.main.P(ATP_NoInhibitor_ATPdepletion_0) := ATP_IC ;
    Top.main.P(ATP_NoInhibitor_MK2changesp38kc_0) := ATP_IC ;
    Top.main.P(ATP_NonSSI_NonCompetitive_0) := ATP_IC ;
    Top.main.P(ATP_SSI_ATPCompetitive_0)    := ATP_IC ;
    Top.main.P(ATP_NonSSI_ATPCompetitive_0) := ATP_IC ;
    Top.main.P(ATP_SSI_NonCompetitive_0)    := ATP_IC ;
    Top.main.P(ATP_NoInhibitor_MK2changesp38KDATP_0) := ATP_IC ;
    Top.main.P(ATP_NoInhibitor_0)           := ATP_IC ;
    Top.main.P(ATP_NoInhibitor_SubstrateInhibition_0) := ATP_IC ;
    Top.main.P(ATP_NoInhibitor_phosphoMK2bindsATF2_0) := ATP_IC ;
    Top.main.P(ATP_NoInhibitor_MK2changesp38KDATF2_0) := ATP_IC ;
    
    Top.main.P(MK2_NonSSI_ATPCompetitive_MK2changesp38_0) := 0 ;
    Top.main.P(MK2_SSI_ATPCompetitive_MK2changesp38_0) := 0 ;
    Top.main.P(MK2_NoInhibitor_ATPdepletion_0) := 0 ;
    Top.main.P(MK2_NoInhibitor_MK2changesp38kc_0) := 0 ;
[truncated: 21,906 more chars]
