# Supplementary material for: Two additive mechanisms impair the differentiation of 'substrate-selective' p38 inhibitors from classical p38 inhibitors in vitro
Source: BMC Syst Biol. 2010 Mar 15;4:23. doi: 10.1186/1752-0509-4-23 (PMC2850882; doi:10.1186/1752-0509-4-23)
Supplement: Additional file 5 — SSImodel_expanded. Supplementary model - expanded substrate-selective inhibitor model including multiple phosphorylation sites (used for supplementary figures). This model is in MATLAB SimBiology (R2009a) format. [file 1752-0509-4-23-S5.ZIP]

Archive with 5 entries (5 files):
- simbiodata.mat
- manifest.proj
- sbiotp230628.xml
- sbiotp581589.mat
- sbiotp230629.view
