# Supplementary material for: Two additive mechanisms impair the differentiation of 'substrate-selective' p38 inhibitors from classical p38 inhibitors in vitro
Source: BMC Syst Biol. 2010 Mar 15;4:23. doi: 10.1186/1752-0509-4-23 (PMC2850882; doi:10.1186/1752-0509-4-23)
Supplement: Additional file 5 — SSImodel_expanded. Supplementary model - expanded substrate-selective inhibitor model including multiple phosphorylation sites (used for supplementary figures). This model is in MATLAB SimBiology (R2009a) format. [file 1752-0509-4-23-S5.ZIP › sbiotp230628.xml]

<?xml version="1.0" encoding="utf-8"?>
<Project>
   <Project Version="3.0">
      <ProjectModels>
         <Model Active="true" FileName="C:\DOCUME~1\HendrB\LOCALS~1\Temp\sbiotp581589.mat" UUID="Model" ViewFile="C:\DOCUME~1\HendrB\LOCALS~1\Temp\sbiotp230629.view">
            <Tasks>
               <Task Category="Simulation" Count="1" Name="Simulation" SaveName="Simulation" TaskName="task0">
                  <Export ExportAsSeparate="true" ExportAsStruct="false" FileName="untitled.mat" SaveToDisk="false" SaveToWorkspace="true" StructVariableName="s">
                     <Row Selected="true" Text="t" Type="0"/>
                     <Row Selected="true" Text="x" Type="1"/>
                     <Row Selected="true" Text="names" Type="2"/>
                     <Row Selected="true" Text="obj" Type="5"/>
                     <Row FieldName="DataObject" Label="Data object" Selected="true" Text="tobj" Type="7" VarName="tobj"/>
                  </Export>
                  <Plot>
                     <Plots>
                        <Settings Active="false" Location="0" Name="Time">
                           <Argument Name="tobj" Value="{Simulation Results}"/>
                           <Argument Name="y" Value="{unnamed.ATF2P, unnamed.MK2P, unnamed.[p38-MK2P], unnamed.MK2PP, unnamed.[p38-MK2P-Inh], unnamed.[p38-ATF2P], unnamed.ATF2PP, unnamed.MK2PPP, unnamed.[p38-MK2PP], unnamed.[p38-ATF2P-Inh], unnamed.[p38-MK2PP-Inh]}"/>
                           <Argument Name="plotStyle" Value="{one axes}"/>
                        </Settings>
                     </Plots>
                  </Plot>
                  <Configset ConfigsetName="default"/>
                  <Variants SelectedVariants="{}"/>
                  <Data>
                     <Data DataSourcesToPlot0="Simulation Results" DataSourcesToPlotCount="1" ExternalDataName="" ExternalDataSourceName="" Name="current" ParametersToPlot0="untitled.kf (parameter)" ParametersToPlot1="untitled.krATF2 (parameter)" ParametersToPlot2="untitled.krMK2 (parameter)" ParametersToPlot3="untitled.kfInh (parameter)" ParametersToPlot4="untitled.krInh (parameter)" ParametersToPlot5="untitled.f (parameter)" ParametersToPlot6="untitled.kcATF2 (parameter)" ParametersToPlot7="untitled.kcMK2 (parameter)" ParametersToPlotCount="8" Saved="false" SavedName="" StatesToPlot0="unnamed.p38 (species)" StatesToPlot1="unnamed.ATF2 (species)" StatesToPlot10="unnamed.[p38-Inh] (species)" StatesToPlot11="unnamed.[p38-ATF2-Inh] (species)" StatesToPlot12="unnamed.[p38-MK2-Inh] (species)" StatesToPlot13="unnamed.[p38-MK2P-Inh] (species)" StatesToPlot14="unnamed.[p38-ATF2P] (species)" StatesToPlot15="unnamed.ATF2PP (species)" StatesToPlot16="unnamed.MK2PPP (species)" StatesToPlot17="unnamed.[p38-MK2PP] (species)" StatesToPlot18="unnamed.[p38-ATF2P-Inh] (species)" StatesToPlot19="unnamed.[p38-MK2PP-Inh] (species)" StatesToPlot2="unnamed.ATF2P (species)" StatesToPlot3="unnamed.MK2 (species)" StatesToPlot4="unnamed.[p38-MK2] (species)" StatesToPlot5="unnamed.[p38-ATF2] (species)" StatesToPlot6="unnamed.MK2P (species)" StatesToPlot7="unnamed.[p38-MK2P] (species)" StatesToPlot8="unnamed.MK2PP (species)" StatesToPlot9="unnamed.Inh (species)" StatesToPlotCount="20" ViewingSupported="true">
                        <Plot>
                           <Plots>
                              <Settings Active="false" Location="0" Name="Time">
                                 <Argument Name="tobj" Value="{Simulation Results}"/>
                                 <Argument Name="y" Value="{unnamed.ATF2P, unnamed.MK2P, unnamed.[p38-MK2P], unnamed.MK2PP, unnamed.[p38-MK2P-Inh], unnamed.[p38-ATF2P], unnamed.ATF2PP, unnamed.MK2PPP, unnamed.[p38-MK2PP], unnamed.[p38-ATF2P-Inh], unnamed.[p38-MK2PP-Inh]}"/>
                                 <Argument Name="plotStyle" Value="{one axes}"/>
                              </Settings>
                           </Plots>
                        </Plot>
                        <Notes Notes=""/>
                        <Details ExportTypes="{0,1,2,5}" ExternalDataName="" ExternalDataSourceName="" TaskCode="function data = runsimulation(modelobj)&#xA;&#xA;% Get the active configuration set.&#xA;cs = getconfigset(modelobj, 'default');&#xA;&#xA;% Run simulation.&#xA;data = sbiosimulate(modelobj, cs, []);&#xA;&#xA;" Timestamp="24-Mar-2009 10:03 AM" Type="0" VariantCount="0">
                           <Tables>
                              <Row Properties="{TimeStamp}" TableHeading="Overview" TableType="0" TimeStamp="24-Mar-2009 10:03 AM"/>
                              <Row Properties="{Stop Time, Stop Time Type}" Stop_Time="8200.0" Stop_Time_Type="Simulation Time" TableHeading="Simulation Time" TableType="0"/>
                              <Row Absolute_Tolerance="1.0E-6" Max_Step="[]" Properties="{Solver, Absolute Tolerance, Relative Tolerance, Max Step}" Relative_Tolerance="0.0010" Solver="sundials" TableHeading="Solver Options" TableType="0"/>
                              <Row Default_Species_Dimension="concentration" Dimensional_Analysis="true" Properties="{Dimensional Analysis, Unit Conversion, Default Species Dimension}" TableHeading="Compile Options" TableType="0" Unit_Conversion="false"/>
                              <Row IncludeRowNumbers="true" Name0="unnamed.p38" Name1="unnamed.ATF2" Name10="unnamed.[p38-Inh]" Name11="unnamed.[p38-ATF2-Inh]" Name12="unnamed.[p38-MK2-Inh]" Name13="unnamed.[p38-MK2P-Inh]" Name14="unnamed.[p38-ATF2P]" Name15="unnamed.ATF2PP" Name16="unnamed.MK2PPP" Name17="unnamed.[p38-MK2PP]" Name18="unnamed.[p38-ATF2P-Inh]" Name19="unnamed.[p38-MK2PP-Inh]" Name2="unnamed.ATF2P" Name3="unnamed.MK2" Name4="unnamed.[p38-MK2]" Name5="unnamed.[p38-ATF2]" Name6="unnamed.MK2P" Name7="unnamed.[p38-MK2P]" Name8="unnamed.MK2PP" Name9="unnamed.Inh" NameCount="20" Properties="{Type, Name}" TableHeading="States Logged for this Task" TableType="1" Type0="species" Type1="species" Type10="species" Type11="species" Type12="species" Type13="species" Type14="species" Type15="species" Type16="species" Type17="species" Type18="species" Type19="species" Type2="species" Type3="species" Type4="species" Type5="species" Type6="species" Type7="species" Type8="species" Type9="species" TypeCount="20" Widths="{24,71}"/>
                           </Tables>
                        </Details>
                     </Data>
                  </Data>
               </Task>
            </Tasks>
         </Model>
      </ProjectModels>
      <ExternalData/>
      <PlotTypes/>
      <ProjectTasks/>
   </Project>
</Project>
