# Supplementary material for: Two additive mechanisms impair the differentiation of 'substrate-selective' p38 inhibitors from classical p38 inhibitors in vitro
Source: BMC Syst Biol. 2010 Mar 15;4:23. doi: 10.1186/1752-0509-4-23 (PMC2850882; doi:10.1186/1752-0509-4-23)
Supplement: Additional file 5 — SSImodel_expanded. Supplementary model - expanded substrate-selective inhibitor model including multiple phosphorylation sites (used for supplementary figures). This model is in MATLAB SimBiology (R2009a) format. [file 1752-0509-4-23-S5.ZIP › sbiotp230629.view]

<?xml version="1.0" encoding="UTF-8"?> 
<java version="1.6.0_04" class="java.beans.XMLDecoder"> 
 <object id="SimBiologyDiagramView0" class="com.mathworks.toolbox.simbio.desktop.editor.components.SimBiologyDiagramView"> 
  <void property="diagram"> 
   <object id="SimBiologyDiagram0" class="com.mathworks.toolbox.simbio.desktop.editor.SimBiologyDiagram"> 
    <void property="height"> 
     <int>882</int> 
    </void> 
    <void property="width"> 
     <int>901</int> 
    </void> 
    <void method="add"> 
     <object class="com.mathworks.toolbox.simbio.desktop.editor.SimBiologyLine"> 
      <void property="diagram"> 
       <object idref="SimBiologyDiagram0"/> 
      </void> 
      <void property="endConnection"> 
       <object id="ReactionBlock0" class="com.mathworks.toolbox.simbio.desktop.editor.blocks.ReactionBlock"> 
        <void property="bounds"> 
         <object class="java.awt.Rectangle"> 
          <int>357</int> 
          <int>340</int> 
          <int>15</int> 
          <int>15</int> 
         </object> 
        </void> 
        <void property="identifier"> 
         <string>block620</string> 
        </void> 
        <void property="name"> 
         <string>rxn_20</string> 
        </void> 
        <void property="index"> 
         <int>19</int> 
        </void> 
       </object> 
      </void> 
      <void property="startConnection"> 
       <object id="SpeciesBlock0" class="com.mathworks.toolbox.simbio.desktop.editor.blocks.SpeciesBlock"> 
        <void property="bounds"> 
         <object class="java.awt.Rectangle"> 
          <int>399</int> 
          <int>315</int> 
          <int>30</int> 
          <int>15</int> 
         </object> 
        </void> 
        <void property="identifier"> 
         <string>block22</string> 
        </void> 
        <void property="name"> 
         <string>ATF2P</string> 
        </void> 
        <void property="cloned"> 
         <boolean>true</boolean> 
        </void> 
        <void property="compartment"> 
         <object id="SimBiologyCompartmentBlock0" class="com.mathworks.toolbox.simbio.desktop.editor.blocks.SimBiologyCompartmentBlock"> 
          <void property="bounds"> 
           <object class="java.awt.Rectangle"> 
            <int>26</int> 
            <int>23</int> 
            <int>848</int> 
            <int>832</int> 
           </object> 
          </void> 
          <void property="identifier"> 
           <string>block16</string> 
          </void> 
          <void property="name"> 
           <string>unnamed</string> 
          </void> 
         </object> 
        </void> 
        <void property="index"> 
         <int>2</int> 
        </void> 
       </object> 
      </void> 
     </object> 
    </void> 
    <void method="add"> 
     <object class="com.mathworks.toolbox.simbio.desktop.editor.SimBiologyLine"> 
      <void property="diagram"> 
       <object idref="SimBiologyDiagram0"/> 
      </void> 
      <void property="endConnection"> 
       <object id="ReactionBlock1" class="com.mathworks.toolbox.simbio.desktop.editor.blocks.ReactionBlock"> 
        <void property="bounds"> 
         <object class="java.awt.Rectangle"> 
          <int>558</int> 
          <int>522</int> 
          <int>15</int> 
          <int>15</int> 
         </object> 
        </void> 
        <void property="identifier"> 
         <string>block622</string> 
        </void> 
        <void property="name"> 
         <string>rxn_21</string> 
        </void> 
        <void property="index"> 
         <int>20</int> 
        </void> 
       </object> 
      </void> 
      <void property="startConnection"> 
       <object id="SpeciesBlock1" class="com.mathworks.toolbox.simbio.desktop.editor.blocks.SpeciesBlock"> 
        <void property="bounds"> 
         <object class="java.awt.Rectangle"> 
          <int>602</int> 
          <int>488</int> 
          <int>30</int> 
          <int>15</int> 
         </object> 
        </void> 
        <void property="identifier"> 
         <string>block59</string> 
        </void> 
        <void property="name"> 
         <string>MK2PP</string> 
        </void> 
        <void property="cloned"> 
         <boolean>true</boolean> 
        </void> 
        <void property="compartment"> 
         <object idref="SimBiologyCompartmentBlock0"/> 
        </void> 
        <void property="index"> 
         <int>8</int> 
        </void> 
       </object> 
      </void> 
     </object> 
    </void> 
    <void method="add"> 
     <object class="com.mathworks.toolbox.simbio.desktop.editor.SimBiologyLine"> 
      <void property="diagram"> 
       <object idref="SimBiologyDiagram0"/> 
      </void> 
      <void property="endConnection"> 
       <object id="SpeciesBlock2" class="com.mathworks.toolbox.simbio.desktop.editor.blocks.SpeciesBlock"> 
        <void property="bounds"> 
         <object class="java.awt.Rectangle"> 
          <int>252</int> 
          <int>780</int> 
          <int>30</int> 
          <int>15</int> 
         </object> 
        </void> 
        <void property="identifier"> 
         <string>block618</string> 
        </void> 
        <void property="name"> 
         <string>p38-MK2PP-Inh</string> 
        </void> 
        <void property="compartment"> 
         <object idref="SimBiologyCompartmentBlock0"/> 
        </void> 
        <void property="index"> 
         <int>19</int> 
        </void> 
       </object> 
      </void> 
      <void property="endTerminator"> 
       <object class="com.mathworks.bde.elements.lines.terminator.ArrowHead"> 
        <void property="filled"> 
         <boolean>true</boolean> 
        </void> 
       </object> 
      </void> 
      <void property="startConnection"> 
       <object idref="ReactionBlock1"/> 
      </void> 
     </object> 
    </void> 
    <void method="add"> 
     <object class="com.mathworks.toolbox.simbio.desktop.editor.SimBiologyLine"> 
      <void property="diagram"> 
       <object idref="SimBiologyDiagram0"/> 
      </void> 
      <void property="endConnection"> 
       <object idref="ReactionBlock1"/> 
      </void> 
      <void property="startConnection"> 
       <object id="SpeciesBlock3" class="com.mathworks.toolbox.simbio.desktop.editor.blocks.SpeciesBlock"> 
        <void property="bounds"> 
         <object class="java.awt.Rectangle"> 
          <int>253</int> 
          <int>516</int> 
          <int>30</int> 
          <int>15</int> 
         </object> 
        </void> 
        <void property="identifier"> 
         <string>block137</string> 
        </void> 
        <void property="name"> 
         <string>p38-Inh</string> 
        </void> 
        <void property="compartment"> 
         <object idref="SimBiologyCompartmentBlock0"/> 
        </void> 
        <void property="index"> 
         <int>10</int> 
        </void> 
       </object> 
      </void> 
     </object> 
    </void> 
    <void method="add"> 
     <object class="com.mathworks.toolbox.simbio.desktop.editor.SimBiologyLine"> 
      <void property="diagram"> 
       <object idref="SimBiologyDiagram0"/> 
      </void> 
      <void property="endConnection"> 
       <object id="SpeciesBlock4" class="com.mathworks.toolbox.simbio.desktop.editor.blocks.SpeciesBlock"> 
        <void property="bounds"> 
         <object class="java.awt.Rectangle"> 
          <int>253</int> 
          <int>340</int> 
          <int>30</int> 
          <int>15</int> 
         </object> 
        </void> 
        <void property="identifier"> 
         <string>block616</string> 
        </void> 
        <void property="name"> 
         <string>p38-ATF2P-Inh</string> 
        </void> 
        <void property="compartment"> 
         <object idref="SimBiologyCompartmentBlock0"/> 
        </void> 
        <void property="index"> 
         <int>18</int> 
        </void> 
       </object> 
      </void> 
      <void property="endTerminator"> 
       <object class="com.mathworks.bde.elements.lines.terminator.ArrowHead"> 
        <void property="filled"> 
         <boolean>true</boolean> 
        </void> 
       </object> 
      </void> 
      <void property="startConnection"> 
       <object idref="ReactionBlock0"/> 
      </void> 
     </object> 
    </void> 
    <void method="add"> 
     <object class="com.mathworks.toolbox.simbio.desktop.editor.SimBiologyLine"> 
      <void property="diagram"> 
       <object idref="SimBiologyDiagram0"/> 
      </void> 
      <void property="endConnection"> 
       <object idref="ReactionBlock0"/> 
      </void> 
      <void property="startConnection"> 
       <object idref="SpeciesBlock3"/> 
      </void> 
     </object> 
    </void> 
    <void method="add"> 
     <object class="com.mathworks.toolbox.simbio.desktop.editor.SimBiologyLine"> 
      <void property="diagram"> 
       <object idref="SimBiologyDiagram0"/> 
      </void> 
      <void property="endConnection"> 
       <object idref="SpeciesBlock2"/> 
      </void> 
      <void property="endTerminator"> 
       <object class="com.mathworks.bde.elements.lines.terminator.ArrowHead"> 
        <void property="filled"> 
         <boolean>true</boolean> 
        </void> 
       </object> 
      </void> 
      <void property="startConnection"> 
       <object id="ReactionBlock2" class="com.mathworks.toolbox.simbio.desktop.editor.blocks.ReactionBlock"> 
        <void property="bounds"> 
         <object class="java.awt.Rectangle"> 
          <int>194</int> 
          <int>780</int> 
          <int>15</int> 
          <int>15</int> 
         </object> 
        </void> 
        <void property="identifier"> 
         <string>block614</string> 
        </void> 
        <void property="name"> 
         <string>rxn_19</string> 
        </void> 
        <void property="index"> 
         <int>18</int> 
        </void> 
       </object> 
      </void> 
     </object> 
    </void> 
    <void method="add"> 
     <object class="com.mathworks.toolbox.simbio.desktop.editor.SimBiologyLine"> 
      <void property="diagram"> 
       <object idref="SimBiologyDiagram0"/> 
      </void> 
      <void property="endConnection"> 
       <object idref="ReactionBlock2"/> 
      </void> 
      <void property="startConnection"> 
       <object id="SpeciesBlock5" class="com.mathworks.toolbox.simbio.desktop.editor.blocks.SpeciesBlock"> 
        <void property="bounds"> 
         <object class="java.awt.Rectangle"> 
          <int>136</int> 
          <int>747</int> 
          <int>30</int> 
          <int>15</int> 
         </object> 
        </void> 
        <void property="identifier"> 
         <string>block119</string> 
        </void> 
        <void property="name"> 
         <string>Inh</string> 
        </void> 
        <void property="cloned"> 
         <boolean>true</boolean> 
        </void> 
        <void property="compartment"> 
         <object idref="SimBiologyCompartmentBlock0"/> 
        </void> 
        <void property="index"> 
         <int>9</int> 
        </void> 
       </object> 
      </void> 
     </object> 
    </void> 
    <void method="add"> 
     <object class="com.mathworks.toolbox.simbio.desktop.editor.SimBiologyLine"> 
      <void property="diagram"> 
       <object idref="SimBiologyDiagram0"/> 
      </void> 
      <void property="endConnection"> 
       <object idref="ReactionBlock2"/> 
      </void> 
      <void property="startConnection"> 
       <object id="SpeciesBlock6" class="com.mathworks.toolbox.simbio.desktop.editor.blocks.SpeciesBlock"> 
        <void property="bounds"> 
         <object class="java.awt.Rectangle"> 
          <int>64</int> 
          <int>780</int> 
          <int>30</int> 
          <int>15</int> 
         </object> 
        </void> 
        <void property="identifier"> 
         <string>block596</string> 
        </void> 
        <void property="name"> 
         <string>p38-MK2PP</string> 
        </void> 
        <void property="cloned"> 
         <boolean>true</boolean> 
        </void> 
        <void property="compartment"> 
         <object idref="SimBiologyCompartmentBlock0"/> 
        </void> 
        <void property="index"> 
         <int>17</int> 
        </void> 
       </object> 
      </void> 
     </object> 
    </void> 
    <void method="add"> 
     <object class="com.mathworks.toolbox.simbio.desktop.editor.SimBiologyLine"> 
      <void property="diagram"> 
       <object idref="SimBiologyDiagram0"/> 
      </void> 
      <void property="endConnection"> 
       <object id="ReactionBlock3" class="com.mathworks.toolbox.simbio.desktop.editor.blocks.ReactionBlock"> 
        <void property="bounds"> 
         <object class="java.awt.Rectangle"> 
          <int>195</int> 
          <int>340</int> 
          <int>15</int> 
          <int>15</int> 
         </object> 
        </void> 
        <void property="identifier"> 
         <string>block612</string> 
        </void> 
        <void property="name"> 
         <string>rxn_18</string> 
        </void> 
        <void property="index"> 
         <int>17</int> 
        </void> 
       </object> 
      </void> 
      <void property="startConnection"> 
       <object id="SpeciesBlock7" class="com.mathworks.toolbox.simbio.desktop.editor.blocks.SpeciesBlock"> 
        <void property="bounds"> 
         <object class="java.awt.Rectangle"> 
          <int>137</int> 
          <int>292</int> 
          <int>30</int> 
          <int>15</int> 
         </object> 
        </void> 
        <void property="identifier"> 
         <string>block119</string> 
        </void> 
        <void property="name"> 
         <string>Inh</string> 
        </void> 
        <void property="cloned"> 
         <boolean>true</boolean> 
        </void> 
        <void property="compartment"> 
         <object idref="SimBiologyCompartmentBlock0"/> 
        </void> 
        <void property="index"> 
         <int>9</int> 
        </void> 
       </object> 
      </void> 
     </object> 
    </void> 
    <void method="add"> 
     <object class="com.mathworks.toolbox.simbio.desktop.editor.SimBiologyLine"> 
      <void property="diagram"> 
       <object idref="SimBiologyDiagram0"/> 
      </void> 
      <void property="endConnection"> 
       <object idref="SpeciesBlock4"/> 
      </void> 
      <void property="endTerminator"> 
       <object class="com.mathworks.bde.elements.lines.terminator.ArrowHead"> 
        <void property="filled"> 
         <boolean>true</boolean> 
        </void> 
       </object> 
      </void> 
      <void property="startConnection"> 
       <object idref="ReactionBlock3"/> 
      </void> 
     </object> 
    </void> 
    <void method="add"> 
     <object class="com.mathworks.toolbox.simbio.desktop.editor.SimBiologyLine"> 
      <void property="diagram"> 
       <object idref="SimBiologyDiagram0"/> 
      </void> 
      <void property="endConnection"> 
       <object idref="ReactionBlock3"/> 
      </void> 
      <void property="startConnection"> 
       <object id="SpeciesBlock8" class="com.mathworks.toolbox.simbio.desktop.editor.blocks.SpeciesBlock"> 
        <void property="bounds"> 
         <object class="java.awt.Rectangle"> 
          <int>64</int> 
          <int>340</int> 
          <int>30</int> 
          <int>15</int> 
         </object> 
        </void> 
        <void property="identifier"> 
         <string>block537</string> 
        </void> 
        <void property="name"> 
         <string>p38-ATF2P</string> 
        </void> 
        <void property="cloned"> 
         <boolean>true</boolean> 
        </void> 
        <void property="compartment"> 
         <object idref="SimBiologyCompartmentBlock0"/> 
        </void> 
        <void property="index"> 
         <int>14</int> 
        </void> 
       </object> 
      </void> 
     </object> 
    </void> 
    <void method="add"> 
     <object idref="SpeciesBlock0"/> 
    </void> 
    <void method="add"> 
     <object idref="SpeciesBlock1"/> 
    </void> 
    <void method="add"> 
     <object idref="ReactionBlock1"/> 
    </void> 
    <void method="add"> 
     <object idref="ReactionBlock0"/> 
    </void> 
    <void method="add"> 
     <object idref="SpeciesBlock2"/> 
    </void> 
    <void method="add"> 
     <object idref="SpeciesBlock4"/> 
    </void> 
    <void method="add"> 
     <object idref="ReactionBlock2"/> 
    </void> 
    <void method="add"> 
     <object idref="ReactionBlock3"/> 
    </void> 
    <void method="add"> 
     <object idref="SpeciesBlock5"/> 
    </void> 
    <void method="add"> 
     <object idref="SpeciesBlock7"/> 
    </void> 
    <void method="add"> 
     <object idref="SpeciesBlock6"/> 
    </void> 
    <void method="add"> 
     <object idref="SpeciesBlock8"/> 
    </void> 
    <void method="add"> 
     <object class="com.mathworks.toolbox.simbio.desktop.editor.SimBiologyLine"> 
      <void property="diagram"> 
       <object idref="SimBiologyDiagram0"/> 
      </void> 
      <void property="endConnection"> 
       <object id="ReactionBlock4" class="com.mathworks.toolbox.simbio.desktop.editor.blocks.ReactionBlock"> 
        <void property="bounds"> 
         <object class="java.awt.Rectangle"> 
          <int>607</int> 
          <int>217</int> 
          <int>15</int> 
          <int>15</int> 
         </object> 
        </void> 
        <void property="identifier"> 
         <string>block598</string> 
        </void> 
        <void property="name"> 
         <string>rxn_16</string> 
        </void> 
        <void property="index"> 
         <int>15</int> 
        </void> 
       </object> 
      </void> 
      <void property="startConnection"> 
       <object id="SpeciesBlock9" class="com.mathworks.toolbox.simbio.desktop.editor.blocks.SpeciesBlock"> 
        <void property="bounds"> 
         <object class="java.awt.Rectangle"> 
          <int>672</int> 
          <int>163</int> 
          <int>30</int> 
          <int>15</int> 
         </object> 
        </void> 
        <void property="identifier"> 
         <string>block18</string> 
        </void> 
        <void property="name"> 
         <string>p38</string> 
        </void> 
        <void property="cloned"> 
         <boolean>true</boolean> 
        </void> 
        <void property="compartment"> 
         <object idref="SimBiologyCompartmentBlock0"/> 
        </void> 
       </object> 
      </void> 
     </object> 
    </void> 
    <void method="add"> 
     <object class="com.mathworks.toolbox.simbio.desktop.editor.SimBiologyLine"> 
      <void property="diagram"> 
       <object idref="SimBiologyDiagram0"/> 
      </void> 
      <void property="endConnection"> 
       <object idref="SpeciesBlock9"/> 
      </void> 
      <void property="endTerminator"> 
       <object class="com.mathworks.bde.elements.lines.terminator.ArrowHead"> 
        <void property="filled"> 
         <boolean>true</boolean> 
        </void> 
       </object> 
      </void> 
      <void property="startConnection"> 
       <object id="ReactionBlock5" class="com.mathworks.toolbox.simbio.desktop.editor.blocks.ReactionBlock"> 
        <void property="background"> 
         <object id="Color0" class="java.awt.Color"> 
          <int>191</int> 
          <int>191</int> 
          <int>0</int> 
          <int>255</int> 
         </object> 
        </void> 
        <void property="bounds"> 
         <object class="java.awt.Rectangle"> 
          <int>740</int> 
          <int>217</int> 
          <int>15</int> 
          <int>15</int> 
         </object> 
        </void> 
        <void property="identifier"> 
         <string>block600</string> 
        </void> 
        <void property="name"> 
         <string>rxn_17</string> 
        </void> 
        <void property="index"> 
         <int>16</int> 
        </void> 
       </object> 
      </void> 
     </object> 
    </void> 
    <void method="add"> 
     <object class="com.mathworks.toolbox.simbio.desktop.editor.SimBiologyLine"> 
      <void property="diagram"> 
       <object idref="SimBiologyDiagram0"/> 
      </void> 
      <void property="endConnection"> 
       <object id="SpeciesBlock10" class="com.mathworks.toolbox.simbio.desktop.editor.blocks.SpeciesBlock"> 
        <void property="bounds"> 
         <object class="java.awt.Rectangle"> 
          <int>808</int> 
          <int>217</int> 
          <int>30</int> 
          <int>15</int> 
         </object> 
        </void> 
        <void property="identifier"> 
         <string>block592</string> 
        </void> 
        <void property="name"> 
         <string>MK2PPP</string> 
        </void> 
        <void property="compartment"> 
         <object idref="SimBiologyCompartmentBlock0"/> 
        </void> 
        <void property="index"> 
         <int>16</int> 
        </void> 
       </object> 
      </void> 
      <void property="endTerminator"> 
       <object class="com.mathworks.bde.elements.lines.terminator.ArrowHead"> 
        <void property="filled"> 
         <boolean>true</boolean> 
        </void> 
       </object> 
      </void> 
      <void property="startConnection"> 
       <object idref="ReactionBlock5"/> 
      </void> 
     </object> 
    </void> 
    <void method="add"> 
     <object class="com.mathworks.toolbox.simbio.desktop.editor.SimBiologyLine"> 
      <void property="diagram"> 
       <object idref="SimBiologyDiagram0"/> 
      </void> 
      <void property="endConnection"> 
       <object idref="ReactionBlock5"/> 
      </void> 
      <void property="startConnection"> 
       <object id="SpeciesBlock11" class="com.mathworks.toolbox.simbio.desktop.editor.blocks.SpeciesBlock"> 
        <void property="bounds"> 
         <object class="java.awt.Rectangle"> 
          <int>672</int> 
          <int>217</int> 
          <int>30</int> 
          <int>15</int> 
         </object> 
        </void> 
        <void property="identifier"> 
         <string>block596</string> 
        </void> 
        <void property="name"> 
         <string>p38-MK2PP</string> 
        </void> 
        <void property="cloned"> 
         <boolean>true</boolean> 
        </void> 
        <void property="compartment"> 
         <object idref="SimBiologyCompartmentBlock0"/> 
        </void> 
        <void property="index"> 
         <int>17</int> 
        </void> 
       </object> 
      </void> 
     </object> 
    </void> 
    <void method="add"> 
     <object class="com.mathworks.toolbox.simbio.desktop.editor.SimBiologyLine"> 
      <void property="diagram"> 
       <object idref="SimBiologyDiagram0"/> 
      </void> 
      <void property="endConnection"> 
       <object idref="SpeciesBlock11"/> 
      </void> 
      <void property="endTerminator"> 
       <object class="com.mathworks.bde.elements.lines.terminator.ArrowHead"> 
        <void property="filled"> 
         <boolean>true</boolean> 
        </void> 
       </object> 
      </void> 
      <void property="startConnection"> 
       <object idref="ReactionBlock4"/> 
      </void> 
     </object> 
    </void> 
    <void method="add"> 
     <object class="com.mathworks.toolbox.simbio.desktop.editor.SimBiologyLine"> 
      <void property="diagram"> 
       <object idref="SimBiologyDiagram0"/> 
      </void> 
      <void property="endConnection"> 
       <object idref="ReactionBlock4"/> 
      </void> 
      <void property="startConnection"> 
       <object id="SpeciesBlock12" class="com.mathworks.toolbox.simbio.desktop.editor.blocks.SpeciesBlock"> 
        <void property="bounds"> 
         <object class="java.awt.Rectangle"> 
          <int>546</int> 
          <int>217</int> 
          <int>30</int> 
          <int>15</int> 
         </object> 
        </void> 
        <void property="identifier"> 
         <string>block59</string> 
        </void> 
        <void property="name"> 
         <string>MK2PP</string> 
        </void> 
        <void property="cloned"> 
         <boolean>true</boolean> 
        </void> 
        <void property="compartment"> 
         <object idref="SimBiologyCompartmentBlock0"/> 
        </void> 
        <void property="index"> 
         <int>8</int> 
        </void> 
       </object> 
      </void> 
     </object> 
    </void> 
    <void method="add"> 
     <object idref="SpeciesBlock9"/> 
    </void> 
    <void method="add"> 
     <object idref="ReactionBlock5"/> 
    </void> 
    <void method="add"> 
     <object idref="ReactionBlock4"/> 
    </void> 
    <void method="add"> 
     <object idref="SpeciesBlock11"/> 
    </void> 
    <void method="add"> 
     <object idref="SpeciesBlock10"/> 
    </void> 
    <void method="add"> 
     <object class="com.mathworks.toolbox.simbio.desktop.editor.SimBiologyLine"> 
      <void property="diagram"> 
       <object idref="SimBiologyDiagram0"/> 
      </void> 
      <void property="endConnection"> 
       <object id="ReactionBlock6" class="com.mathworks.toolbox.simbio.desktop.editor.blocks.ReactionBlock"> 
        <void property="bounds"> 
         <object class="java.awt.Rectangle"> 
          <int>370</int> 
          <int>106</int> 
          <int>15</int> 
          <int>15</int> 
         </object> 
        </void> 
        <void property="identifier"> 
         <string>block541</string> 
        </void> 
        <void property="name"> 
         <string>rxn_14</string> 
        </void> 
        <void property="index"> 
         <int>13</int> 
        </void> 
       </object> 
      </void> 
      <void property="startConnection"> 
       <object id="SpeciesBlock13" class="com.mathworks.toolbox.simbio.desktop.editor.blocks.SpeciesBlock"> 
        <void property="bounds"> 
         <object class="java.awt.Rectangle"> 
          <int>423</int> 
          <int>55</int> 
          <int>30</int> 
          <int>15</int> 
         </object> 
        </void> 
        <void property="identifier"> 
         <string>block18</string> 
        </void> 
        <void property="name"> 
         <string>p38</string> 
        </void> 
        <void property="cloned"> 
         <boolean>true</boolean> 
        </void> 
        <void property="compartment"> 
         <object idref="SimBiologyCompartmentBlock0"/> 
        </void> 
       </object> 
      </void> 
     </object> 
    </void> 
    <void method="add"> 
     <object class="com.mathworks.toolbox.simbio.desktop.editor.SimBiologyLine"> 
      <void property="diagram"> 
       <object idref="SimBiologyDiagram0"/> 
      </void> 
      <void property="endConnection"> 
       <object idref="SpeciesBlock13"/> 
      </void> 
      <void property="endTerminator"> 
       <object class="com.mathworks.bde.elements.lines.terminator.ArrowHead"> 
        <void property="filled"> 
         <boolean>true</boolean> 
        </void> 
       </object> 
      </void> 
      <void property="startConnection"> 
       <object id="ReactionBlock7" class="com.mathworks.toolbox.simbio.desktop.editor.blocks.ReactionBlock"> 
        <void property="background"> 
         <object idref="Color0"/> 
        </void> 
        <void property="bounds"> 
         <object class="java.awt.Rectangle"> 
          <int>492</int> 
          <int>106</int> 
          <int>15</int> 
          <int>15</int> 
         </object> 
        </void> 
        <void property="identifier"> 
         <string>block543</string> 
        </void> 
        <void property="name"> 
         <string>rxn_15</string> 
        </void> 
        <void property="index"> 
         <int>14</int> 
        </void> 
       </object> 
      </void> 
     </object> 
    </void> 
    <void method="add"> 
     <object class="com.mathworks.toolbox.simbio.desktop.editor.SimBiologyLine"> 
      <void property="diagram"> 
       <object idref="SimBiologyDiagram0"/> 
      </void> 
      <void property="endConnection"> 
       <object id="SpeciesBlock14" class="com.mathworks.toolbox.simbio.desktop.editor.blocks.SpeciesBlock"> 
        <void property="bounds"> 
         <object class="java.awt.Rectangle"> 
          <int>546</int> 
          <int>106</int> 
          <int>30</int> 
          <int>15</int> 
         </object> 
        </void> 
        <void property="identifier"> 
         <string>block539</string> 
        </void> 
        <void property="name"> 
         <string>ATF2PP</string> 
        </void> 
        <void property="compartment"> 
         <object idref="SimBiologyCompartmentBlock0"/> 
        </void> 
        <void property="index"> 
         <int>15</int> 
        </void> 
       </object> 
      </void> 
      <void property="endTerminator"> 
       <object class="com.mathworks.bde.elements.lines.terminator.ArrowHead"> 
        <void property="filled"> 
         <boolean>true</boolean> 
        </void> 
       </object> 
      </void> 
      <void property="startConnection"> 
       <object idref="ReactionBlock7"/> 
      </void> 
     </object> 
    </void> 
    <void method="add"> 
     <object class="com.mathworks.toolbox.simbio.desktop.editor.SimBiologyLine"> 
      <void property="diagram"> 
       <object idref="SimBiologyDiagram0"/> 
      </void> 
      <void property="endConnection"> 
       <object idref="ReactionBlock7"/> 
      </void> 
      <void property="startConnection"> 
       <object id="SpeciesBlock15" class="com.mathworks.toolbox.simbio.desktop.editor.blocks.SpeciesBlock"> 
        <void property="bounds"> 
         <object class="java.awt.Rectangle"> 
          <int>423</int> 
          <int>106</int> 
          <int>30</int> 
          <int>15</int> 
         </object> 
        </void> 
        <void property="identifier"> 
         <string>block537</string> 
        </void> 
        <void property="name"> 
         <string>p38-ATF2P</string> 
        </void> 
        <void property="cloned"> 
         <boolean>true</boolean> 
        </void> 
        <void property="compartment"> 
         <object idref="SimBiologyCompartmentBlock0"/> 
        </void> 
        <void property="index"> 
         <int>14</int> 
        </void> 
       </object> 
      </void> 
     </object> 
    </void> 
    <void method="add"> 
     <object class="com.mathworks.toolbox.simbio.desktop.editor.SimBiologyLine"> 
      <void property="diagram"> 
       <object idref="SimBiologyDiagram0"/> 
      </void> 
      <void property="endConnection"> 
       <object idref="SpeciesBlock15"/> 
      </void> 
      <void property="endTerminator"> 
       <object class="com.mathworks.bde.elements.lines.terminator.ArrowHead"> 
        <void property="filled"> 
         <boolean>true</boolean> 
        </void> 
       </object> 
      </void> 
      <void property="startConnection"> 
       <object idref="ReactionBlock6"/> 
      </void> 
     </object> 
    </void> 
    <void method="add"> 
     <object class="com.mathworks.toolbox.simbio.desktop.editor.SimBiologyLine"> 
      <void property="diagram"> 
       <object idref="SimBiologyDiagram0"/> 
      </void> 
      <void property="endConnection"> 
       <object idref="ReactionBlock6"/> 
      </void> 
      <void property="startConnection"> 
       <object id="SpeciesBlock16" class="com.mathworks.toolbox.simbio.desktop.editor.blocks.SpeciesBlock"> 
        <void property="bounds"> 
         <object class="java.awt.Rectangle"> 
          <int>300</int> 
          <int>106</int> 
          <int>30</int> 
          <int>15</int> 
         </object> 
        </void> 
        <void property="identifier"> 
         <string>block22</string> 
        </void> 
        <void property="name"> 
         <string>ATF2P</string> 
        </void> 
        <void property="cloned"> 
         <boolean>true</boolean> 
        </void> 
        <void property="compartment"> 
         <object idref="SimBiologyCompartmentBlock0"/> 
        </void> 
        <void property="index"> 
         <int>2</int> 
        </void> 
       </object> 
      </void> 
     </object> 
    </void> 
    <void method="add"> 
     <object idref="SpeciesBlock13"/> 
    </void> 
    <void method="add"> 
     <object idref="ReactionBlock7"/> 
    </void> 
    <void method="add"> 
     <object idref="ReactionBlock6"/> 
    </void> 
    <void method="add"> 
     <object idref="SpeciesBlock14"/> 
    </void> 
    <void method="add"> 
     <object idref="SpeciesBlock15"/> 
    </void> 
    <void method="add"> 
     <object class="com.mathworks.toolbox.simbio.desktop.editor.SimBiologyLine"> 
      <void property="diagram"> 
       <object idref="SimBiologyDiagram0"/> 
      </void> 
      <void property="endConnection"> 
       <object id="ReactionBlock8" class="com.mathworks.toolbox.simbio.desktop.editor.blocks.ReactionBlock"> 
        <void property="bounds"> 
         <object class="java.awt.Rectangle"> 
          <int>417</int> 
          <int>569</int> 
          <int>15</int> 
          <int>15</int> 
         </object> 
        </void> 
        <void property="identifier"> 
         <string>block195</string> 
        </void> 
        <void property="name"> 
         <string>rxn_13</string> 
        </void> 
        <void property="index"> 
         <int>12</int> 
        </void> 
       </object> 
      </void> 
      <void property="startConnection"> 
       <object id="SpeciesBlock17" class="com.mathworks.toolbox.simbio.desktop.editor.blocks.SpeciesBlock"> 
        <void property="bounds"> 
         <object class="java.awt.Rectangle"> 
          <int>477</int> 
          <int>552</int> 
          <int>30</int> 
          <int>15</int> 
         </object> 
        </void> 
        <void property="identifier"> 
         <string>block36</string> 
        </void> 
        <void property="name"> 
         <string>MK2P</string> 
        </void> 
        <void property="cloned"> 
         <boolean>true</boolean> 
        </void> 
        <void property="compartment"> 
         <object idref="SimBiologyCompartmentBlock0"/> 
        </void> 
        <void property="index"> 
         <int>6</int> 
        </void> 
       </object> 
      </void> 
     </object> 
    </void> 
    <void method="add"> 
     <object class="com.mathworks.toolbox.simbio.desktop.editor.SimBiologyLine"> 
      <void property="diagram"> 
       <object idref="SimBiologyDiagram0"/> 
      </void> 
      <void property="endConnection"> 
       <object id="SpeciesBlock18" class="com.mathworks.toolbox.simbio.desktop.editor.blocks.SpeciesBlock"> 
        <void property="bounds"> 
         <object class="java.awt.Rectangle"> 
          <int>253</int> 
          <int>692</int> 
          <int>30</int> 
          <int>15</int> 
         </object> 
        </void> 
        <void property="identifier"> 
         <string>block143</string> 
        </void> 
        <void property="name"> 
         <string>p38-MK2P-Inh</string> 
        </void> 
        <void property="compartment"> 
         <object idref="SimBiologyCompartmentBlock0"/> 
        </void> 
        <void property="index"> 
         <int>13</int> 
        </void> 
       </object> 
      </void> 
      <void property="endTerminator"> 
       <object class="com.mathworks.bde.elements.lines.terminator.ArrowHead"> 
        <void property="filled"> 
         <boolean>true</boolean> 
        </void> 
       </object> 
      </void> 
      <void property="startConnection"> 
       <object idref="ReactionBlock8"/> 
      </void> 
     </object> 
    </void> 
    <void method="add"> 
     <object class="com.mathworks.toolbox.simbio.desktop.editor.SimBiologyLine"> 
      <void property="diagram"> 
       <object idref="SimBiologyDiagram0"/> 
      </void> 
      <void property="endConnection"> 
       <object idref="ReactionBlock8"/> 
      </void> 
      <void property="startConnection"> 
       <object idref="SpeciesBlock3"/> 
      </void> 
     </object> 
    </void> 
    <void method="add"> 
     <object class="com.mathworks.toolbox.simbio.desktop.editor.SimBiologyLine"> 
      <void property="diagram"> 
       <object idref="SimBiologyDiagram0"/> 
      </void> 
      <void property="endConnection"> 
       <object id="ReactionBlock9" class="com.mathworks.toolbox.simbio.desktop.editor.blocks.ReactionBlock"> 
        <void property="bounds"> 
         <object class="java.awt.Rectangle"> 
          <int>309</int> 
          <int>567</int> 
          <int>15</int> 
          <int>15</int> 
         </object> 
        </void> 
        <void property="identifier"> 
         <string>block193</string> 
        </void> 
        <void property="name"> 
         <string>rxn_12</string> 
        </void> 
        <void property="index"> 
         <int>11</int> 
        </void> 
       </object> 
      </void> 
      <void property="startConnection"> 
       <object id="SpeciesBlock19" class="com.mathworks.toolbox.simbio.desktop.editor.blocks.SpeciesBlock"> 
        <void property="bounds"> 
         <object class="java.awt.Rectangle"> 
          <int>344</int> 
          <int>566</int> 
          <int>30</int> 
          <int>15</int> 
         </object> 
        </void> 
        <void property="identifier"> 
         <string>block24</string> 
        </void> 
        <void property="name"> 
         <string>MK2</string> 
        </void> 
        <void property="cloned"> 
         <boolean>true</boolean> 
        </void> 
        <void property="compartment"> 
         <object idref="SimBiologyCompartmentBlock0"/> 
        </void> 
        <void property="index"> 
         <int>3</int> 
        </void> 
       </object> 
      </void> 
     </object> 
    </void> 
    <void method="add"> 
     <object class="com.mathworks.toolbox.simbio.desktop.editor.SimBiologyLine"> 
      <void property="diagram"> 
       <object idref="SimBiologyDiagram0"/> 
      </void> 
      <void property="endConnection"> 
       <object id="SpeciesBlock20" class="com.mathworks.toolbox.simbio.desktop.editor.blocks.SpeciesBlock"> 
        <void property="bounds"> 
         <object class="java.awt.Rectangle"> 
          <int>253</int> 
          <int>604</int> 
          <int>30</int> 
          <int>15</int> 
         </object> 
        </void> 
        <void property="identifier"> 
         <string>block141</string> 
        </void> 
        <void property="name"> 
         <string>p38-MK2-Inh</string> 
        </void> 
        <void property="compartment"> 
         <object idref="SimBiologyCompartmentBlock0"/> 
        </void> 
        <void property="index"> 
         <int>12</int> 
        </void> 
       </object> 
      </void> 
      <void property="endTerminator"> 
       <object class="com.mathworks.bde.elements.lines.terminator.ArrowHead"> 
        <void property="filled"> 
         <boolean>true</boolean> 
        </void> 
       </object> 
      </void> 
      <void property="startConnection"> 
       <object idref="ReactionBlock9"/> 
      </void> 
     </object> 
    </void> 
    <void method="add"> 
     <object class="com.mathworks.toolbox.simbio.desktop.editor.SimBiologyLine"> 
      <void property="diagram"> 
       <object idref="SimBiologyDiagram0"/> 
      </void> 
      <void property="endConnection"> 
       <object idref="ReactionBlock9"/> 
      </void> 
      <void property="startConnection"> 
       <object idref="SpeciesBlock3"/> 
      </void> 
     </object> 
    </void> 
    <void method="add"> 
     <object class="com.mathworks.toolbox.simbio.desktop.editor.SimBiologyLine"> 
      <void property="diagram"> 
       <object idref="SimBiologyDiagram0"/> 
      </void> 
      <void property="endConnection"> 
       <object id="ReactionBlock10" class="com.mathworks.toolbox.simbio.desktop.editor.blocks.ReactionBlock"> 
        <void property="bounds"> 
         <object class="java.awt.Rectangle"> 
          <int>357</int> 
          <int>464</int> 
          <int>15</int> 
          <int>15</int> 
         </object> 
        </void> 
        <void property="identifier"> 
         <string>block191</string> 
        </void> 
        <void property="name"> 
         <string>rxn_11</string> 
        </void> 
        <void property="index"> 
         <int>10</int> 
        </void> 
       </object> 
      </void> 
      <void property="startConnection"> 
       <object id="SpeciesBlock21" class="com.mathworks.toolbox.simbio.desktop.editor.blocks.SpeciesBlock"> 
        <void property="bounds"> 
         <object class="java.awt.Rectangle"> 
          <int>399</int> 
          <int>435</int> 
          <int>30</int> 
          <int>15</int> 
         </object> 
        </void> 
        <void property="identifier"> 
         <string>block20</string> 
        </void> 
        <void property="name"> 
         <string>ATF2</string> 
        </void> 
        <void property="cloned"> 
         <boolean>true</boolean> 
        </void> 
        <void property="compartment"> 
         <object idref="SimBiologyCompartmentBlock0"/> 
        </void> 
        <void property="index"> 
         <int>1</int> 
        </void> 
       </object> 
      </void> 
     </object> 
    </void> 
    <void method="add"> 
     <object class="com.mathworks.toolbox.simbio.desktop.editor.SimBiologyLine"> 
      <void property="diagram"> 
       <object idref="SimBiologyDiagram0"/> 
      </void> 
      <void property="endConnection"> 
       <object id="SpeciesBlock22" class="com.mathworks.toolbox.simbio.desktop.editor.blocks.SpeciesBlock"> 
        <void property="bounds"> 
         <object class="java.awt.Rectangle"> 
          <int>253</int> 
          <int>428</int> 
          <int>30</int> 
          <int>15</int> 
         </object> 
        </void> 
        <void property="identifier"> 
         <string>block139</string> 
        </void> 
        <void property="name"> 
         <string>p38-ATF2-Inh</string> 
        </void> 
        <void property="compartment"> 
         <object idref="SimBiologyCompartmentBlock0"/> 
        </void> 
        <void property="index"> 
         <int>11</int> 
        </void> 
       </object> 
      </void> 
      <void property="endTerminator"> 
       <object class="com.mathworks.bde.elements.lines.terminator.ArrowHead"> 
        <void property="filled"> 
         <boolean>true</boolean> 
        </void> 
       </object> 
      </void> 
      <void property="startConnection"> 
       <object idref="ReactionBlock10"/> 
      </void> 
     </object> 
    </void> 
    <void method="add"> 
     <object class="com.mathworks.toolbox.simbio.desktop.editor.SimBiologyLine"> 
      <void property="diagram"> 
       <object idref="SimBiologyDiagram0"/> 
      </void> 
      <void property="endConnection"> 
       <object idref="ReactionBlock10"/> 
      </void> 
      <void property="startConnection"> 
       <object idref="SpeciesBlock3"/> 
      </void> 
     </object> 
    </void> 
    <void method="add"> 
     <object idref="ReactionBlock8"/> 
    </void> 
    <void method="add"> 
     <object idref="ReactionBlock9"/> 
    </void> 
    <void method="add"> 
     <object idref="ReactionBlock10"/> 
    </void> 
    <void method="add"> 
     <object idref="SpeciesBlock17"/> 
    </void> 
    <void method="add"> 
     <object idref="SpeciesBlock19"/> 
    </void> 
    <void method="add"> 
     <object idref="SpeciesBlock21"/> 
    </void> 
    <void method="add"> 
     <object class="com.mathworks.toolbox.simbio.desktop.editor.SimBiologyLine"> 
      <void property="diagram"> 
       <object idref="SimBiologyDiagram0"/> 
      </void> 
      <void property="endConnection"> 
       <object idref="SpeciesBlock18"/> 
      </void> 
      <void property="endTerminator"> 
       <object class="com.mathworks.bde.elements.lines.terminator.ArrowHead"> 
        <void property="filled"> 
         <boolean>true</boolean> 
        </void> 
       </object> 
      </void> 
      <void property="startConnection"> 
       <object id="ReactionBlock11" class="com.mathworks.toolbox.simbio.desktop.editor.blocks.ReactionBlock"> 
        <void property="bounds"> 
         <object class="java.awt.Rectangle"> 
          <int>195</int> 
          <int>692</int> 
          <int>15</int> 
          <int>15</int> 
         </object> 
        </void> 
        <void property="identifier"> 
         <string>block135</string> 
        </void> 
        <void property="name"> 
         <string>rxn_10</string> 
        </void> 
        <void property="index"> 
         <int>9</int> 
        </void> 
       </object> 
      </void> 
     </object> 
    </void> 
    <void method="add"> 
     <object class="com.mathworks.toolbox.simbio.desktop.editor.SimBiologyLine"> 
      <void property="diagram"> 
       <object idref="SimBiologyDiagram0"/> 
      </void> 
      <void property="endConnection"> 
       <object idref="ReactionBlock11"/> 
      </void> 
      <void property="startConnection"> 
       <object id="SpeciesBlock23" class="com.mathworks.toolbox.simbio.desktop.editor.blocks.SpeciesBlock"> 
        <void property="bounds"> 
         <object class="java.awt.Rectangle"> 
          <int>64</int> 
          <int>692</int> 
          <int>30</int> 
          <int>15</int> 
         </object> 
        </void> 
        <void property="identifier"> 
         <string>block57</string> 
        </void> 
        <void property="name"> 
         <string>p38-MK2P</string> 
        </void> 
        <void property="cloned"> 
         <boolean>true</boolean> 
        </void> 
        <void property="compartment"> 
         <object idref="SimBiologyCompartmentBlock0"/> 
        </void> 
        <void property="index"> 
         <int>7</int> 
        </void> 
       </object> 
      </void> 
     </object> 
    </void> 
    <void method="add"> 
     <object class="com.mathworks.toolbox.simbio.desktop.editor.SimBiologyLine"> 
      <void property="diagram"> 
       <object idref="SimBiologyDiagram0"/> 
      </void> 
      <void property="endConnection"> 
       <object idref="ReactionBlock11"/> 
      </void> 
      <void property="startConnection"> 
       <object id="SpeciesBlock24" class="com.mathworks.toolbox.simbio.desktop.editor.blocks.SpeciesBlock"> 
        <void property="bounds"> 
         <object class="java.awt.Rectangle"> 
          <int>137</int> 
          <int>656</int> 
          <int>30</int> 
          <int>15</int> 
         </object> 
        </void> 
        <void property="identifier"> 
         <string>block119</string> 
        </void> 
        <void property="name"> 
         <string>Inh</string> 
        </void> 
        <void property="cloned"> 
         <boolean>true</boolean> 
        </void> 
        <void property="compartment"> 
         <object idref="SimBiologyCompartmentBlock0"/> 
        </void> 
        <void property="index"> 
         <int>9</int> 
        </void> 
       </object> 
      </void> 
     </object> 
    </void> 
    <void method="add"> 
     <object class="com.mathworks.toolbox.simbio.desktop.editor.SimBiologyLine"> 
      <void property="diagram"> 
       <object idref="SimBiologyDiagram0"/> 
      </void> 
      <void property="endConnection"> 
       <object idref="SpeciesBlock20"/> 
      </void> 
      <void property="endTerminator"> 
       <object class="com.mathworks.bde.elements.lines.terminator.ArrowHead"> 
        <void property="filled"> 
         <boolean>true</boolean> 
        </void> 
       </object> 
      </void> 
      <void property="startConnection"> 
       <object id="ReactionBlock12" class="com.mathworks.toolbox.simbio.desktop.editor.blocks.ReactionBlock"> 
        <void property="bounds"> 
         <object class="java.awt.Rectangle"> 
          <int>195</int> 
          <int>604</int> 
          <int>15</int> 
          <int>15</int> 
         </object> 
        </void> 
        <void property="identifier"> 
         <string>block133</string> 
        </void> 
        <void property="name"> 
         <string>rxn_9</string> 
        </void> 
        <void property="index"> 
         <int>8</int> 
        </void> 
       </object> 
      </void> 
     </object> 
    </void> 
    <void method="add"> 
     <object class="com.mathworks.toolbox.simbio.desktop.editor.SimBiologyLine"> 
      <void property="diagram"> 
       <object idref="SimBiologyDiagram0"/> 
      </void> 
      <void property="endConnection"> 
       <object idref="ReactionBlock12"/> 
      </void> 
      <void property="startConnection"> 
       <object id="SpeciesBlock25" class="com.mathworks.toolbox.simbio.desktop.editor.blocks.SpeciesBlock"> 
        <void property="bounds"> 
         <object class="java.awt.Rectangle"> 
          <int>137</int> 
          <int>565</int> 
          <int>30</int> 
          <int>15</int> 
         </object> 
        </void> 
        <void property="identifier"> 
         <string>block119</string> 
        </void> 
        <void property="name"> 
         <string>Inh</string> 
        </void> 
        <void property="cloned"> 
         <boolean>true</boolean> 
        </void> 
        <void property="compartment"> 
         <object idref="SimBiologyCompartmentBlock0"/> 
        </void> 
        <void property="index"> 
         <int>9</int> 
        </void> 
       </object> 
      </void> 
     </object> 
    </void> 
    <void method="add"> 
     <object class="com.mathworks.toolbox.simbio.desktop.editor.SimBiologyLine"> 
      <void property="diagram"> 
       <object idref="SimBiologyDiagram0"/> 
      </void> 
      <void property="endConnection"> 
       <object idref="ReactionBlock12"/> 
      </void> 
      <void property="startConnection"> 
       <object id="SpeciesBlock26" class="com.mathworks.toolbox.simbio.desktop.editor.blocks.SpeciesBlock"> 
        <void property="bounds"> 
         <object class="java.awt.Rectangle"> 
          <int>64</int> 
          <int>604</int> 
          <int>30</int> 
          <int>15</int> 
         </object> 
        </void> 
        <void property="identifier"> 
         <string>block26</string> 
        </void> 
        <void property="name"> 
         <string>p38-MK2</string> 
        </void> 
        <void property="cloned"> 
         <boolean>true</boolean> 
        </void> 
        <void property="compartment"> 
         <object idref="SimBiologyCompartmentBlock0"/> 
        </void> 
        <void property="index"> 
         <int>4</int> 
        </void> 
       </object> 
      </void> 
     </object> 
    </void> 
    <void method="add"> 
     <object class="com.mathworks.toolbox.simbio.desktop.editor.SimBiologyLine"> 
      <void property="diagram"> 
       <object idref="SimBiologyDiagram0"/> 
      </void> 
      <void property="endConnection"> 
       <object idref="SpeciesBlock22"/> 
      </void> 
      <void property="endTerminator"> 
       <object class="com.mathworks.bde.elements.lines.terminator.ArrowHead"> 
        <void property="filled"> 
         <boolean>true</boolean> 
        </void> 
       </object> 
      </void> 
      <void property="startConnection"> 
       <object id="ReactionBlock13" class="com.mathworks.toolbox.simbio.desktop.editor.blocks.ReactionBlock"> 
        <void property="bounds"> 
         <object class="java.awt.Rectangle"> 
          <int>195</int> 
          <int>428</int> 
          <int>15</int> 
          <int>15</int> 
         </object> 
        </void> 
        <void property="identifier"> 
         <string>block131</string> 
        </void> 
        <void property="name"> 
         <string>rxn_8</string> 
        </void> 
        <void property="index"> 
         <int>7</int> 
        </void> 
       </object> 
      </void> 
     </object> 
    </void> 
    <void method="add"> 
     <object class="com.mathworks.toolbox.simbio.desktop.editor.SimBiologyLine"> 
      <void property="diagram"> 
       <object idref="SimBiologyDiagram0"/> 
      </void> 
      <void property="endConnection"> 
       <object idref="ReactionBlock13"/> 
      </void> 
      <void property="startConnection"> 
       <object id="SpeciesBlock27" class="com.mathworks.toolbox.simbio.desktop.editor.blocks.SpeciesBlock"> 
        <void property="bounds"> 
         <object class="java.awt.Rectangle"> 
          <int>64</int> 
          <int>428</int> 
          <int>30</int> 
          <int>15</int> 
         </object> 
        </void> 
        <void property="identifier"> 
         <string>block30</string> 
        </void> 
        <void property="name"> 
         <string>p38-ATF2</string> 
        </void> 
        <void property="cloned"> 
         <boolean>true</boolean> 
        </void> 
        <void property="compartment"> 
         <object idref="SimBiologyCompartmentBlock0"/> 
        </void> 
        <void property="index"> 
         <int>5</int> 
        </void> 
       </object> 
      </void> 
     </object> 
    </void> 
    <void method="add"> 
     <object class="com.mathworks.toolbox.simbio.desktop.editor.SimBiologyLine"> 
      <void property="diagram"> 
       <object idref="SimBiologyDiagram0"/> 
      </void> 
      <void property="endConnection"> 
       <object idref="ReactionBlock13"/> 
      </void> 
      <void property="startConnection"> 
       <object id="SpeciesBlock28" class="com.mathworks.toolbox.simbio.desktop.editor.blocks.SpeciesBlock"> 
        <void property="bounds"> 
         <object class="java.awt.Rectangle"> 
          <int>137</int> 
          <int>383</int> 
          <int>30</int> 
          <int>15</int> 
         </object> 
        </void> 
        <void property="identifier"> 
         <string>block119</string> 
        </void> 
        <void property="name"> 
         <string>Inh</string> 
        </void> 
        <void property="cloned"> 
         <boolean>true</boolean> 
        </void> 
        <void property="compartment"> 
         <object idref="SimBiologyCompartmentBlock0"/> 
        </void> 
        <void property="index"> 
         <int>9</int> 
        </void> 
       </object> 
      </void> 
     </object> 
    </void> 
    <void method="add"> 
     <object class="com.mathworks.toolbox.simbio.desktop.editor.SimBiologyLine"> 
      <void property="diagram"> 
       <object idref="SimBiologyDiagram0"/> 
      </void> 
      <void property="endConnection"> 
       <object id="ReactionBlock14" class="com.mathworks.toolbox.simbio.desktop.editor.blocks.ReactionBlock"> 
        <void property="bounds"> 
         <object class="java.awt.Rectangle"> 
          <int>195</int> 
          <int>516</int> 
          <int>15</int> 
          <int>15</int> 
         </object> 
        </void> 
        <void property="identifier"> 
         <string>block129</string> 
        </void> 
        <void property="name"> 
         <string>rxn_7</string> 
        </void> 
        <void property="index"> 
         <int>6</int> 
        </void> 
       </object> 
      </void> 
      <void property="startConnection"> 
       <object id="SpeciesBlock29" class="com.mathworks.toolbox.simbio.desktop.editor.blocks.SpeciesBlock"> 
        <void property="bounds"> 
         <object class="java.awt.Rectangle"> 
          <int>137</int> 
          <int>474</int> 
          <int>30</int> 
          <int>15</int> 
         </object> 
        </void> 
        <void property="identifier"> 
         <string>block119</string> 
        </void> 
        <void property="name"> 
         <string>Inh</string> 
        </void> 
        <void property="cloned"> 
         <boolean>true</boolean> 
        </void> 
        <void property="compartment"> 
         <object idref="SimBiologyCompartmentBlock0"/> 
        </void> 
        <void property="index"> 
         <int>9</int> 
        </void> 
       </object> 
      </void> 
     </object> 
    </void> 
    <void method="add"> 
     <object class="com.mathworks.toolbox.simbio.desktop.editor.SimBiologyLine"> 
      <void property="diagram"> 
       <object idref="SimBiologyDiagram0"/> 
      </void> 
      <void property="endConnection"> 
       <object idref="SpeciesBlock3"/> 
      </void> 
      <void property="endTerminator"> 
       <object class="com.mathworks.bde.elements.lines.terminator.ArrowHead"> 
        <void property="filled"> 
         <boolean>true</boolean> 
        </void> 
       </object> 
      </void> 
      <void property="startConnection"> 
       <object idref="ReactionBlock14"/> 
      </void> 
     </object> 
    </void> 
    <void method="add"> 
     <object class="com.mathworks.toolbox.simbio.desktop.editor.SimBiologyLine"> 
      <void property="diagram"> 
       <object idref="SimBiologyDiagram0"/> 
      </void> 
      <void property="endConnection"> 
       <object idref="ReactionBlock14"/> 
      </void> 
      <void property="startConnection"> 
       <object id="SpeciesBlock30" class="com.mathworks.toolbox.simbio.desktop.editor.blocks.SpeciesBlock"> 
        <void property="bounds"> 
         <object class="java.awt.Rectangle"> 
          <int>64</int> 
          <int>516</int> 
          <int>30</int> 
          <int>15</int> 
         </object> 
        </void> 
        <void property="identifier"> 
         <string>block18</string> 
        </void> 
        <void property="name"> 
         <string>p38</string> 
        </void> 
        <void property="cloned"> 
         <boolean>true</boolean> 
        </void> 
        <void property="compartment"> 
         <object idref="SimBiologyCompartmentBlock0"/> 
        </void> 
       </object> 
      </void> 
     </object> 
    </void> 
    <void method="add"> 
     <object idref="SpeciesBlock24"/> 
    </void> 
    <void method="add"> 
     <object idref="SpeciesBlock25"/> 
    </void> 
    <void method="add"> 
     <object idref="SpeciesBlock29"/> 
    </void> 
    <void method="add"> 
     <object idref="SpeciesBlock18"/> 
    </void> 
    <void method="add"> 
     <object idref="SpeciesBlock20"/> 
    </void> 
    <void method="add"> 
     <object idref="SpeciesBlock22"/> 
    </void> 
    <void method="add"> 
     <object idref="SpeciesBlock3"/> 
    </void> 
    <void method="add"> 
     <object idref="ReactionBlock11"/> 
    </void> 
    <void method="add"> 
     <object idref="ReactionBlock12"/> 
    </void> 
    <void method="add"> 
     <object idref="ReactionBlock13"/> 
    </void> 
    <void method="add"> 
     <object idref="ReactionBlock14"/> 
    </void> 
    <void method="add"> 
     <object idref="SpeciesBlock23"/> 
    </void> 
    <void method="add"> 
     <object idref="SpeciesBlock26"/> 
    </void> 
    <void method="add"> 
     <object idref="SpeciesBlock27"/> 
    </void> 
    <void method="add"> 
     <object idref="SpeciesBlock30"/> 
    </void> 
    <void method="add"> 
     <object idref="SpeciesBlock28"/> 
    </void> 
    <void method="add"> 
     <object class="com.mathworks.toolbox.simbio.desktop.editor.SimBiologyLine"> 
      <void property="diagram"> 
       <object idref="SimBiologyDiagram0"/> 
      </void> 
      <void property="endConnection"> 
       <object id="ReactionBlock15" class="com.mathworks.toolbox.simbio.desktop.editor.blocks.ReactionBlock"> 
        <void property="bounds"> 
         <object class="java.awt.Rectangle"> 
          <int>370</int> 
          <int>217</int> 
          <int>15</int> 
          <int>15</int> 
         </object> 
        </void> 
        <void property="identifier"> 
         <string>block61</string> 
        </void> 
        <void property="name"> 
         <string>rxn_5</string> 
        </void> 
        <void property="index"> 
         <int>4</int> 
        </void> 
       </object> 
      </void> 
      <void property="startConnection"> 
       <object id="SpeciesBlock31" class="com.mathworks.toolbox.simbio.desktop.editor.blocks.SpeciesBlock"> 
        <void property="bounds"> 
         <object class="java.awt.Rectangle"> 
          <int>423</int> 
          <int>163</int> 
          <int>30</int> 
          <int>15</int> 
         </object> 
        </void> 
        <void property="identifier"> 
         <string>block18</string> 
        </void> 
        <void property="name"> 
         <string>p38</string> 
        </void> 
        <void property="cloned"> 
         <boolean>true</boolean> 
        </void> 
        <void property="compartment"> 
         <object idref="SimBiologyCompartmentBlock0"/> 
        </void> 
       </object> 
      </void> 
     </object> 
    </void> 
    <void method="add"> 
     <object class="com.mathworks.toolbox.simbio.desktop.editor.SimBiologyLine"> 
      <void property="diagram"> 
       <object idref="SimBiologyDiagram0"/> 
      </void> 
      <void property="endConnection"> 
       <object idref="SpeciesBlock31"/> 
      </void> 
      <void property="endTerminator"> 
       <object class="com.mathworks.bde.elements.lines.terminator.ArrowHead"> 
        <void property="filled"> 
         <boolean>true</boolean> 
        </void> 
       </object> 
      </void> 
      <void property="startConnection"> 
       <object id="ReactionBlock16" class="com.mathworks.toolbox.simbio.desktop.editor.blocks.ReactionBlock"> 
        <void property="background"> 
         <object idref="Color0"/> 
        </void> 
        <void property="bounds"> 
         <object class="java.awt.Rectangle"> 
          <int>492</int> 
          <int>217</int> 
          <int>15</int> 
          <int>15</int> 
         </object> 
        </void> 
        <void property="identifier"> 
         <string>block63</string> 
        </void> 
        <void property="name"> 
         <string>rxn_6</string> 
        </void> 
        <void property="index"> 
         <int>5</int> 
        </void> 
       </object> 
      </void> 
     </object> 
    </void> 
    <void method="add"> 
     <object class="com.mathworks.toolbox.simbio.desktop.editor.SimBiologyLine"> 
      <void property="diagram"> 
       <object idref="SimBiologyDiagram0"/> 
      </void> 
      <void property="endConnection"> 
       <object idref="SpeciesBlock12"/> 
      </void> 
      <void property="endTerminator"> 
       <object class="com.mathworks.bde.elements.lines.terminator.ArrowHead"> 
        <void property="filled"> 
         <boolean>true</boolean> 
        </void> 
       </object> 
      </void> 
      <void property="startConnection"> 
       <object idref="ReactionBlock16"/> 
      </void> 
     </object> 
    </void> 
    <void method="add"> 
     <object class="com.mathworks.toolbox.simbio.desktop.editor.SimBiologyLine"> 
      <void property="diagram"> 
       <object idref="SimBiologyDiagram0"/> 
      </void> 
      <void property="endConnection"> 
       <object idref="ReactionBlock16"/> 
      </void> 
      <void property="startConnection"> 
       <object id="SpeciesBlock32" class="com.mathworks.toolbox.simbio.desktop.editor.blocks.SpeciesBlock"> 
        <void property="bounds"> 
         <object class="java.awt.Rectangle"> 
          <int>423</int> 
          <int>217</int> 
          <int>30</int> 
          <int>15</int> 
         </object> 
        </void> 
        <void property="identifier"> 
         <string>block57</string> 
        </void> 
        <void property="name"> 
         <string>p38-MK2P</string> 
        </void> 
        <void property="cloned"> 
         <boolean>true</boolean> 
        </void> 
        <void property="compartment"> 
         <object idref="SimBiologyCompartmentBlock0"/> 
        </void> 
        <void property="index"> 
         <int>7</int> 
        </void> 
       </object> 
      </void> 
     </object> 
    </void> 
    <void method="add"> 
     <object class="com.mathworks.toolbox.simbio.desktop.editor.SimBiologyLine"> 
      <void property="diagram"> 
       <object idref="SimBiologyDiagram0"/> 
      </void> 
      <void property="endConnection"> 
       <object idref="SpeciesBlock32"/> 
      </void> 
      <void property="endTerminator"> 
       <object class="com.mathworks.bde.elements.lines.terminator.ArrowHead"> 
        <void property="filled"> 
         <boolean>true</boolean> 
        </void> 
       </object> 
      </void> 
      <void property="startConnection"> 
       <object idref="ReactionBlock15"/> 
      </void> 
     </object> 
    </void> 
    <void method="add"> 
     <object class="com.mathworks.toolbox.simbio.desktop.editor.SimBiologyLine"> 
      <void property="diagram"> 
       <object idref="SimBiologyDiagram0"/> 
      </void> 
      <void property="endConnection"> 
       <object idref="ReactionBlock15"/> 
      </void> 
      <void property="startConnection"> 
       <object id="SpeciesBlock33" class="com.mathworks.toolbox.simbio.desktop.editor.blocks.SpeciesBlock"> 
        <void property="bounds"> 
         <object class="java.awt.Rectangle"> 
          <int>300</int> 
          <int>217</int> 
          <int>30</int> 
          <int>15</int> 
         </object> 
        </void> 
        <void property="identifier"> 
         <string>block36</string> 
        </void> 
        <void property="name"> 
         <string>MK2P</string> 
        </void> 
        <void property="cloned"> 
         <boolean>true</boolean> 
        </void> 
        <void property="compartment"> 
         <object idref="SimBiologyCompartmentBlock0"/> 
        </void> 
        <void property="index"> 
         <int>6</int> 
        </void> 
       </object> 
      </void> 
     </object> 
    </void> 
    <void method="add"> 
     <object idref="ReactionBlock16"/> 
    </void> 
    <void method="add"> 
     <object idref="ReactionBlock15"/> 
    </void> 
    <void method="add"> 
     <object idref="SpeciesBlock12"/> 
    </void> 
    <void method="add"> 
     <object idref="SpeciesBlock32"/> 
    </void> 
    <void method="add"> 
     <object idref="SpeciesBlock31"/> 
    </void> 
    <void method="add"> 
     <object class="com.mathworks.toolbox.simbio.desktop.editor.SimBiologyLine"> 
      <void property="diagram"> 
       <object idref="SimBiologyDiagram0"/> 
      </void> 
      <void property="endConnection"> 
       <object id="ReactionBlock17" class="com.mathworks.toolbox.simbio.desktop.editor.blocks.ReactionBlock"> 
        <void property="bounds"> 
         <object class="java.awt.Rectangle"> 
          <int>124</int> 
          <int>217</int> 
          <int>15</int> 
          <int>15</int> 
         </object> 
        </void> 
        <void property="identifier"> 
         <string>block38</string> 
        </void> 
        <void property="name"> 
         <string>rxn_3</string> 
        </void> 
        <void property="index"> 
         <int>2</int> 
        </void> 
       </object> 
      </void> 
      <void property="startConnection"> 
       <object id="SpeciesBlock34" class="com.mathworks.toolbox.simbio.desktop.editor.blocks.SpeciesBlock"> 
        <void property="bounds"> 
         <object class="java.awt.Rectangle"> 
          <int>177</int> 
          <int>163</int> 
          <int>30</int> 
          <int>15</int> 
         </object> 
        </void> 
        <void property="identifier"> 
         <string>block18</string> 
        </void> 
        <void property="name"> 
         <string>p38</string> 
        </void> 
        <void property="cloned"> 
         <boolean>true</boolean> 
        </void> 
        <void property="compartment"> 
         <object idref="SimBiologyCompartmentBlock0"/> 
        </void> 
       </object> 
      </void> 
     </object> 
    </void> 
    <void method="add"> 
     <object class="com.mathworks.toolbox.simbio.desktop.editor.SimBiologyLine"> 
      <void property="diagram"> 
       <object idref="SimBiologyDiagram0"/> 
      </void> 
      <void property="endConnection"> 
       <object idref="SpeciesBlock34"/> 
      </void> 
      <void property="endTerminator"> 
       <object class="com.mathworks.bde.elements.lines.terminator.ArrowHead"> 
        <void property="filled"> 
         <boolean>true</boolean> 
        </void> 
       </object> 
      </void> 
      <void property="startConnection"> 
       <object id="ReactionBlock18" class="com.mathworks.toolbox.simbio.desktop.editor.blocks.ReactionBlock"> 
        <void property="background"> 
         <object idref="Color0"/> 
        </void> 
        <void property="bounds"> 
         <object class="java.awt.Rectangle"> 
          <int>246</int> 
          <int>217</int> 
          <int>15</int> 
          <int>15</int> 
         </object> 
        </void> 
        <void property="identifier"> 
         <string>block40</string> 
        </void> 
        <void property="name"> 
         <string>rxn_4</string> 
        </void> 
        <void property="index"> 
         <int>3</int> 
        </void> 
       </object> 
      </void> 
     </object> 
    </void> 
    <void method="add"> 
     <object class="com.mathworks.toolbox.simbio.desktop.editor.SimBiologyLine"> 
      <void property="diagram"> 
       <object idref="SimBiologyDiagram0"/> 
      </void> 
      <void property="endConnection"> 
       <object idref="SpeciesBlock33"/> 
      </void> 
      <void property="endTerminator"> 
       <object class="com.mathworks.bde.elements.lines.terminator.ArrowHead"> 
        <void property="filled"> 
         <boolean>true</boolean> 
        </void> 
       </object> 
      </void> 
      <void property="startConnection"> 
       <object idref="ReactionBlock18"/> 
      </void> 
     </object> 
    </void> 
    <void method="add"> 
     <object class="com.mathworks.toolbox.simbio.desktop.editor.SimBiologyLine"> 
      <void property="diagram"> 
       <object idref="SimBiologyDiagram0"/> 
      </void> 
      <void property="endConnection"> 
       <object idref="ReactionBlock18"/> 
      </void> 
      <void property="startConnection"> 
       <object id="SpeciesBlock35" class="com.mathworks.toolbox.simbio.desktop.editor.blocks.SpeciesBlock"> 
        <void property="bounds"> 
         <object class="java.awt.Rectangle"> 
          <int>177</int> 
          <int>217</int> 
          <int>30</int> 
          <int>15</int> 
         </object> 
        </void> 
        <void property="identifier"> 
         <string>block26</string> 
        </void> 
        <void property="name"> 
         <string>p38-MK2</string> 
        </void> 
        <void property="cloned"> 
         <boolean>true</boolean> 
        </void> 
        <void property="compartment"> 
         <object idref="SimBiologyCompartmentBlock0"/> 
        </void> 
        <void property="index"> 
         <int>4</int> 
        </void> 
       </object> 
      </void> 
     </object> 
    </void> 
    <void method="add"> 
     <object class="com.mathworks.toolbox.simbio.desktop.editor.SimBiologyLine"> 
      <void property="diagram"> 
       <object idref="SimBiologyDiagram0"/> 
      </void> 
      <void property="endConnection"> 
       <object idref="SpeciesBlock35"/> 
      </void> 
      <void property="endTerminator"> 
       <object class="com.mathworks.bde.elements.lines.terminator.ArrowHead"> 
        <void property="filled"> 
         <boolean>true</boolean> 
        </void> 
       </object> 
      </void> 
      <void property="startConnection"> 
       <object idref="ReactionBlock17"/> 
      </void> 
     </object> 
    </void> 
    <void method="add"> 
     <object class="com.mathworks.toolbox.simbio.desktop.editor.SimBiologyLine"> 
      <void property="diagram"> 
       <object idref="SimBiologyDiagram0"/> 
      </void> 
      <void property="endConnection"> 
       <object idref="ReactionBlock17"/> 
      </void> 
      <void property="startConnection"> 
       <object id="SpeciesBlock36" class="com.mathworks.toolbox.simbio.desktop.editor.blocks.SpeciesBlock"> 
        <void property="bounds"> 
         <object class="java.awt.Rectangle"> 
          <int>64</int> 
          <int>217</int> 
          <int>30</int> 
          <int>15</int> 
         </object> 
        </void> 
        <void property="identifier"> 
         <string>block24</string> 
        </void> 
        <void property="name"> 
         <string>MK2</string> 
        </void> 
        <void property="cloned"> 
         <boolean>true</boolean> 
        </void> 
        <void property="compartment"> 
         <object idref="SimBiologyCompartmentBlock0"/> 
        </void> 
        <void property="index"> 
         <int>3</int> 
        </void> 
       </object> 
      </void> 
     </object> 
    </void> 
    <void method="add"> 
     <object idref="ReactionBlock18"/> 
    </void> 
    <void method="add"> 
     <object idref="ReactionBlock17"/> 
    </void> 
    <void method="add"> 
     <object idref="SpeciesBlock33"/> 
    </void> 
    <void method="add"> 
     <object idref="SpeciesBlock34"/> 
    </void> 
    <void method="add"> 
     <object class="com.mathworks.toolbox.simbio.desktop.editor.SimBiologyLine"> 
      <void property="diagram"> 
       <object idref="SimBiologyDiagram0"/> 
      </void> 
      <void property="endConnection"> 
       <object id="SpeciesBlock37" class="com.mathworks.toolbox.simbio.desktop.editor.blocks.SpeciesBlock"> 
        <void property="bounds"> 
         <object class="java.awt.Rectangle"> 
          <int>177</int> 
          <int>55</int> 
          <int>30</int> 
          <int>15</int> 
         </object> 
        </void> 
        <void property="identifier"> 
         <string>block18</string> 
        </void> 
        <void property="name"> 
         <string>p38</string> 
        </void> 
        <void property="cloned"> 
         <boolean>true</boolean> 
        </void> 
        <void property="compartment"> 
         <object idref="SimBiologyCompartmentBlock0"/> 
        </void> 
       </object> 
      </void> 
      <void property="endTerminator"> 
       <object class="com.mathworks.bde.elements.lines.terminator.ArrowHead"> 
        <void property="filled"> 
         <boolean>true</boolean> 
        </void> 
       </object> 
      </void> 
      <void property="startConnection"> 
       <object id="ReactionBlock19" class="com.mathworks.toolbox.simbio.desktop.editor.blocks.ReactionBlock"> 
        <void property="background"> 
         <object idref="Color0"/> 
        </void> 
        <void property="bounds"> 
         <object class="java.awt.Rectangle"> 
          <int>246</int> 
          <int>106</int> 
          <int>15</int> 
          <int>15</int> 
         </object> 
        </void> 
        <void property="identifier"> 
         <string>block32</string> 
        </void> 
        <void property="name"> 
         <string>rxn_2</string> 
        </void> 
        <void property="index"> 
         <int>1</int> 
        </void> 
       </object> 
      </void> 
     </object> 
    </void> 
    <void method="add"> 
     <object class="com.mathworks.toolbox.simbio.desktop.editor.SimBiologyLine"> 
      <void property="diagram"> 
       <object idref="SimBiologyDiagram0"/> 
      </void> 
      <void property="endConnection"> 
       <object idref="SpeciesBlock16"/> 
      </void> 
      <void property="endTerminator"> 
       <object class="com.mathworks.bde.elements.lines.terminator.ArrowHead"> 
        <void property="filled"> 
         <boolean>true</boolean> 
        </void> 
       </object> 
      </void> 
      <void property="startConnection"> 
       <object idref="ReactionBlock19"/> 
      </void> 
     </object> 
    </void> 
    <void method="add"> 
     <object class="com.mathworks.toolbox.simbio.desktop.editor.SimBiologyLine"> 
      <void property="diagram"> 
       <object idref="SimBiologyDiagram0"/> 
      </void> 
      <void property="endConnection"> 
       <object idref="ReactionBlock19"/> 
      </void> 
      <void property="startConnection"> 
       <object id="SpeciesBlock38" class="com.mathworks.toolbox.simbio.desktop.editor.blocks.SpeciesBlock"> 
        <void property="bounds"> 
         <object class="java.awt.Rectangle"> 
          <int>177</int> 
          <int>106</int> 
          <int>30</int> 
          <int>15</int> 
         </object> 
        </void> 
        <void property="identifier"> 
         <string>block30</string> 
        </void> 
        <void property="name"> 
         <string>p38-ATF2</string> 
        </void> 
        <void property="cloned"> 
         <boolean>true</boolean> 
        </void> 
        <void property="compartment"> 
         <object idref="SimBiologyCompartmentBlock0"/> 
        </void> 
        <void property="index"> 
         <int>5</int> 
        </void> 
       </object> 
      </void> 
     </object> 
    </void> 
    <void method="add"> 
     <object idref="ReactionBlock19"/> 
    </void> 
    <void method="add"> 
     <object class="com.mathworks.toolbox.simbio.desktop.editor.SimBiologyLine"> 
      <void property="diagram"> 
       <object idref="SimBiologyDiagram0"/> 
      </void> 
      <void property="endConnection"> 
       <object id="ReactionBlock20" class="com.mathworks.toolbox.simbio.desktop.editor.blocks.ReactionBlock"> 
        <void property="bounds"> 
         <object class="java.awt.Rectangle"> 
          <int>124</int> 
          <int>106</int> 
          <int>15</int> 
          <int>15</int> 
         </object> 
        </void> 
        <void property="identifier"> 
         <string>block28</string> 
        </void> 
        <void property="name"> 
         <string>rxn_1</string> 
        </void> 
       </object> 
      </void> 
      <void property="startConnection"> 
       <object idref="SpeciesBlock37"/> 
      </void> 
     </object> 
    </void> 
    <void method="add"> 
     <object class="com.mathworks.toolbox.simbio.desktop.editor.SimBiologyLine"> 
      <void property="diagram"> 
       <object idref="SimBiologyDiagram0"/> 
      </void> 
      <void property="endConnection"> 
       <object idref="SpeciesBlock38"/> 
      </void> 
      <void property="endTerminator"> 
       <object class="com.mathworks.bde.elements.lines.terminator.ArrowHead"> 
        <void property="filled"> 
         <boolean>true</boolean> 
        </void> 
       </object> 
      </void> 
      <void property="startConnection"> 
       <object idref="ReactionBlock20"/> 
      </void> 
     </object> 
    </void> 
    <void method="add"> 
     <object class="com.mathworks.toolbox.simbio.desktop.editor.SimBiologyLine"> 
      <void property="diagram"> 
       <object idref="SimBiologyDiagram0"/> 
      </void> 
      <void property="endConnection"> 
       <object idref="ReactionBlock20"/> 
      </void> 
      <void property="startConnection"> 
       <object id="SpeciesBlock39" class="com.mathworks.toolbox.simbio.desktop.editor.blocks.SpeciesBlock"> 
        <void property="bounds"> 
         <object class="java.awt.Rectangle"> 
          <int>64</int> 
          <int>106</int> 
          <int>30</int> 
          <int>15</int> 
         </object> 
        </void> 
        <void property="identifier"> 
         <string>block20</string> 
        </void> 
        <void property="name"> 
         <string>ATF2</string> 
        </void> 
        <void property="cloned"> 
         <boolean>true</boolean> 
        </void> 
        <void property="compartment"> 
         <object idref="SimBiologyCompartmentBlock0"/> 
        </void> 
        <void property="index"> 
         <int>1</int> 
        </void> 
       </object> 
      </void> 
     </object> 
    </void> 
    <void method="add"> 
     <object idref="SpeciesBlock38"/> 
    </void> 
    <void method="add"> 
     <object idref="ReactionBlock20"/> 
    </void> 
    <void method="add"> 
     <object idref="SpeciesBlock35"/> 
    </void> 
    <void method="add"> 
     <object idref="SpeciesBlock36"/> 
    </void> 
    <void method="add"> 
     <object idref="SpeciesBlock16"/> 
    </void> 
    <void method="add"> 
     <object idref="SpeciesBlock39"/> 
    </void> 
    <void method="add"> 
     <object idref="SpeciesBlock37"/> 
    </void> 
    <void method="add"> 
     <object idref="SimBiologyCompartmentBlock0"/> 
    </void> 
   </object> 
  </void> 
  <void property="scale"> 
   <double>0.9090909090909082</double> 
  </void> 
  <void property="helpTopicKey"> 
   <string>sysbiodesktop_bde_properties</string> 
  </void> 
  <void method="addFocusListener"> 
   <object class="com.mathworks.toolbox.simbio.desktop.editor.components.SimBiologyDiagramScrollPane"> 
    <void property="viewport"> 
     <void method="add"> 
      <object idref="SimBiologyDiagramView0"/> 
     </void> 
     <void property="viewSize"> 
      <object class="java.awt.Dimension"> 
       <int>822</int> 
       <int>996</int> 
      </object> 
     </void> 
    </void> 
   </object> 
  </void> 
 </object> 
</java> 
