# Supplementary material for: Two additive mechanisms impair the differentiation of 'substrate-selective' p38 inhibitors from classical p38 inhibitors in vitro
Source: BMC Syst Biol. 2010 Mar 15;4:23. doi: 10.1186/1752-0509-4-23 (PMC2850882; doi:10.1186/1752-0509-4-23)
Supplement: Additional file 6 — SSImodel_expanded. Supplementary model, exported into SBML (systems biology markup language http://www.sbml.org) format. [file 1752-0509-4-23-S6.XML]

<?xml version="1.0" encoding="UTF-8"?>
<sbml xmlns="http://www.sbml.org/sbml/level2" level="2" version="1">
  <annotation>
Created by The MathWorks, Inc. SimBiology tool, Version 3.0
</annotation>
  <model id="mw36daf1ff_e10d_44db_a6de_663a3b7ec92e" name="untitled">
    <listOfCompartments>
      <compartment id="mw6bf3f536_ce74_44d4_8187_c65dfc086bbd" name="unnamed" size="1"/>
    </listOfCompartments>
    <listOfSpecies>
      <species id="mw56902995_d227_482f_9850_d2570c97341f" name="p38" compartment="mw6bf3f536_ce74_44d4_8187_c65dfc086bbd" initialAmount="0.5"/>
      <species id="mw4569c691_e195_4d5a_a1d9_076f4bded4cd" name="ATF2" compartment="mw6bf3f536_ce74_44d4_8187_c65dfc086bbd" initialAmount="100"/>
      <species id="mw2d5e4c2d_9c18_4bbf_955c_d7efe3d81563" name="ATF2P" compartment="mw6bf3f536_ce74_44d4_8187_c65dfc086bbd" initialAmount="0"/>
      <species id="mweaa176cc_5bca_4ff1_8981_c4996560543a" name="MK2" compartment="mw6bf3f536_ce74_44d4_8187_c65dfc086bbd" initialAmount="10"/>
      <species id="mwd4deb2bd_6c8e_40bd_bb3e_0c1e9b0809d4" name="p38-MK2" compartment="mw6bf3f536_ce74_44d4_8187_c65dfc086bbd" initialAmount="0"/>
      <species id="mw22fec8c6_9e19_40ae_a0d1_e746e6d493e6" name="p38-ATF2" compartment="mw6bf3f536_ce74_44d4_8187_c65dfc086bbd" initialAmount="0"/>
      <species id="mw8e911ae4_cd59_4f0a_8f47_890014aa73fb" name="MK2P" compartment="mw6bf3f536_ce74_44d4_8187_c65dfc086bbd" initialAmount="0"/>
      <species id="mw378b86ae_9e7a_46f5_8f61_b910b3124044" name="p38-MK2P" compartment="mw6bf3f536_ce74_44d4_8187_c65dfc086bbd" initialAmount="0"/>
      <species id="mw01a1fd49_c6e3_466e_ab0d_4a7621ff600c" name="MK2PP" compartment="mw6bf3f536_ce74_44d4_8187_c65dfc086bbd" initialAmount="0"/>
      <species id="mw2ece3c5f_905b_40aa_a433_a36e24e3febb" name="Inh" compartment="mw6bf3f536_ce74_44d4_8187_c65dfc086bbd" initialAmount="0"/>
      <species id="mw29550ffb_6184_414d_88f9_cfc9c9a04bbc" name="p38-Inh" compartment="mw6bf3f536_ce74_44d4_8187_c65dfc086bbd" initialAmount="0"/>
      <species id="mw17c68cd1_addd_4f8b_b1c3_862a328014e8" name="p38-ATF2-Inh" compartment="mw6bf3f536_ce74_44d4_8187_c65dfc086bbd" initialAmount="0"/>
      <species id="mwa9c6f04e_03c4_400b_b218_eb402f00293a" name="p38-MK2-Inh" compartment="mw6bf3f536_ce74_44d4_8187_c65dfc086bbd" initialAmount="0"/>
      <species id="mw2ead69ec_90fc_4ed1_b9ba_b82604b6626b" name="p38-MK2P-Inh" compartment="mw6bf3f536_ce74_44d4_8187_c65dfc086bbd" initialAmount="0"/>
      <species id="mw341835af_64e0_450c_94b3_a824a99e3596" name="p38-ATF2P" compartment="mw6bf3f536_ce74_44d4_8187_c65dfc086bbd" initialAmount="0"/>
      <species id="mwebd56263_51d4_411b_a2b2_e5268570e722" name="ATF2PP" compartment="mw6bf3f536_ce74_44d4_8187_c65dfc086bbd" initialAmount="0"/>
      <species id="mw7bb2a5f2_487d_47a2_a6c8_ace4690f37b3" name="MK2PPP" compartment="mw6bf3f536_ce74_44d4_8187_c65dfc086bbd" initialAmount="0"/>
      <species id="mwc56ffbc7_cf27_4355_af44_2342efae0a52" name="p38-MK2PP" compartment="mw6bf3f536_ce74_44d4_8187_c65dfc086bbd" initialAmount="0"/>
      <species id="mw6dae97f9_9144_4c83_a3df_519b82371aad" name="p38-ATF2P-Inh" compartment="mw6bf3f536_ce74_44d4_8187_c65dfc086bbd" initialAmount="0"/>
      <species id="mwf7e1ccd5_6493_46cb_85e8_7d0c11d3c20b" name="p38-MK2PP-Inh" compartment="mw6bf3f536_ce74_44d4_8187_c65dfc086bbd" initialAmount="0"/>
    </listOfSpecies>
    <listOfParameters>
      <parameter id="mw66c80010_23c8_47c4_bd4a_bc6dbd2bfd8c" name="kf" value="0.001"/>
      <parameter id="mw6894e274_30eb_40e5_88ee_9caa83bf367b" name="krATF2" value="670"/>
      <parameter id="mw5bd57c38_9ae7_4860_b5c8_95cac4b1c030" name="krMK2" value="0.2"/>
      <parameter id="mw153f16e2_ff78_4c77_804b_a5439e2c200c" name="kfInh" value="0.01"/>
      <parameter id="mwcd25009d_582c_4ca2_a43e_7eab2416f19c" name="krInh" value="0.01"/>
      <parameter id="mwe566be0c_e678_413f_8c11_633a23fc0f87" name="f" value="0"/>
      <parameter id="mwce4ab058_ca7b_497b_89e7_739807883f8e" name="kcATF2" value="1.2"/>
      <parameter id="mw7bc7d172_2451_4c4b_a4ea_dfa0521123a0" name="kcMK2" value="0.17"/>
    </listOfParameters>
    <listOfReactions>
      <reaction id="mw1abce0c9_9336_495b_98bf_d723cd4d25fe" name="rxn_1" fast="false">
        <listOfReactants>
          <speciesReference species="mw4569c691_e195_4d5a_a1d9_076f4bded4cd"/>
          <speciesReference species="mw56902995_d227_482f_9850_d2570c97341f"/>
        </listOfReactants>
        <listOfProducts>
          <speciesReference species="mw22fec8c6_9e19_40ae_a0d1_e746e6d493e6"/>
        </listOfProducts>
        <kineticLaw>
          <math xmlns="http://www.w3.org/1998/Math/MathML">
            <apply>
              <minus/>
              <apply>
                <times/>
                <cn type="integer"> 2 </cn>
                <ci> mw66c80010_23c8_47c4_bd4a_bc6dbd2bfd8c </ci>
                <ci> mw4569c691_e195_4d5a_a1d9_076f4bded4cd </ci>
                <ci> mw56902995_d227_482f_9850_d2570c97341f </ci>
              </apply>
              <apply>
                <times/>
                <cn type="integer"> 2 </cn>
                <ci> mw6894e274_30eb_40e5_88ee_9caa83bf367b </ci>
                <ci> mw22fec8c6_9e19_40ae_a0d1_e746e6d493e6 </ci>
              </apply>
            </apply>
          </math>
        </kineticLaw>
      </reaction>
      <reaction id="mwc8a3f78d_25c5_4cfb_8d70_37731a3e5717" name="rxn_2" reversible="false" fast="false">
        <listOfReactants>
          <speciesReference species="mw22fec8c6_9e19_40ae_a0d1_e746e6d493e6"/>
        </listOfReactants>
        <listOfProducts>
          <speciesReference species="mw2d5e4c2d_9c18_4bbf_955c_d7efe3d81563"/>
          <speciesReference species="mw56902995_d227_482f_9850_d2570c97341f"/>
        </listOfProducts>
        <kineticLaw>
          <math xmlns="http://www.w3.org/1998/Math/MathML">
            <apply>
              <times/>
              <ci> mwce4ab058_ca7b_497b_89e7_739807883f8e </ci>
              <ci> mw22fec8c6_9e19_40ae_a0d1_e746e6d493e6 </ci>
            </apply>
          </math>
        </kineticLaw>
      </reaction>
      <reaction id="mwa37f313d_393f_4808_95ea_f68881da6381" name="rxn_3" fast="false">
        <listOfReactants>
          <speciesReference species="mweaa176cc_5bca_4ff1_8981_c4996560543a"/>
          <speciesReference species="mw56902995_d227_482f_9850_d2570c97341f"/>
        </listOfReactants>
        <listOfProducts>
          <speciesReference species="mwd4deb2bd_6c8e_40bd_bb3e_0c1e9b0809d4"/>
        </listOfProducts>
        <kineticLaw>
          <math xmlns="http://www.w3.org/1998/Math/MathML">
            <apply>
              <minus/>
              <apply>
                <times/>
                <cn type="integer"> 3 </cn>
                <ci> mw66c80010_23c8_47c4_bd4a_bc6dbd2bfd8c </ci>
                <ci> mweaa176cc_5bca_4ff1_8981_c4996560543a </ci>
                <ci> mw56902995_d227_482f_9850_d2570c97341f </ci>
              </apply>
              <apply>
                <times/>
                <cn type="integer"> 3 </cn>
                <ci> mw5bd57c38_9ae7_4860_b5c8_95cac4b1c030 </ci>
                <ci> mwd4deb2bd_6c8e_40bd_bb3e_0c1e9b0809d4 </ci>
              </apply>
            </apply>
          </math>
        </kineticLaw>
      </reaction>
      <reaction id="mwdd32488c_7b88_4db7_a129_625e08987b42" name="rxn_4" reversible="false" fast="false">
        <listOfReactants>
          <speciesReference species="mwd4deb2bd_6c8e_40bd_bb3e_0c1e9b0809d4"/>
        </listOfReactants>
        <listOfProducts>
          <speciesReference species="mw8e911ae4_cd59_4f0a_8f47_890014aa73fb"/>
          <speciesReference species="mw56902995_d227_482f_9850_d2570c97341f"/>
        </listOfProducts>
        <kineticLaw>
          <math xmlns="http://www.w3.org/1998/Math/MathML">
            <apply>
              <times/>
              <ci> mw7bc7d172_2451_4c4b_a4ea_dfa0521123a0 </ci>
              <ci> mwd4deb2bd_6c8e_40bd_bb3e_0c1e9b0809d4 </ci>
            </apply>
          </math>
        </kineticLaw>
      </reaction>
      <reaction id="mwf5683583_2440_4efb_9f5c_1b99ccba08cf" name="rxn_5" fast="false">
        <listOfReactants>
          <speciesReference species="mw8e911ae4_cd59_4f0a_8f47_890014aa73fb"/>
          <speciesReference species="mw56902995_d227_482f_9850_d2570c97341f"/>
        </listOfReactants>
        <listOfProducts>
          <speciesReference species="mw378b86ae_9e7a_46f5_8f61_b910b3124044"/>
        </listOfProducts>
        <kineticLaw>
          <math xmlns="http://www.w3.org/1998/Math/MathML">
            <apply>
              <minus/>
              <apply>
                <times/>
                <cn type="integer"> 3 </cn>
                <ci> mw66c80010_23c8_47c4_bd4a_bc6dbd2bfd8c </ci>
                <ci> mw8e911ae4_cd59_4f0a_8f47_890014aa73fb </ci>
                <ci> mw56902995_d227_482f_9850_d2570c97341f </ci>
              </apply>
              <apply>
                <times/>
                <cn type="integer"> 3 </cn>
                <ci> mw5bd57c38_9ae7_4860_b5c8_95cac4b1c030 </ci>
                <ci> mw378b86ae_9e7a_46f5_8f61_b910b3124044 </ci>
              </apply>
            </apply>
          </math>
        </kineticLaw>
      </reaction>
      <reaction id="mw4702920e_d34b_4535_96f2_fdcfaedb25d1" name="rxn_6" reversible="false" fast="false">
        <listOfReactants>
          <speciesReference species="mw378b86ae_9e7a_46f5_8f61_b910b3124044"/>
        </listOfReactants>
        <listOfProducts>
          <speciesReference species="mw01a1fd49_c6e3_466e_ab0d_4a7621ff600c"/>
          <speciesReference species="mw56902995_d227_482f_9850_d2570c97341f"/>
        </listOfProducts>
        <kineticLaw>
          <math xmlns="http://www.w3.org/1998/Math/MathML">
            <apply>
              <times/>
              <ci> mw7bc7d172_2451_4c4b_a4ea_dfa0521123a0 </ci>
              <ci> mw378b86ae_9e7a_46f5_8f61_b910b3124044 </ci>
            </apply>
          </math>
        </kineticLaw>
      </reaction>
      <reaction id="mwf9987579_986c_41be_aae8_883db6582d8a" name="rxn_7" fast="false">
        <listOfReactants>
          <speciesReference species="mw56902995_d227_482f_9850_d2570c97341f"/>
          <speciesReference species="mw2ece3c5f_905b_40aa_a433_a36e24e3febb"/>
        </listOfReactants>
        <listOfProducts>
          <speciesReference species="mw29550ffb_6184_414d_88f9_cfc9c9a04bbc"/>
        </listOfProducts>
        <kineticLaw>
          <math xmlns="http://www.w3.org/1998/Math/MathML">
            <apply>
              <minus/>
              <apply>
                <times/>
                <ci> mw153f16e2_ff78_4c77_804b_a5439e2c200c </ci>
                <ci> mw56902995_d227_482f_9850_d2570c97341f </ci>
                <ci> mw2ece3c5f_905b_40aa_a433_a36e24e3febb </ci>
              </apply>
              <apply>
                <times/>
                <apply>
                  <divide/>
                  <ci> mwcd25009d_582c_4ca2_a43e_7eab2416f19c </ci>
                  <apply>
                    <minus/>
                    <cn type="integer"> 1 </cn>
                    <ci> mwe566be0c_e678_413f_8c11_633a23fc0f87 </ci>
                  </apply>
                </apply>
                <ci> mw29550ffb_6184_414d_88f9_cfc9c9a04bbc </ci>
              </apply>
            </apply>
          </math>
        </kineticLaw>
      </reaction>
      <reaction id="mw1c7dbf90_446b_4696_a4fa_1184b2e2c97f" name="rxn_8" fast="false">
        <listOfReactants>
          <speciesReference species="mw2ece3c5f_905b_40aa_a433_a36e24e3febb"/>
          <speciesReference species="mw22fec8c6_9e19_40ae_a0d1_e746e6d493e6"/>
        </listOfReactants>
        <listOfProducts>
          <speciesReference species="mw17c68cd1_addd_4f8b_b1c3_862a328014e8"/>
        </listOfProducts>
        <kineticLaw>
          <math xmlns="http://www.w3.org/1998/Math/MathML">
            <apply>
              <minus/>
              <apply>
                <times/>
                <ci> mw153f16e2_ff78_4c77_804b_a5439e2c200c </ci>
                <ci> mw22fec8c6_9e19_40ae_a0d1_e746e6d493e6 </ci>
                <ci> mw2ece3c5f_905b_40aa_a433_a36e24e3febb </ci>
              </apply>
              <apply>
                <times/>
                <apply>
                  <divide/>
                  <ci> mwcd25009d_582c_4ca2_a43e_7eab2416f19c </ci>
                  <apply>
                    <minus/>
                    <cn type="integer"> 1 </cn>
                    <ci> mwe566be0c_e678_413f_8c11_633a23fc0f87 </ci>
                  </apply>
                </apply>
                <ci> mw17c68cd1_addd_4f8b_b1c3_862a328014e8 </ci>
              </apply>
            </apply>
          </math>
        </kineticLaw>
      </reaction>
      <reaction id="mwab44c68f_3819_4d71_bf01_74f53a8b4ad3" name="rxn_9" fast="false">
        <listOfReactants>
          <speciesReference species="mwd4deb2bd_6c8e_40bd_bb3e_0c1e9b0809d4"/>
          <speciesReference species="mw2ece3c5f_905b_40aa_a433_a36e24e3febb"/>
        </listOfReactants>
        <listOfProducts>
          <speciesReference species="mwa9c6f04e_03c4_400b_b218_eb402f00293a"/>
        </listOfProducts>
        <kineticLaw>
          <math xmlns="http://www.w3.org/1998/Math/MathML">
            <apply>
              <minus/>
              <apply>
                <times/>
                <ci> mw153f16e2_ff78_4c77_804b_a5439e2c200c </ci>
                <ci> mwd4deb2bd_6c8e_40bd_bb3e_0c1e9b0809d4 </ci>
                <ci> mw2ece3c5f_905b_40aa_a433_a36e24e3febb </ci>
              </apply>
              <apply>
                <times/>
                <ci> mwcd25009d_582c_4ca2_a43e_7eab2416f19c </ci>
                <ci> mwa9c6f04e_03c4_400b_b218_eb402f00293a </ci>
              </apply>
            </apply>
          </math>
        </kineticLaw>
      </reaction>
      <reaction id="mwfee9e641_7ab7_4c2b_b895_1f782f6f39e8" name="rxn_10" fast="false">
        <listOfReactants>
          <speciesReference species="mw2ece3c5f_905b_40aa_a433_a36e24e3febb"/>
          <speciesReference species="mw378b86ae_9e7a_46f5_8f61_b910b3124044"/>
        </listOfReactants>
        <listOfProducts>
          <speciesReference species="mw2ead69ec_90fc_4ed1_b9ba_b82604b6626b"/>
        </listOfProducts>
        <kineticLaw>
          <math xmlns="http://www.w3.org/1998/Math/MathML">
            <apply>
              <minus/>
              <apply>
                <times/>
                <ci> mw153f16e2_ff78_4c77_804b_a5439e2c200c </ci>
                <ci> mw2ece3c5f_905b_40aa_a433_a36e24e3febb </ci>
                <ci> mw378b86ae_9e7a_46f5_8f61_b910b3124044 </ci>
              </apply>
              <apply>
                <times/>
                <ci> mwcd25009d_582c_4ca2_a43e_7eab2416f19c </ci>
                <ci> mw2ead69ec_90fc_4ed1_b9ba_b82604b6626b </ci>
              </apply>
            </apply>
          </math>
        </kineticLaw>
      </reaction>
      <reaction id="mw745738c9_3344_4843_a3af_e3b1ad58606a" name="rxn_11" fast="false">
        <listOfReactants>
          <speciesReference species="mw29550ffb_6184_414d_88f9_cfc9c9a04bbc"/>
          <speciesReference species="mw4569c691_e195_4d5a_a1d9_076f4bded4cd"/>
        </listOfReactants>
        <listOfProducts>
          <speciesReference species="mw17c68cd1_addd_4f8b_b1c3_862a328014e8"/>
        </listOfProducts>
        <kineticLaw>
          <math xmlns="http://www.w3.org/1998/Math/MathML">
            <apply>
              <minus/>
              <apply>
                <times/>
                <ci> mw66c80010_23c8_47c4_bd4a_bc6dbd2bfd8c </ci>
                <ci> mw29550ffb_6184_414d_88f9_cfc9c9a04bbc </ci>
                <ci> mw4569c691_e195_4d5a_a1d9_076f4bded4cd </ci>
              </apply>
              <apply>
                <times/>
                <ci> mw6894e274_30eb_40e5_88ee_9caa83bf367b </ci>
                <ci> mw17c68cd1_addd_4f8b_b1c3_862a328014e8 </ci>
              </apply>
            </apply>
          </math>
        </kineticLaw>
      </reaction>
      <reaction id="mwd1ff1fe7_11ee_43cd_9c7e_06e39fcc7e4a" name="rxn_12" fast="false">
        <listOfReactants>
          <speciesReference species="mw29550ffb_6184_414d_88f9_cfc9c9a04bbc"/>
          <speciesReference species="mweaa176cc_5bca_4ff1_8981_c4996560543a"/>
        </listOfReactants>
        <listOfProducts>
          <speciesReference species="mwa9c6f04e_03c4_400b_b218_eb402f00293a"/>
        </listOfProducts>
        <kineticLaw>
          <math xmlns="http://www.w3.org/1998/Math/MathML">
            <apply>
              <minus/>
              <apply>
                <times/>
                <ci> mw66c80010_23c8_47c4_bd4a_bc6dbd2bfd8c </ci>
                <ci> mw29550ffb_6184_414d_88f9_cfc9c9a04bbc </ci>
                <ci> mweaa176cc_5bca_4ff1_8981_c4996560543a </ci>
              </apply>
              <apply>
                <times/>
                <ci> mw5bd57c38_9ae7_4860_b5c8_95cac4b1c030 </ci>
                <apply>
                  <minus/>
                  <cn type="integer"> 1 </cn>
                  <ci> mwe566be0c_e678_413f_8c11_633a23fc0f87 </ci>
                </apply>
                <ci> mwa9c6f04e_03c4_400b_b218_eb402f00293a </ci>
              </apply>
            </apply>
          </math>
        </kineticLaw>
      </reaction>
      <reaction id="mw4dec5f4e_147b_4d51_8afa_534e59470c92" name="rxn_13" fast="false">
        <listOfReactants>
          <speciesReference species="mw29550ffb_6184_414d_88f9_cfc9c9a04bbc"/>
          <speciesReference species="mw8e911ae4_cd59_4f0a_8f47_890014aa73fb"/>
        </listOfReactants>
        <listOfProducts>
          <speciesReference species="mw2ead69ec_90fc_4ed1_b9ba_b82604b6626b"/>
        </listOfProducts>
        <kineticLaw>
          <math xmlns="http://www.w3.org/1998/Math/MathML">
            <apply>
              <minus/>
              <apply>
                <times/>
                <cn type="integer"> 3 </cn>
                <ci> mw66c80010_23c8_47c4_bd4a_bc6dbd2bfd8c </ci>
                <ci> mw29550ffb_6184_414d_88f9_cfc9c9a04bbc </ci>
                <ci> mw8e911ae4_cd59_4f0a_8f47_890014aa73fb </ci>
              </apply>
              <apply>
                <times/>
                <cn type="integer"> 3 </cn>
                <ci> mw5bd57c38_9ae7_4860_b5c8_95cac4b1c030 </ci>
                <ci> mw2ead69ec_90fc_4ed1_b9ba_b82604b6626b </ci>
              </apply>
            </apply>
          </math>
        </kineticLaw>
      </reaction>
      <reaction id="mw809591a6_eaa6_4ff7_ba57_cc880b60d0fb" name="rxn_14" fast="false">
        <listOfReactants>
          <speciesReference species="mw2d5e4c2d_9c18_4bbf_955c_d7efe3d81563"/>
          <speciesReference species="mw56902995_d227_482f_9850_d2570c97341f"/>
        </listOfReactants>
        <listOfProducts>
          <speciesReference species="mw341835af_64e0_450c_94b3_a824a99e3596"/>
        </listOfProducts>
        <kineticLaw>
          <math xmlns="http://www.w3.org/1998/Math/MathML">
            <apply>
              <minus/>
              <apply>
                <times/>
                <cn type="integer"> 2 </cn>
                <ci> mw66c80010_23c8_47c4_bd4a_bc6dbd2bfd8c </ci>
                <ci> mw2d5e4c2d_9c18_4bbf_955c_d7efe3d81563 </ci>
                <ci> mw56902995_d227_482f_9850_d2570c97341f </ci>
              </apply>
              <apply>
                <times/>
                <cn type="integer"> 2 </cn>
                <ci> mw6894e274_30eb_40e5_88ee_9caa83bf367b </ci>
                <ci> mw341835af_64e0_450c_94b3_a824a99e3596 </ci>
              </apply>
            </apply>
          </math>
        </kineticLaw>
      </reaction>
      <reaction id="mw7ffdffcb_a6c1_4ab6_b71e_f238d5760f05" name="rxn_15" reversible="false" fast="false">
        <listOfReactants>
          <speciesReference species="mw341835af_64e0_450c_94b3_a824a99e3596"/>
        </listOfReactants>
        <listOfProducts>
          <speciesReference species="mwebd56263_51d4_411b_a2b2_e5268570e722"/>
          <speciesReference species="mw56902995_d227_482f_9850_d2570c97341f"/>
        </listOfProducts>
        <kineticLaw>
          <math xmlns="http://www.w3.org/1998/Math/MathML">
            <apply>
              <times/>
              <ci> mwce4ab058_ca7b_497b_89e7_739807883f8e </ci>
              <ci> mw341835af_64e0_450c_94b3_a824a99e3596 </ci>
            </apply>
          </math>
        </kineticLaw>
      </reaction>
      <reaction id="mw4415e63e_dda0_4544_885c_7b5d08b31ee5" name="rxn_16" fast="false">
        <listOfReactants>
          <speciesReference species="mw01a1fd49_c6e3_466e_ab0d_4a7621ff600c"/>
          <speciesReference species="mw56902995_d227_482f_9850_d2570c97341f"/>
        </listOfReactants>
        <listOfProducts>
          <speciesReference species="mwc56ffbc7_cf27_4355_af44_2342efae0a52"/>
        </listOfProducts>
        <kineticLaw>
          <math xmlns="http://www.w3.org/1998/Math/MathML">
            <apply>
              <minus/>
              <apply>
                <times/>
                <cn type="integer"> 3 </cn>
                <ci> mw66c80010_23c8_47c4_bd4a_bc6dbd2bfd8c </ci>
                <ci> mw01a1fd49_c6e3_466e_ab0d_4a7621ff600c </ci>
                <ci> mw56902995_d227_482f_9850_d2570c97341f </ci>
              </apply>
              <apply>
                <times/>
                <cn type="integer"> 3 </cn>
                <ci> mw5bd57c38_9ae7_4860_b5c8_95cac4b1c030 </ci>
                <ci> mwc56ffbc7_cf27_4355_af44_2342efae0a52 </ci>
              </apply>
            </apply>
          </math>
        </kineticLaw>
      </reaction>
      <reaction id="mw81dda2b5_14d4_45f5_9172_b09c8e55ee44" name="rxn_17" reversible="false" fast="false">
        <listOfReactants>
          <speciesReference species="mwc56ffbc7_cf27_4355_af44_2342efae0a52"/>
        </listOfReactants>
        <listOfProducts>
          <speciesReference species="mw7bb2a5f2_487d_47a2_a6c8_ace4690f37b3"/>
          <speciesReference species="mw56902995_d227_482f_9850_d2570c97341f"/>
        </listOfProducts>
        <kineticLaw>
          <math xmlns="http://www.w3.org/1998/Math/MathML">
            <apply>
              <times/>
              <ci> mw7bc7d172_2451_4c4b_a4ea_dfa0521123a0 </ci>
              <ci> mwc56ffbc7_cf27_4355_af44_2342efae0a52 </ci>
            </apply>
          </math>
        </kineticLaw>
      </reaction>
      <reaction id="mw88fb957d_71c1_4c5c_8501_3b6abe56a866" name="rxn_18" fast="false">
        <listOfReactants>
          <speciesReference species="mw341835af_64e0_450c_94b3_a824a99e3596"/>
          <speciesReference species="mw2ece3c5f_905b_40aa_a433_a36e24e3febb"/>
        </listOfReactants>
        <listOfProducts>
          <speciesReference species="mw6dae97f9_9144_4c83_a3df_519b82371aad"/>
        </listOfProducts>
        <kineticLaw>
          <math xmlns="http://www.w3.org/1998/Math/MathML">
            <apply>
              <minus/>
              <apply>
                <times/>
                <ci> mw153f16e2_ff78_4c77_804b_a5439e2c200c </ci>
                <ci> mw341835af_64e0_450c_94b3_a824a99e3596 </ci>
                <ci> mw2ece3c5f_905b_40aa_a433_a36e24e3febb </ci>
              </apply>
              <apply>
                <times/>
                <apply>
                  <divide/>
                  <ci> mwcd25009d_582c_4ca2_a43e_7eab2416f19c </ci>
                  <apply>
                    <minus/>
                    <cn type="integer"> 1 </cn>
                    <ci> mwe566be0c_e678_413f_8c11_633a23fc0f87 </ci>
                  </apply>
                </apply>
                <ci> mw6dae97f9_9144_4c83_a3df_519b82371aad </ci>
              </apply>
            </apply>
          </math>
        </kineticLaw>
      </reaction>
      <reaction id="mw787d6a97_16a8_461c_a839_2ae49f18ea01" name="rxn_19" fast="false">
        <listOfReactants>
          <speciesReference species="mwc56ffbc7_cf27_4355_af44_2342efae0a52"/>
          <speciesReference species="mw2ece3c5f_905b_40aa_a433_a36e24e3febb"/>
        </listOfReactants>
        <listOfProducts>
          <speciesReference species="mwf7e1ccd5_6493_46cb_85e8_7d0c11d3c20b"/>
        </listOfProducts>
        <kineticLaw>
          <math xmlns="http://www.w3.org/1998/Math/MathML">
            <apply>
              <minus/>
              <apply>
                <times/>
                <ci> mw153f16e2_ff78_4c77_804b_a5439e2c200c </ci>
                <ci> mwc56ffbc7_cf27_4355_af44_2342efae0a52 </ci>
                <ci> mw2ece3c5f_905b_40aa_a433_a36e24e3febb </ci>
              </apply>
              <apply>
                <times/>
                <ci> mwcd25009d_582c_4ca2_a43e_7eab2416f19c </ci>
                <ci> mwf7e1ccd5_6493_46cb_85e8_7d0c11d3c20b </ci>
              </apply>
            </apply>
          </math>
        </kineticLaw>
      </reaction>
      <reaction id="mw9aec2c38_0d1b_4eab_8918_158db19e03b6" name="rxn_20" fast="false">
        <listOfReactants>
          <speciesReference species="mw29550ffb_6184_414d_88f9_cfc9c9a04bbc"/>
          <speciesReference species="mw2d5e4c2d_9c18_4bbf_955c_d7efe3d81563"/>
        </listOfReactants>
        <listOfProducts>
          <speciesReference species="mw6dae97f9_9144_4c83_a3df_519b82371aad"/>
        </listOfProducts>
        <kineticLaw>
          <math xmlns="http://www.w3.org/1998/Math/MathML">
            <apply>
              <minus/>
              <apply>
                <times/>
                <cn type="integer"> 2 </cn>
                <ci> mw66c80010_23c8_47c4_bd4a_bc6dbd2bfd8c </ci>
                <ci> mw29550ffb_6184_414d_88f9_cfc9c9a04bbc </ci>
                <ci> mw2d5e4c2d_9c18_4bbf_955c_d7efe3d81563 </ci>
              </apply>
              <apply>
                <times/>
                <cn type="integer"> 2 </cn>
                <ci> mw6894e274_30eb_40e5_88ee_9caa83bf367b </ci>
                <ci> mw6dae97f9_9144_4c83_a3df_519b82371aad </ci>
              </apply>
            </apply>
          </math>
        </kineticLaw>
      </reaction>
      <reaction id="mwee6228db_d6d1_43f2_8c62_d0af7ddddaaf" name="rxn_21" fast="false">
        <notes>
          factor of 3 accounts for the fact that there 3 different ways
to doubly phosphorylate MK2.
        </notes>
        <listOfReactants>
          <speciesReference species="mw29550ffb_6184_414d_88f9_cfc9c9a04bbc"/>
          <speciesReference species="mw01a1fd49_c6e3_466e_ab0d_4a7621ff600c"/>
        </listOfReactants>
        <listOfProducts>
          <speciesReference species="mwf7e1ccd5_6493_46cb_85e8_7d0c11d3c20b"/>
        </listOfProducts>
        <kineticLaw>
          <math xmlns="http://www.w3.org/1998/Math/MathML">
            <apply>
              <minus/>
              <apply>
                <times/>
                <cn type="integer"> 3 </cn>
                <ci> mw66c80010_23c8_47c4_bd4a_bc6dbd2bfd8c </ci>
                <ci> mw29550ffb_6184_414d_88f9_cfc9c9a04bbc </ci>
                <ci> mw01a1fd49_c6e3_466e_ab0d_4a7621ff600c </ci>
              </apply>
              <apply>
                <times/>
                <cn type="integer"> 3 </cn>
                <ci> mw5bd57c38_9ae7_4860_b5c8_95cac4b1c030 </ci>
                <ci> mwf7e1ccd5_6493_46cb_85e8_7d0c11d3c20b </ci>
              </apply>
            </apply>
          </math>
        </kineticLaw>
      </reaction>
    </listOfReactions>
  </model>
</sbml>
